# Supplementary material for: Genome-wide mapping in a house mouse hybrid zone reveals hybrid sterility loci and Dobzhansky-Muller interactions
Source: eLife. 2014 Dec 9;3:e02504. doi: 10.7554/eLife.02504 (PMC4359376; doi:10.7554/eLife.02504)
Supplement: Table 1—source data 1. — Protein-coding genes in significant relative testis weight regions. DOI: http://dx.doi.org/10.7554/eLife.02504.004 [file elife02504s001.xlsx]

## Sheet: RTWregionGenes
Region	Ensembl Gene ID	Chr	Gene Start (bp)	Gene End (bp)	Gene symbol	Gene Description	Male reproduction phenotype (MGI)	Male reproduction phenotype (Matzuk & Lamb 2008)	GO fertility	GO expression	Testis expression pattern (Chalmel et al 2007)
RTW01	ENSMUSG00000006411	1	173300230	173318729	Pvrl4	poliovirus receptor-related 4 [Source:MGI Symbol;Acc:MGI:1918990]
RTW01	ENSMUSG00000048865	1	173319085	173340429	Arhgap30	Rho GTPase activating protein 30 [Source:MGI Symbol;Acc:MGI:2684948]
RTW01	ENSMUSG00000026641	1	173341444	173349273	Usf1	upstream transcription factor 1 [Source:MGI Symbol;Acc:MGI:99542]
RTW02	ENSMUSG00000038831	2	32988941	33227006	Ralgps1	Ral GEF with PH domain and SH3 binding motif 1 [Source:MGI Symbol;Acc:MGI:1922008]
RTW03	ENSMUSG00000037885	2	129626253	129658023	Stk35	serine/threonine kinase 35 [Source:MGI Symbol;Acc:MGI:1914583]
RTW05	ENSMUSG00000036466	9	64233433	64557012	Megf11	multiple EGF-like-domains 11 [Source:MGI Symbol;Acc:MGI:1920951]
RTW07	ENSMUSG00000043153	12	37108106	37416031	Ispd	isoprenoid synthase domain containing [Source:MGI Symbol;Acc:MGI:1923097]
RTW07	ENSMUSG00000036144	12	37835127	37908372	Meox2	mesenchyme homeobox 2 [Source:MGI Symbol;Acc:MGI:103219]				GO:0006355 regulation of transcription, DNA-dependent
RTW07	ENSMUSG00000050103	12	37968226	38308789	Agmo	alkylglycerol monooxygenase [Source:MGI Symbol;Acc:MGI:2442495]
RTW07	ENSMUSG00000036095	12	38606761	39359997	Dgkb	diacylglycerol kinase, beta [Source:MGI Symbol;Acc:MGI:2442474]
RTW07	ENSMUSG00000004151	12	39505967	39594802	Etv1	ets variant gene 1 [Source:MGI Symbol;Acc:MGI:99254]				GO:0006355 regulation of transcription, DNA-dependent; GO:0045893 positive regulation of transcription, DNA-dependent	MI
RTW07	ENSMUSG00000047446	12	40732034	40764612	Arl4a	ADP-ribosylation factor-like 4A [Source:MGI Symbol;Acc:MGI:99437]	Y	Spermatozoa-all,Sperm Count			ME
RTW07	ENSMUSG00000002565	12	40786356	40860815	Scin	scinderin [Source:MGI Symbol;Acc:MGI:1306794]
RTW07	ENSMUSG00000071342	12	40902973	40925902	Gm889	predicted gene 889 [Source:MGI Symbol;Acc:MGI:2685735]
RTW07	ENSMUSG00000001627	12	40928154	40975091	Ifrd1	interferon-related developmental regulator 1 [Source:MGI Symbol;Acc:MGI:1316717]
RTW07	ENSMUSG00000035983	12	40949345	40955771	Gm7008	predicted gene 7008 [Source:MGI Symbol;Acc:MGI:3647211]					PM
RTW07	ENSMUSG00000055917	12	41041633	41172377	Zfp277	zinc finger protein 277 [Source:MGI Symbol;Acc:MGI:1890393]
RTW07	ENSMUSG00000035954	12	41172640	41573073	Dock4	dedicator of cytokinesis 4 [Source:MGI Symbol;Acc:MGI:1918006]
RTW09	ENSMUSG00000042625	17	56700388	56724008	Safb2	scaffold attachment factor B2 [Source:MGI Symbol;Acc:MGI:2146808]				GO:0006355 regulation of transcription, DNA-dependent
RTW09	ENSMUSG00000071054	17	56724405	56745717	Safb	scaffold attachment factor B [Source:MGI Symbol;Acc:MGI:2146974]	Y			GO:0006355 regulation of transcription, DNA-dependent
RTW09	ENSMUSG00000049760	17	56746875	56749194	2410015M20Rik	RIKEN cDNA 2410015M20 gene [Source:MGI Symbol;Acc:MGI:2442174]
RTW09	ENSMUSG00000057863	17	56752818	56753666	Rpl36	ribosomal protein L36 [Source:MGI Symbol;Acc:MGI:1860603]
RTW09	ENSMUSG00000041168	17	56753724	56766326	Lonp1	lon peptidase 1, mitochondrial [Source:MGI Symbol;Acc:MGI:1921392]					SO
RTW09	ENSMUSG00000040828	17	56767566	56803879	Tmem146	transmembrane protein 146 [Source:MGI Symbol;Acc:MGI:2147030]	Y		GO:0007283 spermatogenesis		ME
RTW09	ENSMUSG00000002372	17	56812680	56851192	Ranbp3	RAN binding protein 3 [Source:MGI Symbol;Acc:MGI:1919060]
RTW09	ENSMUSG00000054723	17	56853355	56857122	Vmac	vimentin-type intermediate filament associated coiled-coil protein [Source:MGI Symbol;Acc:MGI:2146912]
RTW09	ENSMUSG00000002379	17	56857185	56863671	Ndufa11	NADH dehydrogenase (ubiquinone) 1 alpha subcomplex 11 [Source:MGI Symbol;Acc:MGI:1917125]
RTW09	ENSMUSG00000039481	17	56890748	56896953	Nrtn	neurturin [Source:MGI Symbol;Acc:MGI:108417]
RTW09	ENSMUSG00000007603	17	56904174	56909515	Dus3l	dihydrouridine synthase 3-like (S. cerevisiae) [Source:MGI Symbol;Acc:MGI:2147092]
RTW09	ENSMUSG00000090273	17	56909673	56911631	Prr22	proline rich 22 [Source:MGI Symbol;Acc:MGI:2685392]
RTW09	ENSMUSG00000024206	17	56915320	56970431	Rfx2	regulatory factor X, 2 (influences HLA class II expression) [Source:MGI Symbol;Acc:MGI:106583]				GO:0006355 regulation of transcription, DNA-dependent	ME
RTW09	ENSMUSG00000024207	17	56982526	57013870	Acsbg2	acyl-CoA synthetase bubblegum family member 2 [Source:MGI Symbol;Acc:MGI:3587728]			GO:0007283 spermatogenesis		PM
RTW09	ENSMUSG00000024209	17	57014900	57028327	1700061G19Rik	RIKEN cDNA 1700061G19 gene [Source:MGI Symbol;Acc:MGI:1925875]					PM
RTW09	ENSMUSG00000024212	17	57032035	57074836	Mllt1	myeloid/lymphoid or mixed-lineage leukemia (trithorax homolog, Drosophila); translocated to, 1 [Source:MGI Symbol;Acc:MGI:1927238]				GO:0006355 regulation of transcription, DNA-dependent	ME
RTW09	ENSMUSG00000045019	17	57092913	57121549	Acer1	alkaline ceramidase 1 [Source:MGI Symbol;Acc:MGI:2181962]
RTW09	ENSMUSG00000002660	17	57129687	57135794	Clpp	caseinolytic peptidase, ATP-dependent, proteolytic subunit homolog (E. coli) [Source:MGI Symbol;Acc:MGI:1858213]	Y
RTW09	ENSMUSG00000002661	17	57136762	57138745	Alkbh7	alkB, alkylation repair homolog 7 (E. coli) [Source:MGI Symbol;Acc:MGI:1913650]
RTW09	ENSMUSG00000002664	17	57138880	57139441	Pspn	persephin [Source:MGI Symbol;Acc:MGI:1201684]
RTW09	ENSMUSG00000002658	17	57142826	57150723	Gtf2f1	general transcription factor IIF, polypeptide 1 [Source:MGI Symbol;Acc:MGI:1923848]				GO:0045893 positive regulation of transcription, DNA-dependent
RTW09	ENSMUSG00000007670	17	57160481	57170930	Khsrp	KH-type splicing regulatory protein [Source:MGI Symbol;Acc:MGI:1336214]				GO:0006355 regulation of transcription, DNA-dependent
RTW09	ENSMUSG00000011486	17	57172196	57181077	Slc25a41	solute carrier family 25, member 41 [Source:MGI Symbol;Acc:MGI:2144215]					PM
RTW09	ENSMUSG00000046329	17	57183134	57199286	Slc25a23	solute carrier family 25 (mitochondrial carrier; phosphate carrier), member 23 [Source:MGI Symbol;Acc:MGI:1914222]
RTW09	ENSMUSG00000044279	17	57198528	57205341	Crb3	crumbs homolog 3 (Drosophila) [Source:MGI Symbol;Acc:MGI:2670904]
RTW09	ENSMUSG00000002668	17	57205479	57217933	Dennd1c	DENN/MADD domain containing 1C [Source:MGI Symbol;Acc:MGI:1918035]
RTW09	ENSMUSG00000062591	17	57219489	57227205	Tubb4a	tubulin, beta 4A class IVA [Source:MGI Symbol;Acc:MGI:107848]
RTW09	ENSMUSG00000079414	17	57231458	57245365	Gm11110	predicted gene 11110 [Source:MGI Symbol;Acc:MGI:3779362]
RTW09	ENSMUSG00000035678	17	57244808	57247180	Tnfsf9	tumor necrosis factor (ligand) superfamily, member 9 [Source:MGI Symbol;Acc:MGI:1101058]
RTW09	ENSMUSG00000019489	17	57285420	57289200	Cd70	CD70 antigen [Source:MGI Symbol;Acc:MGI:1195273]
RTW09	ENSMUSG00000005824	17	57328915	57333612	Tnfsf14	tumor necrosis factor (ligand) superfamily, member 14 [Source:MGI Symbol;Acc:MGI:1355317]
RTW09	ENSMUSG00000024164	17	57343393	57367559	C3	complement component 3 [Source:MGI Symbol;Acc:MGI:88227]					SO
RTW09	ENSMUSG00000005823	17	57374341	57387082	Gpr108	G protein-coupled receptor 108 [Source:MGI Symbol;Acc:MGI:1925558]
RTW09	ENSMUSG00000019487	17	57388874	57402846	Trip10	thyroid hormone receptor interactor 10 [Source:MGI Symbol;Acc:MGI:2146901]
RTW09	ENSMUSG00000034116	17	57418523	57468659	Vav1	vav 1 oncogene [Source:MGI Symbol;Acc:MGI:98923]					ME
RTW09	ENSMUSG00000004730	17	57498109	57622952	Emr1	EGF-like module containing, mucin-like, hormone receptor-like sequence 1 [Source:MGI Symbol;Acc:MGI:106912]
RTW09	ENSMUSG00000090655	17	57648206	57684737	Vmn2r120	vomeronasal 2, receptor 120 [Source:MGI Symbol;Acc:MGI:3644483]
RTW09	ENSMUSG00000038048	17	57908993	58549765	Cntnap5c	contactin associated protein-like 5C [Source:MGI Symbol;Acc:MGI:3646013]
RTW09	ENSMUSG00000071052	17	57977850	57978656	Rpl7a-ps5	ribosomal protein L7A, pseudogene 5 [Source:MGI Symbol;Acc:MGI:3643553]
RTW10	ENSMUSG00000031007	X	12164927	12194175	Atp6ap2	ATPase, H+ transporting, lysosomal accessory protein 2 [Source:MGI Symbol;Acc:MGI:1917745]					MI
RTW11	ENSMUSG00000052372	X	83986209	85360984	Il1rapl1	interleukin 1 receptor accessory protein-like 1 [Source:MGI Symbol;Acc:MGI:2687319]
RTW11	ENSMUSG00000035395	X	86649187	86655028	Pet2	plasmacytoma expressed transcript 2 [Source:MGI Symbol;Acc:MGI:101758]
RTW11	ENSMUSG00000079513	X	86997607	87000830	4932429P05Rik	RIKEN cDNA 4932429P05 gene [Source:MGI Symbol;Acc:MGI:3588287]
RTW11	ENSMUSG00000035387	X	87175437	87178191	4930415L06Rik	RIKEN cDNA 4930415L06 gene [Source:MGI Symbol;Acc:MGI:3588286]
RTW11	ENSMUSG00000091497	X	88137481	88138473	Gm44	predicted gene 44 [Source:MGI Symbol;Acc:MGI:2684890]
RTW11	ENSMUSG00000073069	X	88577094	88578236	Mageb2	melanoma antigen, family B, 2 [Source:MGI Symbol;Acc:MGI:105117]
RTW11	ENSMUSG00000067650	X	88637839	88638873	Gm5072	predicted gene 5072 [Source:MGI Symbol;Acc:MGI:3643982]
RTW11	ENSMUSG00000073068	X	88725465	88726499	Gm8914	predicted gene 8914 [Source:MGI Symbol;Acc:MGI:3646464]
RTW11	ENSMUSG00000057805	X	88820549	88821250	1700084M14Rik	RIKEN cDNA 1700084M14 gene [Source:MGI Symbol;Acc:MGI:1920737]
RTW11	ENSMUSG00000064129	X	88877533	88881010	Gm14781	predicted gene 14781 [Source:MGI Symbol;Acc:MGI:3712084]
RTW11	ENSMUSG00000061392	X	89024883	89028357	Mageb5	melanoma antigen, family B, 5 [Source:MGI Symbol;Acc:MGI:2148169]
RTW11	ENSMUSG00000062162	X	89260530	89261672	Mageb1	melanoma antigen, family B, 1 [Source:MGI Symbol;Acc:MGI:105118]
RTW11	ENSMUSG00000067649	X	89364218	89844911	Mageb18	melanoma antigen family B, 18 [Source:MGI Symbol;Acc:MGI:3045344]
RTW11	ENSMUSG00000071726	X	89735288	89736020	Gm5941	predicted gene 5941 [Source:MGI Symbol;Acc:MGI:3646197]
RTW11	ENSMUSG00000067647	X	90401493	90402212	1700003E24Rik	RIKEN cDNA 1700003E24 gene [Source:MGI Symbol;Acc:MGI:1916607]
RTW11	ENSMUSG00000067646	X	90428566	90429285	BC061195	cDNA sequence BC061195 [Source:MGI Symbol;Acc:MGI:4361273]
RTW11	ENSMUSG00000035277	X	90531846	90543696	Arx	aristaless related homeobox [Source:MGI Symbol;Acc:MGI:1097716]	Y			GO:0006355 regulation of transcription, DNA-dependent	MI
RTW11	ENSMUSG00000006678	X	90550106	90877494	Pola1	polymerase (DNA directed), alpha 1 [Source:MGI Symbol;Acc:MGI:99660]					MI
RTW11	ENSMUSG00000035246	X	90900202	90995290	Pcyt1b	phosphate cytidylyltransferase 1, choline, beta isoform [Source:MGI Symbol;Acc:MGI:2147987]	Y	Other fertility Defects	GO:0007283 spermatogenesis		SO
RTW11	ENSMUSG00000035232	X	91009946	91077540	Pdk3	pyruvate dehydrogenase kinase, isoenzyme 3 [Source:MGI Symbol;Acc:MGI:2384308]
RTW11	ENSMUSG00000081044	X	91213998	91220809	AU015836	expressed sequence AU015836 [Source:MGI Symbol;Acc:MGI:2147954]
RTW11	ENSMUSG00000055936	X	91213998	91220803	AU015836	expressed sequence AU015836 [Source:MGI Symbol;Acc:MGI:2147954]
RTW11	ENSMUSG00000079509	X	91319970	91369041	Zfx	zinc finger protein X-linked [Source:MGI Symbol;Acc:MGI:99211]	Y	Other fertility Defects	GO:0007283 spermatogenesis; GO:0009566 fertilization	GO:0006355 regulation of transcription, DNA-dependent;	MI
RTW11	ENSMUSG00000035150	X	91434046	91458201	Eif2s3x	eukaryotic translation initiation factor 2, subunit 3, structural gene X-linked [Source:MGI Symbol;Acc:MGI:1349431]					SO
RTW11	ENSMUSG00000043929	X	91479938	91523063	Klhl15	kelch-like 15 (Drosophila) [Source:MGI Symbol;Acc:MGI:1923400]					PM
RTW11	ENSMUSG00000043549	X	91600392	91612116	4932442L08Rik	RIKEN cDNA 4932442L08 gene [Source:MGI Symbol;Acc:MGI:1921682]
RTW11	ENSMUSG00000079508	X	91612456	91662432	Apoo	apolipoprotein O [Source:MGI Symbol;Acc:MGI:1915566]
RTW11	ENSMUSG00000025151	X	91780813	91787482	Maged1	melanoma antigen, family D, 1 [Source:MGI Symbol;Acc:MGI:1930187]				GO:0045892 negative regulation of transcription, DNA-dependent; GO:0045893 positive regulation of transcription, DNA-dependent	MI
RTW11	ENSMUSG00000071723	X	91881408	91888583	Gspt2	G1 to S phase transition 2 [Source:MGI Symbol;Acc:MGI:1316727]				GO:0006412 translation	MI
RTW11	ENSMUSG00000073062	X	91969908	91975530	Zxdb	zinc finger, X-linked, duplicated B [Source:MGI Symbol;Acc:MGI:3694898]				GO:0045893 positive regulation of transcription, DNA-dependent	MI
RTW11	ENSMUSG00000071722	X	92217846	92222021	Spin4	spindlin family, member 4 [Source:MGI Symbol;Acc:MGI:2444925]					MI
RTW11	ENSMUSG00000025656	X	92244276	92392160	Arhgef9	CDC42 guanine nucleotide exchange factor (GEF) 9 [Source:MGI Symbol;Acc:MGI:2442233]
RTW11	ENSMUSG00000050332	X	92615657	92640211	Fam123b	family with sequence similarity 123, member B [Source:MGI Symbol;Acc:MGI:1919595]
RTW11	ENSMUSG00000031204	X	92665540	92673468	Asb12	ankyrin repeat and SOCS box-containing 12 [Source:MGI Symbol;Acc:MGI:1917642]					PM
RTW11	ENSMUSG00000035062	X	92834532	92853848	Zc4h2	zinc finger, C4H2 domain containing [Source:MGI Symbol;Acc:MGI:2679294]					MI
RTW11	ENSMUSG00000035045	X	92907017	93127831	Zc3h12b	zinc finger CCCH-type containing 12B [Source:MGI Symbol;Acc:MGI:2442133]
RTW11	ENSMUSG00000071721	X	92927929	92928657	1700010D01Rik	RIKEN cDNA 1700010D01 gene [Source:MGI Symbol;Acc:MGI:1923636]
RTW11	ENSMUSG00000057421	X	93130674	93152301	Las1l	LAS1-like (S. cerevisiae) [Source:MGI Symbol;Acc:MGI:1923380]					MI
RTW11	ENSMUSG00000031207	X	93291381	93363891	Msn	moesin [Source:MGI Symbol;Acc:MGI:97167]					SO
RTW11	ENSMUSG00000044206	X	93442542	93488777	Vsig4	V-set and immunoglobulin domain containing 4 [Source:MGI Symbol;Acc:MGI:2679720]
RTW11	ENSMUSG00000045802	X	93501517	93651633	Hsf3	heat shock transcription factor 3 [Source:MGI Symbol;Acc:MGI:3045337]				GO:0006355 regulation of transcription, DNA-dependent
RTW11	ENSMUSG00000031209	X	93650698	93769824	Heph	hephaestin [Source:MGI Symbol;Acc:MGI:1332240]					MI
RTW11	ENSMUSG00000031210	X	93908780	93914727	Gpr165	G protein-coupled receptor 165 [Source:MGI Symbol;Acc:MGI:1923456]
RTW11	ENSMUSG00000031212	X	94267935	94277443	Pgr15l	G protein-coupled receptor 15-like [Source:MGI Symbol;Acc:MGI:2676330]
RTW11	ENSMUSG00000034457	X	94529179	94572555	Eda2r	ectodysplasin A2 receptor [Source:MGI Symbol;Acc:MGI:2442860]
RTW11	ENSMUSG00000046532	X	95345060	95518554	Ar	androgen receptor [Source:MGI Symbol;Acc:MGI:88064]	Y	Sertoli, Leydig, interstitial cells,Other fertility Defects		GO:0006351 transcription, DNA-dependent; GO:0006355 regulation of transcription, DNA-dependent; GO:0010468 regulation of gene expression; GO:0045893 positive regulation of transcription, DNA-dependent
RTW11	ENSMUSG00000031214	X	95749616	96086364	Ophn1	oligophrenin 1 [Source:MGI Symbol;Acc:MGI:2151070]
RTW11	ENSMUSG00000047694	X	96131655	96144356	Yipf6	Yip1 domain family, member 6 [Source:MGI Symbol;Acc:MGI:1925179]					SO
RTW11	ENSMUSG00000031216	X	96198587	96270067	Stard8	START domain containing 8 [Source:MGI Symbol;Acc:MGI:2448556]					MI
RTW11	ENSMUSG00000031217	X	96331469	96344330	Efnb1	ephrin B1 [Source:MGI Symbol;Acc:MGI:102708]					MI
RTW11	ENSMUSG00000034403	X	96661073	96666612	Pja1	praja1, RING-H2 motif containing [Source:MGI Symbol;Acc:MGI:1101765]					MI
RTW11	ENSMUSG00000071719	X	97016360	97044129	Tmem28	transmembrane protein 28 [Source:MGI Symbol;Acc:MGI:3648377]
RTW11	ENSMUSG00000059327	X	97170945	97596101	Eda	ectodysplasin-A [Source:MGI Symbol;Acc:MGI:1195272]				GO:0010467 gene expression
RTW11	ENSMUSG00000031220	X	97597560	97638056	Awat2	acyl-CoA wax alcohol acyltransferase 2 [Source:MGI Symbol;Acc:MGI:3045345]
RTW11	ENSMUSG00000051582	X	97624352	97625224	Otud6a	OTU domain containing 6A [Source:MGI Symbol;Acc:MGI:3644685]
RTW11	ENSMUSG00000031221	X	97689630	97711464	Igbp1	immunoglobulin (CD79A) binding protein 1 [Source:MGI Symbol;Acc:MGI:1346500]					MI
RTW11	ENSMUSG00000067597	X	97720177	97741483	Dgat2l6	diacylglycerol O-acyltransferase 2-like 6 [Source:MGI Symbol;Acc:MGI:3045268]
RTW11	ENSMUSG00000015665	X	97767590	97773544	Awat1	acyl-CoA wax alcohol acyltransferase 1 [Source:MGI Symbol;Acc:MGI:3588200]
RTW11	ENSMUSG00000044359	X	97785493	97790208	P2ry4	pyrimidinergic receptor P2Y, G-protein coupled, 4 [Source:MGI Symbol;Acc:MGI:1926594]
RTW11	ENSMUSG00000060890	X	97800836	97813832	Arr3	arrestin 3, retinal [Source:MGI Symbol;Acc:MGI:2159617]
RTW11	ENSMUSG00000015668	X	97818222	97821907	Pdzd11	PDZ domain containing 11 [Source:MGI Symbol;Acc:MGI:1919871]					MI
RTW11	ENSMUSG00000034311	X	97821076	97922553	Kif4	kinesin family member 4 [Source:MGI Symbol;Acc:MGI:108389]					MI
RTW11	ENSMUSG00000019359	X	97925212	97934234	Gdpd2	glycerophosphodiester phosphodiesterase domain containing 2 [Source:MGI Symbol;Acc:MGI:1918834]
RTW11	ENSMUSG00000000881	X	97963061	98013749	Dlg3	discs, large homolog 3 (Drosophila) [Source:MGI Symbol;Acc:MGI:1888986]
RTW11	ENSMUSG00000009670	X	98033987	98255006	Tex11	testis expressed gene 11 [Source:MGI Symbol;Acc:MGI:1933237]	Y	Spermatocytes-meiosis	GO:0009566 fertilization; GO:0007140 male meiosis		MI
RTW11	ENSMUSG00000031297	X	98274549	98281359	Slc7a3	solute carrier family 7 (cationic amino acid transporter, y+ system), member 3 [Source:MGI Symbol;Acc:MGI:1100521]					SO
RTW11	ENSMUSG00000046032	X	98293125	98417902	Snx12	sorting nexin 12 [Source:MGI Symbol;Acc:MGI:1919331]					SO
RTW12	ENSMUSG00000051323	X	130117402	130223532	Pcdh19	protocadherin 19 [Source:MGI Symbol;Acc:MGI:2685563]					SO
RTW12	ENSMUSG00000031250	X	130385519	130400116	Tnmd	tenomodulin [Source:MGI Symbol;Acc:MGI:1929885]
RTW12	ENSMUSG00000067377	X	130425607	130432968	Tspan6	tetraspanin 6 [Source:MGI Symbol;Acc:MGI:1926264]					PM
RTW12	ENSMUSG00000031253	X	130442965	130466985	Srpx2	sushi-repeat-containing protein, X-linked 2 [Source:MGI Symbol;Acc:MGI:1916042]
RTW12	ENSMUSG00000031255	X	130470924	130516351	Sytl4	synaptotagmin-like 4 [Source:MGI Symbol;Acc:MGI:1351606]					MI
RTW12	ENSMUSG00000031256	X	130593726	130621358	Cstf2	cleavage stimulation factor, 3' pre-RNA subunit 2 [Source:MGI Symbol;Acc:MGI:1343054]					MI
RTW12	ENSMUSG00000031257	X	130620960	130756495	Nox1	NADPH oxidase 1 [Source:MGI Symbol;Acc:MGI:2450016]
RTW12	ENSMUSG00000031258	X	130683582	130696615	Xkrx	X Kell blood group precursor related X linked [Source:MGI Symbol;Acc:MGI:3584011]
RTW12	ENSMUSG00000052549	X	130722040	130742567	Arl13a	ADP-ribosylation factor-like 13A [Source:MGI Symbol;Acc:MGI:1921698]					PM
RTW12	ENSMUSG00000067369	X	130756878	130811523	Trmt2b	TRM2 tRNA methyltransferase 2 homolog B (S. cerevisiae) [Source:MGI Symbol;Acc:MGI:2442530]				GO:0006396 RNA processing	MI
RTW12	ENSMUSG00000033578	X	130829764	130840508	Tmem35	transmembrane protein 35 [Source:MGI Symbol;Acc:MGI:1914814]					MI
RTW12	ENSMUSG00000031262	X	130842623	130897178	Cenpi	centromere protein I [Source:MGI Symbol;Acc:MGI:2147897]
RTW12	ENSMUSG00000000223	X	130939090	130991112	Drp2	dystrophin related protein 2 [Source:MGI Symbol;Acc:MGI:107432]
RTW12	ENSMUSG00000009596	X	130994657	131011029	Taf7l	TAF7-like RNA polymerase II, TATA box binding protein (TBP)-associated factor [Source:MGI Symbol;Acc:MGI:1921719]	Y	Spermatozoa-all,OAT-oligoasthenoteratozoospermia	GO:0007283 spermatogenesis	GO:0006355 regulation of transcription, DNA-dependent;	PM
RTW12	ENSMUSG00000048007	X	131071795	131076404	Timm8a1	translocase of inner mitochondrial membrane 8 homolog a1 (yeast) [Source:MGI Symbol;Acc:MGI:1353433]
RTW12	ENSMUSG00000031264	X	131076875	131118109	Btk	Bruton agammaglobulinemia tyrosine kinase [Source:MGI Symbol;Acc:MGI:88216]				GO:0006355 regulation of transcription, DNA-dependent
RTW12	ENSMUSG00000079435	X	131120193	131122601	Rpl36a	ribosomal protein L36A [Source:MGI Symbol;Acc:MGI:1201789]
RTW12	ENSMUSG00000031266	X	131122688	131135664	Gla	galactosidase, alpha [Source:MGI Symbol;Acc:MGI:1347344]					SO
RTW12	ENSMUSG00000045427	X	131135718	131141599	Hnrnph2	heterogeneous nuclear ribonucleoprotein H2 [Source:MGI Symbol;Acc:MGI:1201779]
RTW12	ENSMUSG00000049804	X	131221058	131231296	Armcx4	armadillo repeat containing, X-linked 4 [Source:MGI Symbol;Acc:MGI:2147887]					MI
RTW12	ENSMUSG00000033460	X	131252502	131256456	Armcx1	armadillo repeat containing, X-linked 1 [Source:MGI Symbol;Acc:MGI:1925498]
RTW12	ENSMUSG00000071690	X	131280034	131281452	Gm10344	predicted gene 10344 [Source:MGI Symbol;Acc:MGI:3642672]
RTW12	ENSMUSG00000050394	X	131282994	131285956	Armcx6	armadillo repeat containing, X-linked 6 [Source:MGI Symbol;Acc:MGI:2147993]
RTW12	ENSMUSG00000049047	X	131291134	131295994	Armcx3	armadillo repeat containing, X-linked 3 [Source:MGI Symbol;Acc:MGI:1918953]
RTW12	ENSMUSG00000033436	X	131338684	131343760	Armcx2	armadillo repeat containing, X-linked 2 [Source:MGI Symbol;Acc:MGI:1914666]					MI
RTW12	ENSMUSG00000009941	X	131479065	131499293	Nxf2	nuclear RNA export factor 2 [Source:MGI Symbol;Acc:MGI:1933192]	Y				MI
RTW12	ENSMUSG00000052676	X	131505911	131559831	Zmat1	zinc finger, matrin type 1 [Source:MGI Symbol;Acc:MGI:2442284]					MI
RTW12	ENSMUSG00000079432	X	131702163	131712171	Gm15023	predicted gene 15023 [Source:MGI Symbol;Acc:MGI:3805552]
RTW12	ENSMUSG00000031409	X	131743226	131745226	Tceal6	transcription elongation factor A (SII)-like 6 [Source:MGI Symbol;Acc:MGI:1923939]
RTW12	ENSMUSG00000067360	X	131836846	131847191	Pramel3	preferentially expressed antigen in melanoma-like 3 [Source:MGI Symbol;Acc:MGI:1890657]
RTW12	ENSMUSG00000067359	X	131907823	131917765	Gm5128	predicted gene 5128 [Source:MGI Symbol;Acc:MGI:3647038]
RTW12	ENSMUSG00000067358	X	131968374	131978369	Gm7903	predicted gene 7903 [Source:MGI Symbol;Acc:MGI:3648697]
RTW12	ENSMUSG00000054994	X	132029127	132039133	AV320801	expressed sequence AV320801 [Source:MGI Symbol;Acc:MGI:3035227]
RTW12	ENSMUSG00000031410	X	132114094	132133316	Nxf7	nuclear RNA export factor 7 [Source:MGI Symbol;Acc:MGI:2159343]
RTW12	ENSMUSG00000031411	X	132147541	132162244	Prame	preferentially expressed antigen in melanoma [Source:MGI Symbol;Acc:MGI:1923079]					PM
RTW12	ENSMUSG00000058252	X	132189237	132228329	1700008I05Rik	RIKEN cDNA 1700008I05 gene [Source:MGI Symbol;Acc:MGI:1919091]					PM
RTW12	ENSMUSG00000060726	X	132253206	132259800	Tmsb15a	thymosin beta 15a [Source:MGI Symbol;Acc:MGI:1925728]					PM
RTW12	ENSMUSG00000072969	X	132277272	132281861	Armcx5	armadillo repeat containing, X-linked 5 [Source:MGI Symbol;Acc:MGI:2148026]
RTW12	ENSMUSG00000043384	X	132277272	132338013	Gprasp1	G protein-coupled receptor associated sorting protein 1 [Source:MGI Symbol;Acc:MGI:1917418]					MI
RTW12	ENSMUSG00000072966	X	132373573	132379269	Gprasp2	G protein-coupled receptor associated sorting protein 2 [Source:MGI Symbol;Acc:MGI:2442071]					MI
RTW12	ENSMUSG00000072964	X	132420392	132425620	Bhlhb9	basic helix-loop-helix domain containing, class B9 [Source:MGI Symbol;Acc:MGI:1917487]					MI
RTW12	ENSMUSG00000048040	X	132528359	132529898	Arxes2	adipocyte-related X-chromosome expressed sequence 2 [Source:MGI Symbol;Acc:MGI:1924226]					MI
RTW12	ENSMUSG00000048355	X	132567906	132569485	Arxes1	adipocyte-related X-chromosome expressed sequence 1 [Source:MGI Symbol;Acc:MGI:1923469]					MI
RTW12	ENSMUSG00000042750	X	132601103	132602775	Bex2	brain expressed X-linked 2 [Source:MGI Symbol;Acc:MGI:1338017]					SO
RTW12	ENSMUSG00000057000	X	132606638	132619794	Nxf3	nuclear RNA export factor 3 [Source:MGI Symbol;Acc:MGI:2685230]					SO
RTW12	ENSMUSG00000047844	X	132673535	132674982	Bex4	brain expressed gene 4 [Source:MGI Symbol;Acc:MGI:3606746]
RTW12	ENSMUSG00000051579	X	132703523	132706881	Tceal8	transcription elongation factor A (SII)-like 8 [Source:MGI Symbol;Acc:MGI:1913934]				GO:0006355 regulation of transcription, DNA-dependent	MI
RTW12	ENSMUSG00000054034	X	132735487	132738415	Tceal5	transcription elongation factor A (SII)-like 5 [Source:MGI Symbol;Acc:MGI:3036236]
RTW12	ENSMUSG00000050071	X	132748511	132750052	Bex1	brain expressed gene 1 [Source:MGI Symbol;Acc:MGI:1328321]
RTW12	ENSMUSG00000079428	X	132749318	132760639	Tceal7	transcription elongation factor A (SII)-like 7 [Source:MGI Symbol;Acc:MGI:1915746]				GO:0045892 negative regulation of transcription, DNA-dependent
RTW12	ENSMUSG00000042712	X	132779618	132781678	Wbp5	WW domain binding protein 5 [Source:MGI Symbol;Acc:MGI:109567]
RTW12	ENSMUSG00000046432	X	132804800	132806517	Ngfrap1	nerve growth factor receptor (TNFRSF16) associated protein 1 [Source:MGI Symbol;Acc:MGI:1338016]					SO
RTW12	ENSMUSG00000057439	X	132982646	133078595	Kir3dl2	killer cell immunoglobulin-like receptor, three domains, long cytoplasmic tail, 2 [Source:MGI Symbol;Acc:MGI:3612791]
RTW12	ENSMUSG00000091359	X	133026280	133028145	Gm3129	predicted gene 3129 [Source:MGI Symbol;Acc:MGI:3781305]
RTW12	ENSMUSG00000031424	X	133052538	133068848	Kir3dl1	killer cell immunoglobulin-like receptor, three domains, long cytoplasmic tail, 1 [Source:MGI Symbol;Acc:MGI:2652397]
RTW12	ENSMUSG00000044550	X	133125381	133202917	Tceal3	transcription elongation factor A (SII)-like 3 [Source:MGI Symbol;Acc:MGI:1913354]
RTW12	ENSMUSG00000049536	X	133242521	133246017	Tceal1	transcription elongation factor A (SII)-like 1 [Source:MGI Symbol;Acc:MGI:2385317]				GO:0006355 regulation of transcription, DNA-dependent	MI
RTW12	ENSMUSG00000031422	X	133267481	133278229	Morf4l2	mortality factor 4 like 2 [Source:MGI Symbol;Acc:MGI:1927167]
RTW12	ENSMUSG00000072960	X	133276397	133277682	BC065397	cDNA sequence BC065397 [Source:MGI Symbol;Acc:MGI:3584520]
RTW12	ENSMUSG00000018595	X	133292213	133314680	Glra4	glycine receptor, alpha 4 subunit [Source:MGI Symbol;Acc:MGI:95750]
RTW12	ENSMUSG00000031425	X	133357210	133374272	Plp1	proteolipid protein (myelin) 1 [Source:MGI Symbol;Acc:MGI:97623]				GO:0010628 positive regulation of gene expression	MI
RTW12	ENSMUSG00000043463	X	133392686	133403294	Rab9b	RAB9B, member RAS oncogene family [Source:MGI Symbol;Acc:MGI:2442454]
RTW12	ENSMUSG00000048155	X	133461864	133462912	1700014N06Rik	RIKEN cDNA 1700014N06 gene [Source:MGI Symbol;Acc:MGI:1916639]
RTW12	ENSMUSG00000072955	X	133489527	133511408	Tmsb15l	thymosin beta 15b like [Source:MGI Symbol;Acc:MGI:3026988]
RTW12	ENSMUSG00000089996	X	133489804	133492564	Tmsb15b2	thymosin beta 15b2 [Source:MGI Symbol;Acc:MGI:3843061]
RTW12	ENSMUSG00000089768	X	133508561	133511413	Tmsb15b1	thymosin beta 15b1 [Source:MGI Symbol;Acc:MGI:3843059]
RTW12	ENSMUSG00000044348	X	133515655	133572841	Mcart6	mitochondrial carrier triple repeat 6 [Source:MGI Symbol;Acc:MGI:1914312]
RTW12	ENSMUSG00000031428	X	133527694	133533011	Zcchc18	zinc finger, CCHC domain containing 18 [Source:MGI Symbol;Acc:MGI:1914245]
RTW12	ENSMUSG00000042595	X	133584133	133617042	Fam199x	family with sequence similarity 199, X-linked [Source:MGI Symbol;Acc:MGI:2384304]					MI
RTW12	ENSMUSG00000023443	X	133649936	133656622	Esx1	extraembryonic, spermatogenesis, homeobox 1 [Source:MGI Symbol;Acc:MGI:1096388]				GO:0045892 negative regulation of transcription, DNA-dependent; GO:0006355 regulation of transcription, DNA-dependent	PM
RTW12	ENSMUSG00000059203	X	134105147	135381485	Il1rapl2	interleukin 1 receptor accessory protein-like 2 [Source:MGI Symbol;Acc:MGI:1913106]
