# Supplementary material for: Genome-wide mapping in a house mouse hybrid zone reveals hybrid sterility loci and Dobzhansky-Muller interactions
Source: eLife. 2014 Dec 9;3:e02504. doi: 10.7554/eLife.02504 (PMC4359376; doi:10.7554/eLife.02504)
Supplement: Figure 1—source data 1. — DOI: http://dx.doi.org/10.7554/eLife.02504.006 [file elife02504s002.xlsx]

## Sheet: SignificantSNPs
SNPid	SNPchr	SNPpos	RTWsigReg	RTWpval	RTWqval	PC1sigReg	PC1pval	PC1qval	TransProbeAssoc	PtransExpAssoc
JAX00241356	1	8006310	N	NA	NA	PC01	2.1e-05	0.0207	146	0.00324
JAX00241404	1	8250036	N	NA	NA	PC01	6.34e-05	0.0418	147	0.00318
JAX00241682	1	9952426	N	NA	NA	PC01	3.87e-05	0.0295	170	0.00197
JAX00242120	1	12720994	N	NA	NA	PC01	4.45e-05	0.0317	79	0.0121
JAX00007055	1	99527118	N	NA	NA	PC02	0.000192	0.0767	139	0.00359
JAX00274408	1	166840984	N	NA	NA	PC03	0.000139	0.0646	42	0.0323
JAX00274433	1	166980121	N	NA	NA	PC03	9.16e-05	0.0524	39	0.0357
JAX00012404	1	171278735	N	NA	NA	PC03	2.28e-05	0.0219	78	0.0124
JAX00275494	1	171288402	N	NA	NA	PC03	4.19e-05	0.0308	60	0.0187
JAX00275642	1	171739139	N	NA	NA	PC03	2.65e-05	0.0233	72	0.0141
JAX00012445	1	171828437	N	NA	NA	PC03	2.38e-05	0.0225	69	0.0151
JAX00275678	1	171834594	N	NA	NA	PC03	0.000123	0.0603	23	0.0696
JAX00012541	1	173121550	N	NA	NA	PC03	1.38e-05	0.0157	74	0.0135
JAX00276133	1	173344042	RTW01	1.5e-05	0.0572	PC03	2.86e-09	0	736	0.000205
JAX00276170	1	173551153	N	NA	NA	PC03	8.17e-05	0.0485	100	0.00768
JAX00012579	1	173594457	N	NA	NA	PC03	1.81e-05	0.0186	91	0.00944
JAX00276203	1	173778618	N	NA	NA	PC03	0.000259	0.0922	60	0.0187
JAX00012593	1	173779614	N	NA	NA	PC03	4e-05	0.03	153	0.00273
JAX00012600	1	173880116	N	NA	NA	PC03	5.41e-05	0.0372	99	0.00782
JAX00012793	1	176467522	N	NA	NA	PC03	4.04e-06	0.006	99	0.00782
JAX00012794	1	176476135	N	NA	NA	PC03	8.7e-06	0.011	158	0.0025
JAX00277127	1	177723234	N	NA	NA	PC03	0.000257	0.0921	20	0.0809
JAX00277182	1	177943043	N	NA	NA	PC03	0.000125	0.0606	87	0.0103
JAX00277226	1	178042664	N	NA	NA	PC03	0.000121	0.0599	36	0.0397
JAX00277464	1	178955237	N	NA	NA	PC03	0.000177	0.0732	37	0.0382
JAX00277563	1	179452558	N	NA	NA	PC03	0.000123	0.0603	36	0.0397
JAX00277744	1	180481432	N	NA	NA	PC03	1.76e-05	0.0182	70	0.0148
JAX00278202	1	182292040	N	NA	NA	PC03	0.000101	0.0554	41	0.0335
JAX00278208	1	182298363	N	NA	NA	PC03	0.00026	0.0922	22	0.0731
JAX00013246	1	182512719	N	NA	NA	PC03	0.000277	0.0965	31	0.0483
JAX00278747	1	184704150	N	NA	NA	PC03	0.000166	0.0719	31	0.0483
JAX00013464	1	185790279	N	NA	NA	PC03	1.96e-05	0.0199	49	0.0254
JAX00278925	1	185827839	N	NA	NA	PC03	3.21e-05	0.0258	52	0.0232
JAX00484956	2	21721918	N	NA	NA	PC04	0.000128	0.0616	39	0.0357
JAX00092342	2	25990456	N	NA	NA	PC04	9.55e-05	0.0537	82	0.0115
JAX00092357	2	26187889	N	NA	NA	PC04	0.000109	0.0585	46	0.028
JAX00486015	2	27790464	N	NA	NA	PC04	3.55e-06	0.0055	117	0.00533
JAX00486025	2	27810693	N	NA	NA	PC04	2.21e-05	0.0214	89	0.00983
JAX00486654	2	31822412	N	NA	NA	PC04	7.32e-05	0.0456	78	0.0124
JAX00486689	2	32101862	N	NA	NA	PC04	2.38e-07	0.0007	404	0.000397
JAX00486792	2	33151543	RTW02	8.9e-06	0.053	N	NA	NA	1	0.81
JAX00487713	2	40842389	N	NA	NA	PC04	0.00022	0.0836	108	0.00636
JAX00093595	2	42820682	N	NA	NA	PC04	0.00022	0.0836	108	0.00636
JAX00488076	2	43503702	N	NA	NA	PC04	0.000167	0.0719	76	0.0129
JAX00488172	2	44058306	N	NA	NA	PC04	0.00022	0.0836	108	0.00636
JAX00093690	2	44100543	N	NA	NA	PC04	0.00011	0.0588	117	0.00533
JAX00093711	2	44384366	N	NA	NA	PC04	8.61e-05	0.0505	212	0.00101
JAX00093721	2	44483524	N	NA	NA	PC04	0.00028	0.0969	163	0.00222
JAX00488228	2	44521656	N	NA	NA	PC04	2.48e-05	0.023	213	0.000979
JAX00488235	2	44595390	N	NA	NA	PC04	0.000255	0.0919	160	0.00236
JAX00488245	2	44699204	N	NA	NA	PC04	6.82e-05	0.0431	73	0.0138
JAX00093738	2	44731610	N	NA	NA	PC04	7.76e-05	0.0472	63	0.0174
JAX00488253	2	44803996	N	NA	NA	PC04	0.000249	0.0919	105	0.00686
JAX00488260	2	44864320	N	NA	NA	PC04	2.03e-05	0.0203	129	0.00419
JAX00488264	2	44897410	N	NA	NA	PC04	0.000101	0.0554	117	0.00533
JAX00093797	2	45506800	N	NA	NA	PC04	3.64e-05	0.0282	134	0.00386
JAX00093804	2	45604878	N	NA	NA	PC04	0.000115	0.0592	102	0.00732
JAX00488403	2	45911894	N	NA	NA	PC04	0.000243	0.0906	50	0.0246
JAX00093956	2	47629511	N	NA	NA	PC04	0.000121	0.0599	94	0.00883
JAX00488677	2	47917096	N	NA	NA	PC04	1.5e-05	0.0164	137	0.00372
JAX00488756	2	48376938	N	NA	NA	PC04	0.000137	0.0641	112	0.0059
JAX00488777	2	48419474	N	NA	NA	PC04	1.59e-05	0.0168	159	0.00241
JAX00094044	2	48813801	N	NA	NA	PC04	0.000208	0.0803	212	0.00101
JAX00488872	2	49009697	N	NA	NA	PC04	0.00028	0.0969	182	0.00161
JAX00491842	2	66998489	N	NA	NA	PC05	0.000166	0.0719	140	0.00356
JAX00096723	2	84681421	N	NA	NA	PC06	7.6e-05	0.0466	165	0.00214
JAX00189043	2	114205619	N	NA	NA	PC07	0.000112	0.0589	93	0.00908
JAX00189044	2	114561765	N	NA	NA	PC07	0.000112	0.0589	93	0.00908
JAX00500313	2	114747273	N	NA	NA	PC07	7.47e-05	0.0461	120	0.00499
JAX00098923	2	114760578	N	NA	NA	PC07	0.000112	0.0589	93	0.00908
JAX00098948	2	115094750	N	NA	NA	PC07	0.000112	0.0589	93	0.00908
JAX00099019	2	116037880	N	NA	NA	PC07	6.21e-05	0.0413	163	0.00222
JAX00500688	2	116785016	N	NA	NA	PC07	9.93e-05	0.0552	155	0.00265
JAX00100034	2	129629116	RTW03	7.16e-06	0.053	PC08	0.00025	0.0919	100	0.00768
JAX00524964	3	63611237	N	NA	NA	PC09	6.08e-05	0.0406	106	0.00667
JAX00524966	3	63616708	N	NA	NA	PC09	5.75e-05	0.039	127	0.00433
JAX00528153	3	82137999	N	NA	NA	PC10	7.2e-05	0.0451	70	0.0148
JAX00543588	4	3357890	N	NA	NA	PC11	9.54e-05	0.0537	73	0.0138
JAX00543648	4	3669108	N	NA	NA	PC11	1.59e-05	0.0168	112	0.0059
JAX00544469	4	8265302	N	NA	NA	PC11	1.28e-05	0.0151	125	0.00452
JAX00544790	4	9610360	N	NA	NA	PC11	3.59e-05	0.0282	141	0.0035
JAX00544813	4	9634914	N	NA	NA	PC11	3.2e-05	0.0258	154	0.00268
JAX00544988	4	10243360	N	NA	NA	PC11	0.000244	0.0908	92	0.00927
JAX00544999	4	10267859	N	NA	NA	PC11	0.00013	0.0619	150	0.00289
JAX00115980	4	11095669	N	NA	NA	PC11	0.000152	0.0679	66	0.0161
JAX00550982	4	52802244	N	NA	NA	PC12	3.65e-05	0.0282	84	0.0111
JAX00579246	5	37814614	N	NA	NA	PC13	0.000103	0.0561	97	0.00819
JAX00602196	6	5778319	N	NA	NA	PC14	0.00026	0.0922	67	0.0158
JAX00146945	6	132634128	RTW04	2.85e-05	0.0839	N	NA	NA	24	0.0662
JAX00148478	7	7093080	N	NA	NA	PC15	0.000118	0.0599	102	0.00732
JAX00635224	7	35470234	N	NA	NA	PC16	0.000172	0.0729	35	0.0411
JAX00656520	7	140360767	N	NA	NA	PC17	0.000168	0.0719	71	0.0144
JAX00656625	7	140897258	N	NA	NA	PC17	0.000255	0.0919	56	0.0207
JAX00656641	7	140981641	N	NA	NA	PC17	0.00025	0.0919	67	0.0158
JAX00665873	8	37564297	N	NA	NA	PC18	5.89e-05	0.0395	43	0.0311
JAX00672045	8	74172701	N	NA	NA	PC19	9e-05	0.0519	129	0.00419
JAX00675089	8	90227853	N	NA	NA	PC20	0.000152	0.068	143	0.00338
JAX00165111	8	98558279	N	NA	NA	PC20	2.7e-05	0.0236	76	0.0129
JAX00677741	8	99548127	N	NA	NA	PC20	0.000121	0.0599	94	0.00883
JAX00678944	8	105870350	N	NA	NA	PC20	0.000262	0.0924	19	0.086
JAX00679155	8	106767458	N	NA	NA	PC20	0.000263	0.0927	22	0.0731
JAX00681210	8	118113712	N	NA	NA	PC21	0.000201	0.0783	49	0.0254
JAX00681760	8	120564733	N	NA	NA	PC21	0.000262	0.0924	32	0.0464
JAX00689332	9	32439675	N	NA	NA	PC22	0.000107	0.0578	44	0.0301
JAX00171635	9	57228468	N	NA	NA	PC23	4.45e-05	0.0317	102	0.00732
JAX00695099	9	57250065	N	NA	NA	PC23	0.000152	0.0679	15	0.111
JAX00695600	9	59989890	N	NA	NA	PC23	0.00028	0.0969	66	0.0161
JAX00695606	9	60011683	N	NA	NA	PC23	2.48e-05	0.023	39	0.0357
JAX00171883	9	60547864	N	NA	NA	PC23	0.000266	0.0933	86	0.0106
JAX00172171	9	64400840	RTW05	2.12e-05	0.069	N	NA	NA	15	0.111
JAX00701619	9	91196799	N	NA	NA	PC24	0.000179	0.0738	46	0.028
JAX00701625	9	91221983	N	NA	NA	PC24	0.000223	0.0845	43	0.0311
JAX00287087	10	34897402	N	NA	NA	PC25	1.6e-05	0.0168	149	0.00293
JAX00306035	11	24251155	RTW06	2.26e-05	0.0707	PC26	2.02e-06	0.0035	147	0.00318
JAX00314572	11	68849523	N	NA	NA	PC27	4.99e-05	0.0347	167	0.00207
JAX00032976	12	7849895	N	NA	NA	PC28	0.000198	0.0775	41	0.0335
JAX00324924	12	7878651	N	NA	NA	PC28	4.73e-05	0.0332	67	0.0158
JAX00324944	12	7974506	N	NA	NA	PC28	7.98e-05	0.0481	108	0.00636
JAX00032984	12	7975086	N	NA	NA	PC28	3.31e-07	0.0008	271	0.000557
JAX00324951	12	7976976	N	NA	NA	PC28	3.53e-05	0.028	127	0.00433
JAX00324953	12	7978343	N	NA	NA	PC28	2.83e-05	0.0239	129	0.00419
JAX00324974	12	7985153	N	NA	NA	PC28	0.000229	0.0864	76	0.0129
JAX00324992	12	8051114	N	NA	NA	PC28	8.69e-05	0.0505	93	0.00908
JAX00324998	12	8060868	N	NA	NA	PC28	0.000195	0.077	88	0.0101
JAX00325003	12	8075648	N	NA	NA	PC28	0.000153	0.0682	80	0.0119
JAX00325036	12	8297723	N	NA	NA	PC28	6.68e-05	0.0429	118	0.00522
JAX00033010	12	8329034	N	NA	NA	PC28	1.42e-05	0.0157	202	0.00121
JAX00325039	12	8343962	N	NA	NA	PC28	9.97e-05	0.0552	121	0.00488
JAX00033013	12	8344902	N	NA	NA	PC28	4.57e-07	0.0011	325	0.000474
JAX00325044	12	8359890	N	NA	NA	PC28	3.46e-05	0.0276	171	0.00191
JAX00325063	12	8428301	N	NA	NA	PC28	8.63e-06	0.011	205	0.00113
JAX00033493	12	14784930	N	NA	NA	PC28	5.74e-05	0.039	126	0.00442
JAX00033584	12	15991737	N	NA	NA	PC28	7.29e-07	0.0015	318	0.00048
JAX00326731	12	16127725	N	NA	NA	PC28	0.000284	0.0982	72	0.0141
JAX00328732	12	28986426	N	NA	NA	PC29	2.83e-05	0.0239	228	0.000845
JAX00034333	12	29084203	N	NA	NA	PC29	9.55e-05	0.0537	121	0.00488
JAX00034337	12	29149252	N	NA	NA	PC29	7.41e-05	0.0459	68	0.0154
JAX00328851	12	29503103	N	NA	NA	PC29	8.45e-05	0.05	55	0.0212
JAX00328853	12	29507735	N	NA	NA	PC29	9.05e-05	0.052	54	0.0218
JAX00328902	12	29658831	N	NA	NA	PC29	0.000138	0.0641	44	0.0301
JAX00329314	12	31119234	N	NA	NA	PC29	2.59e-06	0.0043	132	0.00403
JAX00329315	12	31119836	N	NA	NA	PC29	0.000251	0.0919	26	0.06
JAX00329321	12	31137433	N	NA	NA	PC29	1.88e-05	0.0192	121	0.00488
JAX00329360	12	31283345	N	NA	NA	PC29	9.74e-06	0.0121	177	0.00175
JAX00329508	12	32100562	N	NA	NA	PC29	0.00014	0.0649	43	0.0311
JAX00034591	12	32526974	N	NA	NA	PC29	0.000122	0.0603	76	0.0129
JAX00329660	12	33230661	N	NA	NA	PC29	4.9e-06	0.0069	204	0.00116
JAX00034737	12	34503772	N	NA	NA	PC29	0.000167	0.0719	36	0.0397
JAX00330033	12	34795448	N	NA	NA	PC29	2.44e-05	0.0229	95	0.00861
JAX00330071	12	34931584	N	NA	NA	PC29	5.22e-05	0.0361	108	0.00636
JAX00330080	12	34954127	N	NA	NA	PC29	0.000115	0.0592	80	0.0119
JAX00034895	12	36723990	N	NA	NA	PC29	8.11e-05	0.0485	38	0.037
JAX00034911	12	36937212	N	NA	NA	PC29	0.000106	0.0577	84	0.0111
JAX00034927	12	37156874	RTW07	9.93e-06	0.0542	PC29	0.000218	0.0836	46	0.028
JAX00034959	12	37595107	RTW07	1.18e-05	0.0542	PC29	0.000108	0.058	101	0.00749
JAX00330786	12	38058512	N	NA	NA	PC29	5.76e-05	0.039	46	0.028
JAX00035067	12	39027006	RTW07	1.54e-05	0.0572	PC29	0.000172	0.0729	43	0.0311
JAX00200165	12	40822437	N	NA	NA	PC29	8.67e-05	0.0505	40	0.0344
JAX00035255	12	41521035	RTW07	1.24e-06	0.053	PC29	0.000144	0.0661	61	0.0183
JAX00035349	12	43167026	N	NA	NA	PC29	0.000124	0.0604	64	0.017
JAX00035682	12	47590967	N	NA	NA	PC29	9.16e-06	0.0115	88	0.0101
JAX00036066	12	52679327	N	NA	NA	PC29	0.000117	0.0597	42	0.0323
JAX00036082	12	52893564	N	NA	NA	PC29	2.01e-05	0.0203	55	0.0212
JAX00036085	12	52909684	N	NA	NA	PC29	0.000192	0.0767	29	0.0523
JAX00333507	12	52938869	N	NA	NA	PC29	8.63e-05	0.0505	57	0.0202
JAX00036087	12	52950131	N	NA	NA	PC29	3.9e-05	0.0295	61	0.0183
JAX00036089	12	52970439	N	NA	NA	PC29	0.000147	0.067	42	0.0323
JAX00333514	12	52976446	N	NA	NA	PC29	0.000195	0.077	40	0.0344
JAX00036092	12	53012895	N	NA	NA	PC29	0.000286	0.0986	79	0.0121
JAX00036100	12	53127940	N	NA	NA	PC29	0.00015	0.0678	84	0.0111
JAX00333567	12	53157254	N	NA	NA	PC29	8.02e-05	0.0482	88	0.0101
JAX00333575	12	53204489	N	NA	NA	PC29	4.33e-05	0.0313	145	0.00326
JAX00333578	12	53209421	N	NA	NA	PC29	0.000259	0.0922	121	0.00488
JAX00333584	12	53221262	N	NA	NA	PC29	6.94e-06	0.009	242	0.000685
JAX00333611	12	53426192	N	NA	NA	PC29	3.61e-05	0.0282	103	0.00718
JAX00333643	12	53511556	N	NA	NA	PC29	3.63e-06	0.0056	268	0.00057
JAX00333648	12	53524042	N	NA	NA	PC29	6.44e-05	0.042	69	0.0151
JAX00333671	12	53565388	N	NA	NA	PC29	0.000162	0.0711	34	0.0426
JAX00333764	12	53813608	N	NA	NA	PC29	0.000209	0.0806	96	0.00841
JAX00036183	12	54223871	N	NA	NA	PC29	0.000166	0.0719	53	0.0224
JAX00347548	12	116533125	N	NA	NA	PC30	0.000259	0.0922	39	0.0357
JAX00041418	13	6738615	N	NA	NA	PC31	0.000158	0.0698	42	0.0323
JAX00041427	13	6851872	N	NA	NA	PC31	4.14e-05	0.0308	132	0.00403
JAX00202915	13	51439359	RTW08	1.08e-05	0.0542	N	NA	NA	28	0.0547
JAX00051327	14	29531159	N	NA	NA	PC32	0.000242	0.0903	58	0.0196
JAX00051382	14	30240603	N	NA	NA	PC32	0.000213	0.0818	15	0.111
JAX00051488	14	31651939	N	NA	NA	PC32	2.79e-06	0.0046	202	0.00121
JAX00376470	14	31711392	N	NA	NA	PC32	7.14e-06	0.0092	211	0.00102
JAX00051530	14	32206652	N	NA	NA	PC32	4.21e-05	0.0308	34	0.0426
JAX00205119	14	66738857	N	NA	NA	PC33	3.62e-07	0.0009	265	0.000583
JAX00384098	14	75013721	N	NA	NA	PC33	0.000173	0.0729	65	0.0166
JAX00391505	14	121760948	N	NA	NA	PC34	0.000118	0.0599	98	0.00802
JAX00396401	15	27753768	N	NA	NA	PC35	0.000131	0.062	148	0.00309
JAX00060236	15	28405376	N	NA	NA	PC35	2.3e-06	0.004	213	0.000979
JAX00060239	15	28449998	N	NA	NA	PC35	1.46e-05	0.016	65	0.0166
JAX00396990	15	31096926	N	NA	NA	PC35	0.000123	0.0603	135	0.00378
JAX00397080	15	31389444	N	NA	NA	PC35	0.000183	0.075	80	0.0119
JAX00399782	15	45667309	N	NA	NA	PC36	0.000129	0.0617	122	0.00476
JAX00405474	15	73002169	N	NA	NA	PC37	0.000194	0.077	44	0.0301
JAX00413357	16	8629796	N	NA	NA	PC38	0.000188	0.0761	106	0.00667
JAX00066276	16	8838559	N	NA	NA	PC38	0.000207	0.0802	114	0.0056
JAX00066277	16	8863038	N	NA	NA	PC38	0.000175	0.0729	107	0.0065
JAX00066303	16	9199934	N	NA	NA	PC38	0.000175	0.0729	107	0.0065
JAX00413555	16	9617341	N	NA	NA	PC38	2.64e-05	0.0233	148	0.00309
JAX00066343	16	9742575	N	NA	NA	PC38	0.000175	0.0729	107	0.0065
JAX00066346	16	9775280	N	NA	NA	PC38	0.000254	0.0919	77	0.0126
JAX00066348	16	9796185	N	NA	NA	PC38	2.64e-05	0.0233	148	0.00309
JAX00066349	16	9828799	N	NA	NA	PC38	0.000119	0.0599	95	0.00861
JAX00066356	16	9892039	N	NA	NA	PC38	0.000175	0.0729	107	0.0065
JAX00413644	16	9993503	N	NA	NA	PC38	2.64e-05	0.0233	148	0.00309
JAX00413658	16	10114411	N	NA	NA	PC38	0.000175	0.0729	107	0.0065
JAX00413708	16	10417756	N	NA	NA	PC38	0.000133	0.0628	111	0.00602
JAX00066402	16	10516717	N	NA	NA	PC38	0.000148	0.0674	111	0.00602
JAX00413760	16	10626539	N	NA	NA	PC38	0.000163	0.0713	84	0.0111
JAX00413777	16	10758145	N	NA	NA	PC38	5.83e-05	0.0392	122	0.00476
JAX00413795	16	10825478	N	NA	NA	PC38	0.000174	0.0729	105	0.00686
JAX00413823	16	10942986	N	NA	NA	PC38	2.64e-05	0.0233	148	0.00309
JAX00413864	16	11148760	N	NA	NA	PC38	2.64e-05	0.0233	148	0.00309
JAX00413906	16	11415698	N	NA	NA	PC38	6.46e-05	0.042	83	0.0112
JAX00413918	16	11478309	N	NA	NA	PC38	2.64e-05	0.0233	148	0.00309
JAX00413928	16	11521562	N	NA	NA	PC38	2.09e-05	0.0207	136	0.00375
JAX00066483	16	11615504	N	NA	NA	PC38	0.000175	0.0729	107	0.0065
JAX00066503	16	11876515	N	NA	NA	PC38	0.00018	0.0741	102	0.00732
JAX00414029	16	11931871	N	NA	NA	PC38	0.000248	0.0919	57	0.0202
JAX00066509	16	11945458	N	NA	NA	PC38	0.000175	0.0729	107	0.0065
JAX00414054	16	12029280	N	NA	NA	PC38	0.000276	0.0965	119	0.00508
JAX00414069	16	12071926	N	NA	NA	PC38	2.64e-05	0.0233	148	0.00309
JAX00414076	16	12106531	N	NA	NA	PC38	2.36e-05	0.0224	58	0.0196
JAX00066528	16	12209561	N	NA	NA	PC38	0.000113	0.0589	133	0.00396
JAX00066545	16	12435512	N	NA	NA	PC38	0.000113	0.0589	133	0.00396
JAX00414224	16	12653814	N	NA	NA	PC38	5.41e-07	0.0012	326	0.000467
JAX00414263	16	12850555	N	NA	NA	PC38	0.000113	0.0589	133	0.00396
JAX00414298	16	13020804	N	NA	NA	PC38	0.00013	0.0619	34	0.0426
JAX00414301	16	13039462	N	NA	NA	PC38	0.000255	0.0919	107	0.0065
JAX00066609	16	13298134	N	NA	NA	PC38	0.000253	0.0919	108	0.00636
JAX00066615	16	13399838	N	NA	NA	PC38	0.000161	0.071	72	0.0141
JAX00066617	16	13404317	N	NA	NA	PC38	3.21e-05	0.0258	161	0.00233
JAX00066618	16	13408925	N	NA	NA	PC38	2.79e-05	0.0238	120	0.00499
JAX00066621	16	13446622	N	NA	NA	PC38	0.00015	0.0678	64	0.017
JAX00066634	16	13636180	N	NA	NA	PC38	0.000185	0.0753	89	0.00983
JAX00066669	16	14099407	N	NA	NA	PC38	0.000194	0.077	113	0.0057
JAX00066697	16	14465070	N	NA	NA	PC38	0.000253	0.0919	108	0.00636
JAX00066708	16	14626490	N	NA	NA	PC38	6.77e-05	0.043	138	0.00366
JAX00414607	16	14633443	N	NA	NA	PC38	3.21e-05	0.0258	161	0.00233
JAX00066720	16	14778832	N	NA	NA	PC38	0.000253	0.0919	108	0.00636
JAX00066722	16	14793687	N	NA	NA	PC38	0.000197	0.0773	76	0.0129
JAX00066737	16	14991821	N	NA	NA	PC38	3.21e-05	0.0258	161	0.00233
JAX00414711	16	15349568	N	NA	NA	PC38	3.21e-05	0.0258	161	0.00233
JAX00414712	16	15349936	N	NA	NA	PC38	0.000149	0.0678	97	0.00819
JAX00066799	16	15829600	N	NA	NA	PC38	4.83e-05	0.0337	101	0.00749
JAX00066832	16	16250946	N	NA	NA	PC38	2.9e-05	0.0244	162	0.00226
JAX00414874	16	16766871	N	NA	NA	PC38	0.000253	0.0919	108	0.00636
JAX00066898	16	17153626	N	NA	NA	PC38	2.26e-05	0.0218	151	0.00284
JAX00414945	16	17439860	N	NA	NA	PC38	3.39e-05	0.0271	140	0.00356
JAX00066929	16	17563858	N	NA	NA	PC38	3.21e-05	0.0258	161	0.00233
JAX00416768	16	29173898	N	NA	NA	PC39	3.75e-05	0.0289	95	0.00861
JAX00423523	16	66516171	N	NA	NA	PC40	0.000127	0.0614	177	0.00175
JAX00070598	16	66529286	N	NA	NA	PC40	0.000171	0.0729	127	0.00433
JAX00427924	16	90916640	N	NA	NA	PC41	2.73e-05	0.0236	105	0.00686
JAX00431436	17	11045270	N	NA	NA	PC42	1.35e-07	0.0004	331	0.000461
JAX00431448	17	11094775	N	NA	NA	PC42	0.000105	0.0571	63	0.0174
JAX00073533	17	11133967	N	NA	NA	PC42	9.83e-05	0.0548	95	0.00861
JAX00438476	17	42075908	N	NA	NA	PC43	0.000235	0.0881	25	0.0632
JAX00441147	17	50564787	N	NA	NA	PC43	4.36e-05	0.0314	245	0.000659
JAX00442450	17	56683013	RTW09	6.2e-06	0.053	N	NA	NA	8	0.212
JAX00076899	17	56952341	N	NA	NA	PC43	0.000136	0.0639	25	0.0632
JAX00211360	17	58335080	RTW09	8.2e-06	0.053	N	NA	NA	10	0.169
JAX00442709	17	58423100	RTW09	9.37e-07	0.053	PC43	4.29e-05	0.0312	108	0.00636
JAX00442719	17	58435254	RTW09	5.02e-06	0.053	PC43	0.000167	0.0719	111	0.00602
JAX00077075	17	59312389	N	NA	NA	PC43	8.66e-05	0.0505	85	0.0107
JAX00442880	17	59327903	N	NA	NA	PC43	0.000265	0.093	79	0.0121
JAX00077079	17	59352865	N	NA	NA	PC43	4.73e-05	0.0332	103	0.00718
JAX00077080	17	59353125	N	NA	NA	PC43	0.000133	0.0626	89	0.00983
JAX00077088	17	59473757	N	NA	NA	PC43	0.000127	0.0613	84	0.0111
JAX00443233	17	62846980	N	NA	NA	PC43	4.56e-05	0.0324	225	0.000871
JAX00077330	17	62918434	N	NA	NA	PC43	5.92e-06	0.0079	297	0.000499
JAX00443343	17	63292988	N	NA	NA	PC43	0.000224	0.0848	71	0.0144
JAX00446997	17	77343641	N	NA	NA	PC44	0.000154	0.0684	70	0.0148
JAX00078866	17	83592455	N	NA	NA	PC44	6.72e-05	0.043	52	0.0232
JAX00089390	19	44823558	N	NA	NA	PC45	4.01e-05	0.03	151	0.00284
JAX00478541	19	45016579	N	NA	NA	PC45	0.000232	0.0872	51	0.024
JAX00089404	19	45016969	N	NA	NA	PC45	0.000259	0.0922	43	0.0311
JAX00478546	19	45038088	N	NA	NA	PC45	0.000101	0.0554	56	0.0207
JAX00478556	19	45086859	N	NA	NA	PC45	3.64e-05	0.0282	79	0.0121
JAX00478593	19	45230841	N	NA	NA	PC45	0.000197	0.0773	44	0.0301
JAX00478605	19	45239658	N	NA	NA	PC45	0.000161	0.071	46	0.028
JAX00478642	19	45441351	N	NA	NA	PC45	3.19e-06	0.005	157	0.00255
JAX00089447	19	45599432	N	NA	NA	PC45	9.53e-05	0.0537	59	0.0192
JAX00089459	19	45741611	N	NA	NA	PC45	0.000206	0.0802	25	0.0632
JAX00709275	X	11341951	N	NA	NA	PC46	6.61e-05	0.0427	170	0.00197
JAX00709378	X	12170698	RTW10	4.71e-06	0.053	PC46	4.44e-06	0.0063	158	0.0025
JAX00709458	X	12843383	N	NA	NA	PC46	1.41e-05	0.0157	142	0.00345
JAX00709465	X	12907025	N	NA	NA	PC46	1.17e-06	0.0023	282	0.000512
JAX00177224	X	12954789	N	NA	NA	PC46	0.000139	0.0646	148	0.00309
JAX00709476	X	12955353	N	NA	NA	PC46	0.00019	0.0764	80	0.0119
JAX00177227	X	13007799	N	NA	NA	PC46	4.2e-05	0.0308	127	0.00433
JAX00709481	X	13024124	N	NA	NA	PC46	1.35e-05	0.0157	106	0.00667
JAX00709484	X	13044405	N	NA	NA	PC46	1.41e-05	0.0157	142	0.00345
JAX00238612	X	13048726	N	NA	NA	PC46	1.23e-05	0.0145	207	0.00107
JAX00709489	X	13096156	N	NA	NA	PC46	5.09e-06	0.0071	180	0.00164
JAX00709496	X	13128478	N	NA	NA	PC46	8.69e-06	0.011	137	0.00372
JAX00238616	X	13183000	N	NA	NA	PC46	6.66e-06	0.0087	185	0.00151
JAX00177245	X	13236221	N	NA	NA	PC46	2.37e-06	0.004	176	0.00178
JAX00177259	X	13398561	N	NA	NA	PC46	4.23e-06	0.0061	179	0.00166
JAX00709540	X	13501229	N	NA	NA	PC46	9.72e-05	0.0544	115	0.00551
JAX00238624	X	13578783	N	NA	NA	PC46	0.000205	0.0798	69	0.0151
JAX00177274	X	13593233	N	NA	NA	PC46	9.56e-05	0.0537	84	0.0111
JAX00710020	X	19337284	N	NA	NA	PC46	0.000116	0.0592	129	0.00419
JAX00710608	X	36937598	N	NA	NA	PC47	0.000187	0.0757	79	0.0121
JAX00713407	X	68028293	N	NA	NA	PC48	0.00018	0.0741	38	0.037
JAX00713521	X	68833123	N	NA	NA	PC48	6.41e-05	0.042	30	0.0502
JAX00180586	X	70756334	N	NA	NA	PC48	4.3e-05	0.0312	195	0.00134
JAX00180587	X	70770131	N	NA	NA	PC48	5.69e-06	0.0077	308	0.000493
JAX00715031	X	83619708	N	NA	NA	PC49	0.000184	0.0752	84	0.0111
JAX00715085	X	84030556	N	NA	NA	PC49	0.000255	0.0919	76	0.0129
JAX00715120	X	84379285	N	NA	NA	PC49	3.84e-05	0.0294	94	0.00883
JAX00181639	X	85131092	N	NA	NA	PC49	5.63e-07	0.0012	370	0.000435
JAX00181643	X	85166458	N	NA	NA	PC49	6.11e-06	0.0081	249	0.00064
JAX00181667	X	85487132	N	NA	NA	PC49	5.63e-07	0.0012	370	0.000435
JAX00715271	X	85712880	RTW11	1.19e-05	0.0542	PC49	2.63e-09	0	836	5.76e-05
JAX00715308	X	86185770	RTW11	6.85e-06	0.053	PC49	1.4e-09	0	855	3.84e-05
JAX00181721	X	86210056	N	NA	NA	PC49	5.33e-08	0.0002	611	0.000237
JAX00181755	X	86651732	N	NA	NA	PC49	7.26e-05	0.0453	82	0.0115
JAX00715355	X	86651821	N	NA	NA	PC49	2.87e-07	0.0008	583	0.000262
JAX00181759	X	86728309	RTW11	1.8e-05	0.0616	PC49	1.42e-08	0.0001	621	0.00023
JAX00715369	X	86834016	N	NA	NA	PC49	3.09e-07	0.0008	498	0.000326
JAX00181769	X	86862631	RTW11	2.47e-05	0.0756	PC49	7.96e-09	0	796	0.00016
JAX00715382	X	86996578	N	NA	NA	PC49	6.3e-05	0.0417	91	0.00944
JAX00715395	X	87145918	N	NA	NA	PC49	1.06e-07	0.0004	601	0.00025
JAX00715396	X	87155917	N	NA	NA	PC49	3.24e-07	0.0008	604	0.000243
JAX00181810	X	87422129	RTW11	1.32e-05	0.0542	PC49	7.89e-09	0	758	0.000186
JAX00715448	X	87693433	N	NA	NA	PC49	0.000121	0.0599	84	0.0111
JAX00715469	X	87993473	N	NA	NA	PC49	0.000143	0.066	96	0.00841
JAX00239588	X	88145217	RTW11	1.3e-05	0.0542	PC49	3.91e-09	0	808	0.000154
JAX00715488	X	88163986	N	NA	NA	PC49	0.000121	0.0599	84	0.0111
JAX00715490	X	88176942	RTW11	3.49e-05	0.0991	PC49	1.48e-08	0.0001	670	0.000218
JAX00715520	X	88489334	N	NA	NA	PC49	3.09e-07	0.0008	498	0.000326
JAX00181894	X	88531161	RTW11	1.42e-05	0.0558	PC49	1.79e-09	0	838	5.12e-05
JAX00715550	X	88643355	RTW11	6.85e-06	0.053	PC49	6.09e-10	0	955	2.56e-05
JAX00715586	X	88922991	RTW11	1.17e-05	0.0542	PC49	4.46e-09	0	826	0.000128
JAX00181921	X	88957706	N	NA	NA	PC49	3.49e-07	0.0009	553	0.000294
JAX00181930	X	89090312	N	NA	NA	PC49	1.01e-08	0.0001	697	0.000211
JAX00715600	X	89126688	N	NA	NA	PC49	3.09e-07	0.0008	498	0.000326
JAX00181937	X	89216313	N	NA	NA	PC49	2.1e-05	0.0207	125	0.00452
JAX00715629	X	89384956	RTW11	6.39e-06	0.053	PC49	2.49e-10	0	942	3.2e-05
JAX00181970	X	89654927	RTW11	1.17e-05	0.0542	PC49	4.46e-09	0	826	0.000128
JAX00715672	X	89836219	N	NA	NA	PC49	1.16e-07	0.0004	278	0.000531
JAX00181990	X	89895888	N	NA	NA	PC49	7.9e-07	0.0016	407	0.000391
JAX00182007	X	90128195	RTW11	2.14e-05	0.069	PC49	1.84e-08	0.0001	746	0.000198
JAX00715701	X	90202722	RTW11	1.81e-05	0.0616	PC49	1.07e-08	0.0001	763	0.000173
JAX00715730	X	90472456	N	NA	NA	PC49	1.16e-07	0.0004	278	0.000531
JAX00715735	X	90553163	N	NA	NA	PC49	2.77e-06	0.0046	257	0.000608
JAX00715748	X	90681636	N	NA	NA	PC49	4.69e-05	0.0332	98	0.00802
JAX00182049	X	90689126	RTW11	1.17e-05	0.0542	PC49	4.46e-09	0	826	0.000128
JAX00715750	X	90722668	N	NA	NA	PC49	5.56e-05	0.0381	114	0.0056
JAX00715753	X	90733664	RTW11	8.96e-06	0.053	PC49	1.48e-10	0	971	1.92e-05
JAX00182058	X	90809821	N	NA	NA	PC49	1.17e-07	0.0004	586	0.000256
JAX00182061	X	90851009	N	NA	NA	PC49	3.95e-05	0.0298	127	0.00433
JAX00715774	X	90942517	N	NA	NA	PC49	1.38e-05	0.0157	183	0.00156
JAX00715781	X	90978288	N	NA	NA	PC49	1.69e-07	0.0005	334	0.000455
JAX00715789	X	90991314	N	NA	NA	PC49	1.13e-05	0.0138	200	0.00124
JAX00715794	X	91011486	N	NA	NA	PC49	1.47e-07	0.0004	484	0.000339
JAX00182079	X	91092434	RTW11	8.96e-06	0.053	PC49	1.48e-10	0	971	1.92e-05
JAX00715818	X	91137108	N	NA	NA	PC49	3.35e-08	0.0001	563	0.000282
JAX00715838	X	91311282	N	NA	NA	PC49	1.84e-06	0.0033	194	0.00136
JAX00182100	X	91364021	N	NA	NA	PC49	1.55e-05	0.0167	225	0.000871
JAX00715858	X	91537156	N	NA	NA	PC49	9.88e-08	0.0004	530	0.000307
JAX00715905	X	91938663	RTW11	6.98e-06	0.053	PC49	1.88e-09	0	838	5.12e-05
JAX00715909	X	92019186	N	NA	NA	PC49	1.58e-05	0.0168	231	0.000787
JAX00715925	X	92223878	RTW11	2.71e-05	0.0815	PC49	4.11e-08	0.0002	653	0.000224
JAX00715951	X	92580327	RTW11	3.27e-05	0.0946	PC49	1.33e-09	0	822	0.000134
JAX00182234	X	93211059	N	NA	NA	PC49	5.17e-06	0.0071	172	0.00189
JAX00182235	X	93249817	RTW11	9.17e-06	0.053	PC49	2.52e-09	0	834	0.000102
JAX00716044	X	93515174	RTW11	9.17e-06	0.053	PC49	2.52e-09	0	834	0.000102
JAX00182260	X	93581355	N	NA	NA	PC49	2.75e-05	0.0236	149	0.00293
JAX00716050	X	93581869	N	NA	NA	PC49	3.07e-06	0.0049	209	0.00104
JAX00716058	X	93638355	RTW11	7.93e-06	0.053	PC49	1.93e-06	0.0035	419	0.000384
JAX00716061	X	93705019	N	NA	NA	PC49	1.21e-06	0.0023	223	0.000909
JAX00182274	X	93770834	N	NA	NA	PC49	1.55e-05	0.0167	225	0.000871
JAX00716091	X	93992554	N	NA	NA	PC49	1.15e-05	0.0139	269	0.000563
JAX00239649	X	94040503	RTW11	9.17e-06	0.053	PC49	2.52e-09	0	834	0.000102
JAX00716093	X	94064619	RTW11	1.68e-05	0.0602	PC49	1.22e-09	0	811	0.000141
JAX00716120	X	94269982	RTW11	1.29e-05	0.0542	PC49	4.6e-07	0.0011	371	0.000416
JAX00182332	X	94572380	RTW11	9.17e-06	0.053	PC49	2.52e-09	0	834	0.000102
JAX00716145	X	94593587	N	NA	NA	PC49	1e-06	0.002	311	0.000487
JAX00239663	X	95099858	RTW11	7.06e-06	0.053	PC49	2.31e-09	0	827	0.000109
JAX00716195	X	95149973	RTW11	4.5e-06	0.053	PC49	4.39e-09	0	779	0.000166
JAX00716209	X	95400922	N	NA	NA	PC49	3.21e-05	0.0258	119	0.00508
JAX00716230	X	95563203	RTW11	9.17e-06	0.053	PC49	2.52e-09	0	834	0.000102
JAX00182401	X	95649424	N	NA	NA	PC49	1.21e-06	0.0023	223	0.000909
JAX00716249	X	95775580	N	NA	NA	PC49	6.89e-05	0.0434	103	0.00718
JAX00182412	X	95775859	N	NA	NA	PC49	0.00012	0.0599	70	0.0148
JAX00716261	X	95898568	N	NA	NA	PC49	3.81e-06	0.0057	205	0.00113
JAX00716273	X	96024024	N	NA	NA	PC49	1.77e-07	0.0005	436	0.000365
JAX00716288	X	96137835	N	NA	NA	PC49	0.000114	0.0592	93	0.00908
JAX00716289	X	96137865	N	NA	NA	PC49	6.48e-05	0.042	107	0.0065
JAX00182444	X	96211827	RTW11	9.17e-06	0.053	PC49	2.52e-09	0	834	0.000102
JAX00716311	X	96268564	N	NA	NA	PC49	1.73e-05	0.018	196	0.00132
JAX00716313	X	96272124	N	NA	NA	PC49	4.45e-06	0.0063	283	0.000506
JAX00182451	X	96302156	RTW11	7.95e-06	0.053	PC49	1.71e-09	0	809	0.000147
JAX00716345	X	96423117	N	NA	NA	PC49	5.04e-07	0.0011	440	0.000359
JAX00716347	X	96435820	RTW11	5.01e-06	0.053	PC49	8.53e-09	0	752	0.000192
JAX00182479	X	96699702	RTW11	1.7e-05	0.0602	PC49	1.2e-08	0.0001	761	0.000179
JAX00716393	X	96792324	N	NA	NA	PC49	0.000152	0.0679	76	0.0129
JAX00716400	X	96847803	N	NA	NA	PC49	3.93e-06	0.0058	194	0.00136
JAX00716433	X	97080345	N	NA	NA	PC49	2.07e-06	0.0036	243	0.000679
JAX00716446	X	97192048	N	NA	NA	PC49	7.73e-07	0.0016	450	0.000346
JAX00182533	X	97410786	N	NA	NA	PC49	2.02e-06	0.0035	338	0.000448
JAX00716481	X	97553232	N	NA	NA	PC49	3.47e-08	0.0001	577	0.000269
JAX00182549	X	97607213	N	NA	NA	PC49	5.63e-07	0.0012	370	0.000435
JAX00716510	X	97759368	N	NA	NA	PC49	6.76e-05	0.043	110	0.00611
JAX00182562	X	97790812	N	NA	NA	PC49	5.04e-07	0.0011	440	0.000359
JAX00716524	X	97864117	N	NA	NA	PC49	0.000115	0.0592	158	0.0025
JAX00182579	X	98016403	N	NA	NA	PC49	0.000189	0.0762	141	0.0035
JAX00182583	X	98062382	N	NA	NA	PC49	0.000241	0.0901	129	0.00419
JAX00182585	X	98092582	N	NA	NA	PC49	0.000194	0.077	153	0.00273
JAX00182586	X	98095634	N	NA	NA	PC49	2.54e-05	0.0233	236	0.000736
JAX00182596	X	98251779	N	NA	NA	PC49	0.000115	0.0592	158	0.0025
JAX00716569	X	98283340	N	NA	NA	PC49	2.42e-05	0.0228	98	0.00802
JAX00716570	X	98283420	N	NA	NA	PC49	9.5e-07	0.0019	382	0.000403
JAX00239702	X	98316132	RTW11	9.17e-06	0.053	PC49	2.52e-09	0	834	0.000102
JAX00182602	X	98333835	N	NA	NA	PC49	1.27e-06	0.0024	233	0.000768
JAX00182607	X	98381056	N	NA	NA	PC49	5.03e-08	0.0002	378	0.00041
JAX00716584	X	98386025	N	NA	NA	PC49	1.37e-07	0.0004	572	0.000275
JAX00716656	X	99262373	N	NA	NA	PC49	0.000131	0.0621	54	0.0218
JAX00239716	X	99646382	N	NA	NA	PC49	3.44e-06	0.0054	95	0.00861
JAX00716699	X	99714718	N	NA	NA	PC49	1.36e-05	0.0157	67	0.0158
JAX00182821	X	101336972	N	NA	NA	PC49	1.23e-05	0.0145	70	0.0148
JAX00182843	X	101635342	N	NA	NA	PC49	3.06e-06	0.0049	96	0.00841
JAX00716912	X	101643271	N	NA	NA	PC49	0.000181	0.0743	37	0.0382
JAX00183013	X	103957540	N	NA	NA	PC49	1.15e-05	0.0139	127	0.00433
JAX00717145	X	104069811	N	NA	NA	PC49	1.36e-05	0.0157	107	0.0065
JAX00717172	X	104288796	N	NA	NA	PC49	0.000191	0.0767	95	0.00861
JAX00717235	X	104911756	N	NA	NA	PC49	9.89e-07	0.002	243	0.000679
JAX00717243	X	104997545	N	NA	NA	PC49	4.95e-09	0	538	0.000301
JAX00717244	X	105001551	N	NA	NA	PC49	3.2e-07	0.0008	279	0.000519
JAX00717288	X	105418543	N	NA	NA	PC49	2.31e-08	0.0001	485	0.000333
JAX00717567	X	108529168	N	NA	NA	PC49	1.17e-07	0.0004	428	0.000371
JAX00184518	X	127007438	N	NA	NA	PC50	3.69e-06	0.0056	261	0.000602
JAX00184562	X	127572592	RTW12	2.16e-05	0.069	PC50	1.12e-08	0.0001	553	0.000294
JAX00718939	X	127575313	N	NA	NA	PC50	4.7e-07	0.0011	358	0.000442
JAX00718942	X	127626457	N	NA	NA	PC50	8.81e-05	0.051	64	0.017
JAX00718998	X	128232438	N	NA	NA	PC50	1.32e-06	0.0024	233	0.000768
JAX00719057	X	128772765	N	NA	NA	PC50	2.71e-05	0.0236	134	0.00386
JAX00719115	X	129242466	N	NA	NA	PC50	5.29e-06	0.0072	186	0.0015
JAX00719287	X	130726292	N	NA	NA	PC50	5.62e-06	0.0076	106	0.00667
JAX00184798	X	130726560	N	NA	NA	PC50	4.08e-06	0.006	124	0.0046
JAX00719315	X	130915566	N	NA	NA	PC50	8.14e-05	0.0485	77	0.0126
JAX00719321	X	130935805	N	NA	NA	PC50	7.77e-05	0.0472	69	0.0151
JAX00719480	X	132442489	N	NA	NA	PC50	4.58e-07	0.0011	237	0.000723
JAX00719492	X	132502674	N	NA	NA	PC50	0.000144	0.0661	148	0.00309
JAX00719493	X	132505020	N	NA	NA	PC50	7.49e-05	0.0461	57	0.0202
JAX00719498	X	132550193	RTW12	4.12e-06	0.053	PC50	9.93e-06	0.0122	419	0.000384
JAX00719524	X	132726160	RTW12	1.43e-05	0.0558	N	NA	NA	86	0.0106
JAX00184972	X	133285721	N	NA	NA	PC50	0.000121	0.0599	92	0.00927
JAX00719687	X	133763421	N	NA	NA	PC50	0.000212	0.0815	47	0.0271
JAX00719733	X	134128073	RTW12	1.27e-05	0.0542	PC50	9.14e-13	0	1254	6.4e-06
JAX00719976	X	136191052	N	NA	NA	PC50	7.89e-05	0.0477	100	0.00768
JAX00720087	X	136883500	N	NA	NA	PC50	3.2e-06	0.005	152	0.0028
JAX00185268	X	137286770	N	NA	NA	PC50	2.12e-05	0.0207	140	0.00356
