# Supplementary material for: Genome-wide mapping in a house mouse hybrid zone reveals hybrid sterility loci and Dobzhansky-Muller interactions
Source: eLife. 2014 Dec 9;3:e02504. doi: 10.7554/eLife.02504 (PMC4359376; doi:10.7554/eLife.02504)
Supplement: Table 2—source data 1. — Protein-coding genes in significant testis expression PC1 regions. DOI: http://dx.doi.org/10.7554/eLife.02504.010 [file elife02504s003.xlsx]

## Sheet: PC1regionGenes
Region	Ensembl Gene ID	Chr	Gene Start (bp)	Gene End (bp)	Gene symbol	Gene Description	Male reproduction phenotype (MGI)	Male reproduction phenotype (Matzuk & Lamb 2008)	GO fertility	GO expression	Testis expression pattern (Chalmel et al 2007)
PC01	ENSMUSG00000025909	1	8351556	9289959	Sntg1	syntrophin, gamma 1 [Source:MGI Symbol;Acc:MGI:1918346]
PC01	ENSMUSG00000061024	1	9535489	9537535	Rrs1	RRS1 ribosome biogenesis regulator homolog (S. cerevisiae) [Source:MGI Symbol;Acc:MGI:1929721]					MI
PC01	ENSMUSG00000025911	1	9538029	9568051	Adhfe1	alcohol dehydrogenase, iron containing, 1 [Source:MGI Symbol;Acc:MGI:1923437]
PC01	ENSMUSG00000079671	1	9550913	9621256	2610203C22Rik	RIKEN cDNA 2610203C22 gene [Source:MGI Symbol;Acc:MGI:1919731]
PC01	ENSMUSG00000067879	1	9591280	9617224	3110035E14Rik	RIKEN cDNA 3110035E14 gene [Source:MGI Symbol;Acc:MGI:1924232]
PC01	ENSMUSG00000025912	1	9657496	9690290	Mybl1	myeloblastosis oncogene-like 1 [Source:MGI Symbol;Acc:MGI:99925]	Y	Spermatocytes-meiosis		GO:0006355 regulation of transcription, DNA-dependent
PC01	ENSMUSG00000045210	1	9708703	9738463	Vcpip1	valosin containing protein (p97)/p47 complex interacting protein 1 [Source:MGI Symbol;Acc:MGI:1917925]					MI
PC01	ENSMUSG00000025915	1	9788211	9892637	Sgk3	serum/glucocorticoid regulated kinase 3 [Source:MGI Symbol;Acc:MGI:2182368]
PC01	ENSMUSG00000046101	1	9898719	9932166	6030422M02Rik	RIKEN cDNA 6030422M02 gene [Source:MGI Symbol;Acc:MGI:3045334]
PC01	ENSMUSG00000073738	1	9950252	9952890	Gm10567	predicted gene 10567 [Source:MGI Symbol;Acc:MGI:3642215]
PC01	ENSMUSG00000025916	1	9958705	9999217	Ppp1r42	protein phosphatase 1, regulatory subunit 42 [Source:MGI Symbol;Acc:MGI:1921138]					ME
PC01	ENSMUSG00000025917	1	10014683	10028208	Cops5	COP9 (constitutive photomorphogenic) homolog, subunit 5 (Arabidopsis thaliana) [Source:MGI Symbol;Acc:MGI:1349415]				GO:0006355 regulation of transcription, DNA-dependent
PC01	ENSMUSG00000056763	1	10028299	10126849	Cspp1	centrosome and spindle pole associated protein 1 [Source:MGI Symbol;Acc:MGI:2681832]
PC01	ENSMUSG00000067851	1	10127652	10222751	Arfgef1	ADP-ribosylation factor guanine nucleotide-exchange factor 1(brefeldin A-inhibited) [Source:MGI Symbol;Acc:MGI:2442988]
PC01	ENSMUSG00000042501	1	10314801	10710026	Cpa6	carboxypeptidase A6 [Source:MGI Symbol;Acc:MGI:3045348]					PM
PC01	ENSMUSG00000048960	1	10983546	11293763	Prex2	phosphatidylinositol-3,4,5-trisphosphate-dependent Rac exchange factor 2 [Source:MGI Symbol;Acc:MGI:1923385]
PC01	ENSMUSG00000057715	1	11404186	11965982	A830018L16Rik	RIKEN cDNA A830018L16 gene [Source:MGI Symbol;Acc:MGI:2444149]
PC01	ENSMUSG00000016918	1	12708626	12850452	Sulf1	sulfatase 1 [Source:MGI Symbol;Acc:MGI:2138563]					SO
PC03	ENSMUSG00000026573	1	166861775	166865658	Xcl1	chemokine (C motif) ligand 1 [Source:MGI Symbol;Acc:MGI:104593]				GO:0045892 negative regulation of transcription, DNA-dependent
PC03	ENSMUSG00000026572	1	167067986	167090904	Tbx19	T-box 19 [Source:MGI Symbol;Acc:MGI:1891158]				GO:0006355 regulation of transcription, DNA-dependent
PC03	ENSMUSG00000040848	1	167104472	167124564	Sft2d2	SFT2 domain containing 2 [Source:MGI Symbol;Acc:MGI:1917362]					SO
PC03	ENSMUSG00000040843	1	167145053	167167074	Tiprl	TIP41, TOR signalling pathway regulator-like (S. cerevisiae) [Source:MGI Symbol;Acc:MGI:1915087]
PC03	ENSMUSG00000040836	1	167232756	167253061	Gpr161	G protein-coupled receptor 161 [Source:MGI Symbol;Acc:MGI:2685054]
PC03	ENSMUSG00000026571	1	167259642	167390596	Dcaf6	DDB1 and CUL4 associated factor 6 [Source:MGI Symbol;Acc:MGI:1921356]
PC03	ENSMUSG00000026568	1	167391168	167411345	Brp44	brain protein 44 [Source:MGI Symbol;Acc:MGI:1917706]					ME
PC03	ENSMUSG00000026567	1	167415314	167506905	Adcy10	adenylate cyclase 10 [Source:MGI Symbol;Acc:MGI:2660854]	Y	Spermatozoa-all,Motility	GO:0007283 spermatogenesis		ME
PC03	ENSMUSG00000026566	1	167522312	167564672	Mpzl1	myelin protein zero-like 1 [Source:MGI Symbol;Acc:MGI:1915731]					MI
PC03	ENSMUSG00000040723	1	167579076	167638225	Rcsd1	RCSD domain containing 1 [Source:MGI Symbol;Acc:MGI:2676394]
PC03	ENSMUSG00000040713	1	167693877	167705439	Creg1	cellular repressor of E1A-stimulated genes 1 [Source:MGI Symbol;Acc:MGI:1344382]				GO:0006355 regulation of transcription, DNA-dependent	MI
PC03	ENSMUSG00000005763	1	167718812	167807407	Cd247	CD247 antigen [Source:MGI Symbol;Acc:MGI:88334]
PC03	ENSMUSG00000026565	1	167795285	167932809	Pou2f1	POU domain, class 2, transcription factor 1 [Source:MGI Symbol;Acc:MGI:101898]				GO:0045892 negative regulation of transcription, DNA-dependent; GO:0006355 regulation of transcription, DNA-dependent
PC03	ENSMUSG00000026564	1	168028284	168058029	Dusp27	dual specificity phosphatase 27 (putative) [Source:MGI Symbol;Acc:MGI:2685055]
PC03	ENSMUSG00000000544	1	168060369	168096641	Gpa33	glycoprotein A33 (transmembrane) [Source:MGI Symbol;Acc:MGI:1891703]
PC03	ENSMUSG00000040629	1	168131516	168168875	Mael	maelstrom homolog (Drosophila) [Source:MGI Symbol;Acc:MGI:2138453]	Y		GO:0007283 spermatogenesis; GO:0009566 fertilization; GO:0007140 male meiosis; GO:0043046 DNA methylation involved in gamete generation	O:0010629 negative regulation of gene expression	ME
PC03	ENSMUSG00000040612	1	168184270	168246954	Ildr2	immunoglobulin-like domain containing receptor 2 [Source:MGI Symbol;Acc:MGI:1196370]					SO
PC03	ENSMUSG00000091393	1	168236872	168239716	5330438I03Rik	RIKEN cDNA 5330438I03 gene [Source:MGI Symbol;Acc:MGI:2685831]
PC03	ENSMUSG00000026563	1	168309228	168323752	Tada1	transcriptional adaptor 1 [Source:MGI Symbol;Acc:MGI:1196415]				GO:0006355 regulation of transcription, DNA-dependent
PC03	ENSMUSG00000040596	1	168314753	168339994	Pogk	pogo transposable element with KRAB domain [Source:MGI Symbol;Acc:MGI:1918842]				GO:0006355 regulation of transcription, DNA-dependent
PC03	ENSMUSG00000086056	1	168413744	168427719	Gm4846	predicted gene 4846 [Source:MGI Symbol;Acc:MGI:3643319]
PC03	ENSMUSG00000051081	1	168559102	168577824	Gm4847	predicted gene 4847 [Source:MGI Symbol;Acc:MGI:3643320]
PC03	ENSMUSG00000026560	1	168592186	168611976	Fmo9	flavin containing monooxygenase 9 [Source:MGI Symbol;Acc:MGI:3606068]
PC03	ENSMUSG00000060568	1	168931548	169021433	Fam78b	family with sequence similarity 78, member B [Source:MGI Symbol;Acc:MGI:2443050]
PC03	ENSMUSG00000053664	1	169153958	169154050	Uck2	uridine-cytidine kinase 2 [Source:MGI Symbol;Acc:MGI:1931744]
PC03	ENSMUSG00000026558	1	169156221	169215258	Uck2	uridine-cytidine kinase 2 [Source:MGI Symbol;Acc:MGI:1931744]
PC03	ENSMUSG00000052428	1	169238801	169264109	Tmco1	transmembrane and coiled-coil domains 1 [Source:MGI Symbol;Acc:MGI:1921173]					MI
PC03	ENSMUSG00000026687	1	169280122	169298661	Aldh9a1	aldehyde dehydrogenase 9, subfamily A1 [Source:MGI Symbol;Acc:MGI:1861622]
PC03	ENSMUSG00000026688	1	169302097	169323972	Mgst3	microsomal glutathione S-transferase 3 [Source:MGI Symbol;Acc:MGI:1913697]
PC03	ENSMUSG00000040485	1	169375806	169396911	Lrrc52	leucine rich repeat containing 52 [Source:MGI Symbol;Acc:MGI:1924118]					PM
PC03	ENSMUSG00000015843	1	169528515	169569754	Rxrg	retinoid X receptor gamma [Source:MGI Symbol;Acc:MGI:98216]				GO:0006355 regulation of transcription, DNA-dependent
PC03	ENSMUSG00000026686	1	169619370	169778872	Lmx1a	LIM homeobox transcription factor 1 alpha [Source:MGI Symbol;Acc:MGI:1888519]	Y			GO:0006355 regulation of transcription, DNA-dependent; GO:0010468 regulation of gene expression
PC03	ENSMUSG00000052534	1	170050130	170362401	Pbx1	pre B-cell leukemia transcription factor 1 [Source:MGI Symbol;Acc:MGI:97495]				GO:0006355 regulation of transcription, DNA-dependent
PC03	ENSMUSG00000026683	1	171428065	171461595	Nuf2	NUF2, NDC80 kinetochore complex component, homolog (S. cerevisiae) [Source:MGI Symbol;Acc:MGI:1914227]					ME
PC03	ENSMUSG00000026678	1	171585632	171625944	Rgs5	regulator of G-protein signaling 5 [Source:MGI Symbol;Acc:MGI:1098434]					MI
PC03	ENSMUSG00000038530	1	171671608	171677773	Rgs4	regulator of G-protein signaling 4 [Source:MGI Symbol;Acc:MGI:108409]
PC03	ENSMUSG00000070532	1	171858779	171864784	1700084C01Rik	RIKEN cDNA 1700084C01 gene [Source:MGI Symbol;Acc:MGI:1925715]
PC03	ENSMUSG00000026675	1	171879666	171899372	Hsd17b7	hydroxysteroid (17-beta) dehydrogenase 7 [Source:MGI Symbol;Acc:MGI:1330808]
PC03	ENSMUSG00000026674	1	171902439	172040632	Ddr2	discoidin domain receptor family, member 2 [Source:MGI Symbol;Acc:MGI:1345277]	Y	Other fertility Defects
PC03	ENSMUSG00000026670	1	172072069	172105088	Uap1	UDP-N-acetylglucosamine pyrophosphorylase 1 [Source:MGI Symbol;Acc:MGI:1334459]					MI
PC03	ENSMUSG00000026667	1	172123551	172145528	Uhmk1	U2AF homology motif (UHM) kinase 1 [Source:MGI Symbol;Acc:MGI:1341908]
PC03	ENSMUSG00000044306	1	172144991	172145687	4930500M09Rik	RIKEN cDNA 4930500M09 gene [Source:MGI Symbol;Acc:MGI:3630173]
PC03	ENSMUSG00000073494	1	172162880	172183739	Sh2d1b2	SH2 domain protein 1B2 [Source:MGI Symbol;Acc:MGI:3622649]
PC03	ENSMUSG00000026673	1	172207507	172216900	Sh2d1b1	SH2 domain protein 1B1 [Source:MGI Symbol;Acc:MGI:1349420]
PC03	ENSMUSG00000079188	1	172231277	172232958	Gm7694	predicted gene 7694 [Source:MGI Symbol;Acc:MGI:3649135]
PC03	ENSMUSG00000038473	1	172232799	172519992	Nos1ap	nitric oxide synthase 1 (neuronal) adaptor protein [Source:MGI Symbol;Acc:MGI:1917979]
PC03	ENSMUSG00000042800	1	172238934	172242256	1700015E13Rik	RIKEN cDNA 1700015E13 gene [Source:MGI Symbol;Acc:MGI:1924175]					PM
PC03	ENSMUSG00000038463	1	172574663	172612920	Olfml2b	olfactomedin-like 2B [Source:MGI Symbol;Acc:MGI:2443310]					SO
PC03	ENSMUSG00000026663	1	172634588	172797902	Atf6	activating transcription factor 6 [Source:MGI Symbol;Acc:MGI:1926157]				GO:0006355 regulation of transcription, DNA-dependent	SO
PC03	ENSMUSG00000026659	1	172803629	172815671	Dusp12	dual specificity phosphatase 12 [Source:MGI Symbol;Acc:MGI:1890614]
PC03	ENSMUSG00000070524	1	172837404	172843072	Fcrlb	Fc receptor-like B [Source:MGI Symbol;Acc:MGI:3576487]
PC03	ENSMUSG00000038421	1	172847707	172857714	Fcrla	Fc receptor-like A [Source:MGI Symbol;Acc:MGI:2138647]
PC03	ENSMUSG00000026656	1	172890689	172906678	Fcgr2b	Fc receptor, IgG, low affinity IIb [Source:MGI Symbol;Acc:MGI:95499]
PC03	ENSMUSG00000059089	1	172949051	172959892	Fcgr4	Fc receptor, IgG, low affinity IV [Source:MGI Symbol;Acc:MGI:2179523]
PC03	ENSMUSG00000059498	1	172981300	172995066	Fcgr3	Fc receptor, IgG, low affinity III [Source:MGI Symbol;Acc:MGI:95500]
PC03	ENSMUSG00000026649	1	173044049	173057098	1700009P17Rik	RIKEN cDNA 1700009P17 gene [Source:MGI Symbol;Acc:MGI:1922722]					PM
PC03	ENSMUSG00000058076	1	173057296	173080734	Sdhc	succinate dehydrogenase complex, subunit C, integral membrane protein [Source:MGI Symbol;Acc:MGI:1913302]
PC03	ENSMUSG00000056569	1	173080842	173091261	Mpz	myelin protein zero [Source:MGI Symbol;Acc:MGI:103177]	Y
PC03	ENSMUSG00000038370	1	173103393	173126399	Pcp4l1	Purkinje cell protein 4-like 1 [Source:MGI Symbol;Acc:MGI:1913675]
PC03	ENSMUSG00000005677	1	173144101	173150832	Nr1i3	nuclear receptor subfamily 1, group I, member 3 [Source:MGI Symbol;Acc:MGI:1346307]				GO:0045892 negative regulation of transcription, DNA-dependent; GO:0006355 regulation of transcription, DNA-dependent
PC03	ENSMUSG00000005674	1	173147933	173152645	Tomm40l	translocase of outer mitochondrial membrane 40 homolog-like (yeast) [Source:MGI Symbol;Acc:MGI:3589112]
PC03	ENSMUSG00000005681	1	173155185	173156510	Apoa2	apolipoprotein A-II [Source:MGI Symbol;Acc:MGI:88050]
PC03	ENSMUSG00000058715	1	173159703	173164496	Fcer1g	Fc receptor, IgE, high affinity I, gamma polypeptide [Source:MGI Symbol;Acc:MGI:95496]
PC03	ENSMUSG00000013593	1	173164984	173177253	Ndufs2	NADH dehydrogenase (ubiquinone) Fe-S protein 2 [Source:MGI Symbol;Acc:MGI:2385112]
PC03	ENSMUSG00000006403	1	173180552	173190768	Adamts4	a disintegrin-like and metallopeptidase (reprolysin type) with thrombospondin type 1 motif, 4 [Source:MGI Symbol;Acc:MGI:1339949]					MI
PC03	ENSMUSG00000052423	1	173200459	173207027	B4galt3	UDP-Gal:betaGlcNAc beta 1,4-galactosyltransferase, polypeptide 3 [Source:MGI Symbol;Acc:MGI:1928767]
PC03	ENSMUSG00000062729	1	173206121	173211317	Ppox	protoporphyrinogen oxidase [Source:MGI Symbol;Acc:MGI:104968]
PC03	ENSMUSG00000053483	1	173212076	173218122	Usp21	ubiquitin specific peptidase 21 [Source:MGI Symbol;Acc:MGI:1353665]				GO:0045893 positive regulation of transcription, DNA-dependent
PC03	ENSMUSG00000062963	1	173218694	173225155	Ufc1	ubiquitin-fold modifier conjugating enzyme 1 [Source:MGI Symbol;Acc:MGI:1913405]
PC03	ENSMUSG00000079137	1	173235215	173235625	Rpl27-ps1	ribosomal protein L27, pseudogene 1 [Source:MGI Symbol;Acc:MGI:3645348]
PC03	ENSMUSG00000013973	1	173259276	173272462	Dedd	death effector domain-containing [Source:MGI Symbol;Acc:MGI:1333874]	Y
PC03	ENSMUSG00000013997	1	173268139	173275777	Nit1	nitrilase 1 [Source:MGI Symbol;Acc:MGI:1350916]
PC03	ENSMUSG00000006412	1	173275801	173289385	Pfdn2	prefoldin 2 [Source:MGI Symbol;Acc:MGI:1276111]					MI
PC03	ENSMUSG00000045259	1	173288577	173290929	Klhdc9	kelch domain containing 9 [Source:MGI Symbol;Acc:MGI:1916124]
PC03	ENSMUSG00000006411	1	173300230	173318729	Pvrl4	poliovirus receptor-related 4 [Source:MGI Symbol;Acc:MGI:1918990]
PC03	ENSMUSG00000048865	1	173319085	173340429	Arhgap30	Rho GTPase activating protein 30 [Source:MGI Symbol;Acc:MGI:2684948]
PC03	ENSMUSG00000026641	1	173341444	173349273	Usf1	upstream transcription factor 1 [Source:MGI Symbol;Acc:MGI:99542]
PC03	ENSMUSG00000091166	1	173349164	173350483	Tstd1	thiosulfate sulfurtransferase (rhodanese)-like domain containing 1 [Source:MGI Symbol;Acc:MGI:3648482]
PC03	ENSMUSG00000038235	1	173367666	173394734	F11r	F11 receptor [Source:MGI Symbol;Acc:MGI:1321398]		Spermatozoa-all,Motility			MI
PC03	ENSMUSG00000091993	1	173432927	173434242	B930036N10Rik	RIKEN cDNA B930036N10 gene [Source:MGI Symbol;Acc:MGI:3702496]
PC03	ENSMUSG00000060244	1	173433609	173434881	Alyref2	Aly/REF export factor 2 [Source:MGI Symbol;Acc:MGI:1913144]
PC03	ENSMUSG00000038218	1	173445364	173447053	Gm9765	predicted gene 9765 [Source:MGI Symbol;Acc:MGI:3642721]
PC03	ENSMUSG00000038209	1	173448253	173465425	Itln1	intelectin 1 (galactofuranose binding) [Source:MGI Symbol;Acc:MGI:1333831]
PC03	ENSMUSG00000004709	1	173489324	173515449	Cd244	CD244 natural killer cell receptor 2B4 [Source:MGI Symbol;Acc:MGI:109294]
PC03	ENSMUSG00000004707	1	173518755	173537541	Ly9	lymphocyte antigen 9 [Source:MGI Symbol;Acc:MGI:96885]
PC03	ENSMUSG00000038179	1	173562534	173579149	Slamf7	SLAM family member 7 [Source:MGI Symbol;Acc:MGI:1922595]					ME
PC03	ENSMUSG00000015355	1	173612140	173635389	Cd48	CD48 antigen [Source:MGI Symbol;Acc:MGI:88339]
PC03	ENSMUSG00000015316	1	173697258	173731315	Slamf1	signaling lymphocytic activation molecule family member 1 [Source:MGI Symbol;Acc:MGI:1351314]
PC03	ENSMUSG00000038147	1	173769828	173820849	Cd84	CD84 antigen [Source:MGI Symbol;Acc:MGI:1336885]
PC03	ENSMUSG00000073492	1	173825795	173828368	Gm10521	predicted gene 10521 [Source:MGI Symbol;Acc:MGI:3642358]
PC03	ENSMUSG00000015314	1	173847646	173879083	Slamf6	SLAM family member 6 [Source:MGI Symbol;Acc:MGI:1353620]
PC03	ENSMUSG00000026556	1	173931091	173958575	Vangl2	vang-like 2 (van gogh, Drosophila) [Source:MGI Symbol;Acc:MGI:2135272]	Y
PC03	ENSMUSG00000051251	1	173982423	173987704	Nhlh1	nescient helix loop helix 1 [Source:MGI Symbol;Acc:MGI:98481]				GO:0006355 regulation of transcription, DNA-dependent
PC03	ENSMUSG00000003458	1	173996144	174012926	Ncstn	nicastrin [Source:MGI Symbol;Acc:MGI:1891700]
PC03	ENSMUSG00000026553	1	174012660	174052461	Copa	coatomer protein complex subunit alpha [Source:MGI Symbol;Acc:MGI:1334462]					MI
PC03	ENSMUSG00000003464	1	174056886	174066624	Pex19	peroxisomal biogenesis factor 19 [Source:MGI Symbol;Acc:MGI:1334458]
PC03	ENSMUSG00000026554	1	174078146	174126524	Dcaf8	DDB1 and CUL4 associated factor 8 [Source:MGI Symbol;Acc:MGI:91860]
PC03	ENSMUSG00000013698	1	174126859	174136935	Pea15a	phosphoprotein enriched in astrocytes 15A [Source:MGI Symbol;Acc:MGI:104799]					SO
PC03	ENSMUSG00000007122	1	174140025	174150026	Casq1	calsequestrin 1 [Source:MGI Symbol;Acc:MGI:1309468]
PC03	ENSMUSG00000007107	1	174153644	174188545	Atp1a4	ATPase, Na+/K+ transporting, alpha 4 polypeptide [Source:MGI Symbol;Acc:MGI:1351335]	Y				PM
PC03	ENSMUSG00000038034	1	174191772	174249972	Igsf8	immunoglobulin superfamily, member 8 [Source:MGI Symbol;Acc:MGI:2154090]
PC03	ENSMUSG00000007097	1	174201840	174228195	Atp1a2	ATPase, Na+/K+ transporting, alpha 2 polypeptide [Source:MGI Symbol;Acc:MGI:88106]					MI
PC03	ENSMUSG00000038026	1	174251164	174259394	Kcnj9	potassium inwardly-rectifying channel, subfamily J, member 9 [Source:MGI Symbol;Acc:MGI:108007]					ME
PC03	ENSMUSG00000044708	1	174271341	174304216	Kcnj10	potassium inwardly-rectifying channel, subfamily J, member 10 [Source:MGI Symbol;Acc:MGI:1194504]
PC03	ENSMUSG00000050229	1	174306662	174314230	Pigm	phosphatidylinositol glycan anchor biosynthesis, class M [Source:MGI Symbol;Acc:MGI:1914806]
PC03	ENSMUSG00000026548	1	174405489	174408706	Slamf9	SLAM family member 9 [Source:MGI Symbol;Acc:MGI:1923692]
PC03	ENSMUSG00000037995	1	174411919	174429009	Igsf9	immunoglobulin superfamily, member 9 [Source:MGI Symbol;Acc:MGI:2135283]					PM
PC03	ENSMUSG00000026547	1	174430178	174437511	Tagln2	transgelin 2 [Source:MGI Symbol;Acc:MGI:1312985]					SO
PC03	ENSMUSG00000026546	1	174451175	174476001	Ccdc19	coiled-coil domain containing 19 [Source:MGI Symbol;Acc:MGI:1919120]					ME
PC03	ENSMUSG00000049598	1	174486069	174493848	Vsig8	V-set and immunoglobulin domain containing 8 [Source:MGI Symbol;Acc:MGI:3642995]
PC03	ENSMUSG00000053318	1	174511508	174520699	Slamf8	SLAM family member 8 [Source:MGI Symbol;Acc:MGI:1921998]
PC03	ENSMUSG00000070504	1	174526771	174532682	Fcrl6	Fc receptor-like 6 [Source:MGI Symbol;Acc:MGI:3618339]
PC03	ENSMUSG00000026544	1	174560900	174563105	Dusp23	dual specificity phosphatase 23 [Source:MGI Symbol;Acc:MGI:1915690]
PC03	ENSMUSG00000037942	1	174628187	174630097	Crp	C-reactive protein, pentraxin-related [Source:MGI Symbol;Acc:MGI:88512]
PC03	ENSMUSG00000026542	1	174824093	174825185	Apcs	serum amyloid P-component [Source:MGI Symbol;Acc:MGI:98229]
PC03	ENSMUSG00000037924	1	174886899	174887948	Olfr16	olfactory receptor 16 [Source:MGI Symbol;Acc:MGI:106648]
PC03	ENSMUSG00000062527	1	175060331	175061367	Olfr1408	olfactory receptor 1408 [Source:MGI Symbol;Acc:MGI:3031242]
PC03	ENSMUSG00000058981	1	175113573	175114635	Olfr1406	olfactory receptor 1406 [Source:MGI Symbol;Acc:MGI:3031240]
PC03	ENSMUSG00000046643	1	175133489	175134430	Olfr218	olfactory receptor 218 [Source:MGI Symbol;Acc:MGI:3030052]
PC03	ENSMUSG00000049456	1	175145738	175146771	Olfr1404	olfactory receptor 1404 [Source:MGI Symbol;Acc:MGI:3031238]
PC03	ENSMUSG00000005339	1	175151402	175157360	Fcer1a	Fc receptor, IgE, high affinity I, alpha polypeptide [Source:MGI Symbol;Acc:MGI:95494]
PC03	ENSMUSG00000049605	1	175200278	175201268	Olfr418-ps1	olfactory receptor 418, pseudogene 1 [Source:MGI Symbol;Acc:MGI:3030252]
PC03	ENSMUSG00000079180	1	175204592	175207853	Gm11062	predicted gene 11062 [Source:MGI Symbol;Acc:MGI:3779286]
PC03	ENSMUSG00000037872	1	175262017	175263634	Darc	Duffy blood group, chemokine receptor [Source:MGI Symbol;Acc:MGI:1097689]
PC03	ENSMUSG00000005338	1	175264385	175297826	Cadm3	cell adhesion molecule 3 [Source:MGI Symbol;Acc:MGI:2137858]
PC03	ENSMUSG00000037860	1	175281010	175396171	Aim2	absent in melanoma 2 [Source:MGI Symbol;Acc:MGI:2686159]
PC03	ENSMUSG00000037849	1	175398640	175421172	Gm4955	predicted gene 4955 [Source:MGI Symbol;Acc:MGI:3646410]
PC03	ENSMUSG00000070501	1	175449848	175466088	BC094916	cDNA sequence BC094916 [Source:MGI Symbol;Acc:MGI:3584522]
PC03	ENSMUSG00000073491	1	175497204	175529405	Pydc4	pyrin domain containing 4 [Source:MGI Symbol;Acc:MGI:3695276]
PC03	ENSMUSG00000043263	1	175560990	175578059	Pyhin1	pyrin and HIN domain family, member 1 [Source:MGI Symbol;Acc:MGI:2138243]					PM
PC03	ENSMUSG00000066677	1	175604042	175628523	Pydc3	pyrin domain containing 3 [Source:MGI Symbol;Acc:MGI:2442822]
PC03	ENSMUSG00000073490	1	175653814	175671878	AI607873	expressed sequence AI607873 [Source:MGI Symbol;Acc:MGI:2138302]
PC03	ENSMUSG00000073489	1	175677424	175697050	Ifi204	interferon activated gene 204 [Source:MGI Symbol;Acc:MGI:96429]
PC03	ENSMUSG00000090272	1	175787352	175872622	Mndal	myeloid nuclear differentiation antigen like [Source:MGI Symbol;Acc:MGI:3780953]
PC03	ENSMUSG00000026536	1	175826486	175843053	Mnda	myeloid cell nuclear differentiation antigen [Source:MGI Symbol;Acc:MGI:3041120]
PC03	ENSMUSG00000039997	1	175850538	175872803	Ifi203	interferon activated gene 203 [Source:MGI Symbol;Acc:MGI:96428]
PC03	ENSMUSG00000026535	1	175892700	175912975	Ifi202b	interferon activated gene 202B [Source:MGI Symbol;Acc:MGI:1347083]
PC03	ENSMUSG00000054203	1	175942129	175961886	Ifi205	interferon activated gene 205 [Source:MGI Symbol;Acc:MGI:101847]				GO:0006355 regulation of transcription, DNA-dependent
PC03	ENSMUSG00000045381	1	175972064	175973067	Olfr433	olfactory receptor 433 [Source:MGI Symbol;Acc:MGI:3030267]
PC03	ENSMUSG00000047048	1	175980506	175981444	Olfr432	olfactory receptor 432 [Source:MGI Symbol;Acc:MGI:3030266]
PC03	ENSMUSG00000050134	1	175999431	176000384	Olfr430	olfactory receptor 430 [Source:MGI Symbol;Acc:MGI:3030264]
PC03	ENSMUSG00000049528	1	176019169	176020111	Olfr429	olfactory receptor 429 [Source:MGI Symbol;Acc:MGI:3030263]
PC03	ENSMUSG00000059371	1	176029591	176030538	Olfr427	olfactory receptor 427 [Source:MGI Symbol;Acc:MGI:3030261]
PC03	ENSMUSG00000046486	1	176047222	176048145	Olfr231	olfactory receptor 231 [Source:MGI Symbol;Acc:MGI:3030065]
PC03	ENSMUSG00000051528	1	176066877	176067824	Olfr424	olfactory receptor 424 [Source:MGI Symbol;Acc:MGI:3030258]
PC03	ENSMUSG00000091950	1	176081612	176082661	Olfr421	olfactory receptor 421 [Source:MGI Symbol;Acc:MGI:3030255]
PC03	ENSMUSG00000055033	1	176088853	176089898	Olfr420	olfactory receptor 420 [Source:MGI Symbol;Acc:MGI:3030254]
PC03	ENSMUSG00000026532	1	176102907	176178581	Spna1	spectrin alpha 1 [Source:MGI Symbol;Acc:MGI:98385]					PM
PC03	ENSMUSG00000050788	1	176180020	176181107	Olfr419	olfactory receptor 419 [Source:MGI Symbol;Acc:MGI:3030253]
PC03	ENSMUSG00000026531	1	176260649	176263004	1810030J14Rik	RIKEN cDNA 1810030J14 gene [Source:MGI Symbol;Acc:MGI:1913539]
PC03	ENSMUSG00000066672	1	176299050	176299979	Olfr417	olfactory receptor 417 [Source:MGI Symbol;Acc:MGI:3030251]
PC03	ENSMUSG00000059503	1	176321177	176322186	Olfr248	olfactory receptor 248 [Source:MGI Symbol;Acc:MGI:3030082]
PC03	ENSMUSG00000051509	1	176360561	176361515	Olfr414	olfactory receptor 414 [Source:MGI Symbol;Acc:MGI:3030248]
PC03	ENSMUSG00000066671	1	176378756	176379733	Olfr220	olfactory receptor 220 [Source:MGI Symbol;Acc:MGI:3030054]
PC03	ENSMUSG00000028354	1	176431956	176752848	Fmn2	formin 2 [Source:MGI Symbol;Acc:MGI:1859252]
PC03	ENSMUSG00000050069	1	176763916	176851950	Grem2	gremlin 2 homolog, cysteine knot superfamily (Xenopus laevis) [Source:MGI Symbol;Acc:MGI:1344367]					MI
PC03	ENSMUSG00000026527	1	176989867	177421261	Rgs7	regulator of G protein signaling 7 [Source:MGI Symbol;Acc:MGI:1346089]
PC03	ENSMUSG00000026526	1	177530505	177555766	Fh1	fumarate hydratase 1 [Source:MGI Symbol;Acc:MGI:95530]					MI
PC03	ENSMUSG00000039783	1	177550512	177592247	Kmo	kynurenine 3-monooxygenase (kynurenine 3-hydroxylase) [Source:MGI Symbol;Acc:MGI:2138151]
PC03	ENSMUSG00000026525	1	177592552	177622907	Opn3	opsin 3 [Source:MGI Symbol;Acc:MGI:1338022]
PC03	ENSMUSG00000078185	1	177616619	177618484	Chml	choroideremia-like [Source:MGI Symbol;Acc:MGI:101913]
PC03	ENSMUSG00000026523	1	177628724	177745865	Wdr64	WD repeat domain 64 [Source:MGI Symbol;Acc:MGI:1923070]					PM
PC03	ENSMUSG00000039748	1	177810909	177841527	Exo1	exonuclease 1 [Source:MGI Symbol;Acc:MGI:1349427]	Y	Spermatocytes-meiosis	GO:0007126 meiosis
PC03	ENSMUSG00000055214	1	177892437	178205443	Pld5	phospholipase D family, member 5 [Source:MGI Symbol;Acc:MGI:2442056]
PC03	ENSMUSG00000078184	1	177907908	177909245	B020018G12Rik	RIKEN cDNA B020018G12 gene [Source:MGI Symbol;Acc:MGI:3612447]
PC03	ENSMUSG00000057335	1	178663784	178744198	Cep170	centrosomal protein 170 [Source:MGI Symbol;Acc:MGI:1918348]
PC03	ENSMUSG00000026504	1	178744791	178950568	Sdccag8	serologically defined colon cancer antigen 8 [Source:MGI Symbol;Acc:MGI:1924066]					ME
PC03	ENSMUSG00000019699	1	178950204	179188334	Akt3	thymoma viral proto-oncogene 3 [Source:MGI Symbol;Acc:MGI:1345147]
PC03	ENSMUSG00000063659	1	179374792	179380891	Zfp238	zinc finger protein 238 [Source:MGI Symbol;Acc:MGI:1353609]
PC03	ENSMUSG00000015962	1	179659945	179683455	1700016C15Rik	RIKEN cDNA 1700016C15 gene [Source:MGI Symbol;Acc:MGI:1916678]					PM
PC03	ENSMUSG00000015961	1	179693093	179726642	Adss	adenylosuccinate synthetase, non muscle [Source:MGI Symbol;Acc:MGI:87948]
PC03	ENSMUSG00000091476	1	179921566	179978422	Gm16432	predicted gene 16432 [Source:MGI Symbol;Acc:MGI:3645414]
PC03	ENSMUSG00000066667	1	179921567	180102835	Gm16432	predicted gene 16432 [Source:MGI Symbol;Acc:MGI:3645414]
PC03	ENSMUSG00000026502	1	180117548	180182729	Pppde1	PPPDE peptidase domain containing 1 [Source:MGI Symbol;Acc:MGI:1926075]					MI
PC03	ENSMUSG00000055831	1	180186234	180187426	Gm9982	predicted gene 9982 [Source:MGI Symbol;Acc:MGI:3642428]
PC03	ENSMUSG00000026500	1	180249261	180252824	Fam36a	family with sequence similarity 36, member A [Source:MGI Symbol;Acc:MGI:1913609]
PC03	ENSMUSG00000039630	1	180253205	180267928	Hnrnpu	heterogeneous nuclear ribonucleoprotein U [Source:MGI Symbol;Acc:MGI:1858195]
PC03	ENSMUSG00000090908	1	180279677	180279831	Gm17323	predicted gene, 17323 [Source:MGI Symbol;Acc:MGI:4936957]
PC03	ENSMUSG00000026495	1	180336012	180413378	Efcab2	EF-hand calcium binding domain 2 [Source:MGI Symbol;Acc:MGI:1915476]					ME
PC03	ENSMUSG00000026494	1	180459256	180862986	Kif26b	kinesin family member 26B [Source:MGI Symbol;Acc:MGI:2447076]
PC03	ENSMUSG00000055067	1	180882091	181448172	Smyd3	SET and MYND domain containing 3 [Source:MGI Symbol;Acc:MGI:1916976]
PC03	ENSMUSG00000075392	1	181450388	181451039	Gm5561	predicted gene 5561 [Source:MGI Symbol;Acc:MGI:3804971]
PC03	ENSMUSG00000026492	1	181458186	181476398	Tfb2m	transcription factor B2, mitochondrial [Source:MGI Symbol;Acc:MGI:107937]
PC03	ENSMUSG00000038949	1	181476501	181557609	Cnst	consortin, connexin sorting protein [Source:MGI Symbol;Acc:MGI:2445141]
PC03	ENSMUSG00000038936	1	181598341	181617320	Sccpdh	saccharopine dehydrogenase (putative) [Source:MGI Symbol;Acc:MGI:1924486]					ME
PC03	ENSMUSG00000087236	1	181625428	181675316	Gm1305	predicted gene 1305 [Source:MGI Symbol;Acc:MGI:2686151]
PC03	ENSMUSG00000026491	1	181675025	181733811	Ahctf1	AT hook containing transcription factor 1 [Source:MGI Symbol;Acc:MGI:1915033]				GO:0006355 regulation of transcription, DNA-dependent; GO:0045893 positive regulation of transcription, DNA-dependent
PC03	ENSMUSG00000073486	1	181733507	181734807	Gm10518	predicted gene 10518 [Source:MGI Symbol;Acc:MGI:3704205]
PC03	ENSMUSG00000026490	1	181890603	182095734	Cdc42bpa	CDC42 binding protein kinase alpha [Source:MGI Symbol;Acc:MGI:2441841]
PC03	ENSMUSG00000026489	1	182095369	182129733	Adck3	aarF domain containing kinase 3 [Source:MGI Symbol;Acc:MGI:1914676]
PC03	ENSMUSG00000010609	1	182157135	182193569	Psen2	presenilin 2 [Source:MGI Symbol;Acc:MGI:109284]				GO:0051604 protein maturation	SO
PC03	ENSMUSG00000055676	1	182257102	182260681	Gm5069	predicted pseudogene 5069 [Source:MGI Symbol;Acc:MGI:3644516]
PC03	ENSMUSG00000038855	1	182260607	182354933	Itpkb	inositol 1,4,5-trisphosphate 3-kinase B [Source:MGI Symbol;Acc:MGI:109235]
PC03	ENSMUSG00000053963	1	182362518	182413598	6330403A02Rik	RIKEN cDNA 6330403A02 gene [Source:MGI Symbol;Acc:MGI:2138735]
PC03	ENSMUSG00000026496	1	182499086	182531384	Parp1	poly (ADP-ribose) polymerase family, member 1 [Source:MGI Symbol;Acc:MGI:1340806]
PC03	ENSMUSG00000058729	1	182571498	182620816	Lin9	lin-9 homolog (C. elegans) [Source:MGI Symbol;Acc:MGI:1919818]
PC03	ENSMUSG00000026497	1	182623174	182627165	Mixl1	Mix1 homeobox-like 1 (Xenopus laevis) [Source:MGI Symbol;Acc:MGI:1351322]				GO:0006355 regulation of transcription, DNA-dependent
PC03	ENSMUSG00000026499	1	182656174	182684334	Acbd3	acyl-Coenzyme A binding domain containing 3 [Source:MGI Symbol;Acc:MGI:2181074]
PC03	ENSMUSG00000060743	1	182730963	182744074	H3f3a	H3 histone, family 3A [Source:MGI Symbol;Acc:MGI:1097686]	Y	Spermatocytes-meiosis,Other fertility Defects
PC03	ENSMUSG00000038806	1	182781282	182798228	BC031781	cDNA sequence BC031781 [Source:MGI Symbol;Acc:MGI:2384788]					MI
PC03	ENSMUSG00000066652	1	182823239	182829234	Lefty2	left-right determination factor 2 [Source:MGI Symbol;Acc:MGI:2443573]
PC03	ENSMUSG00000026520	1	182834405	182838218	Pycr2	pyrroline-5-carboxylate reductase family, member 2 [Source:MGI Symbol;Acc:MGI:1277956]
PC03	ENSMUSG00000038793	1	182865153	182868531	Lefty1	left right determination factor 1 [Source:MGI Symbol;Acc:MGI:107405]
PC03	ENSMUSG00000026519	1	182872475	182905243	Tmem63a	transmembrane protein 63a [Source:MGI Symbol;Acc:MGI:2384789]					SO
PC03	ENSMUSG00000038776	1	182906286	182951035	Ephx1	epoxide hydrolase 1, microsomal [Source:MGI Symbol;Acc:MGI:95405]					MI
PC03	ENSMUSG00000038768	1	182981368	182990798	9130409I23Rik	RIKEN cDNA 9130409I23 gene [Source:MGI Symbol;Acc:MGI:3588271]
PC03	ENSMUSG00000026516	1	183023554	183074288	Nvl	nuclear VCP-like [Source:MGI Symbol;Acc:MGI:1914709]
PC03	ENSMUSG00000062169	1	183081062	183099125	Cnih4	cornichon homolog 4 (Drosophila) [Source:MGI Symbol;Acc:MGI:1925828]					SO
PC03	ENSMUSG00000038733	1	183103359	183142109	Wdr26	WD repeat domain 26 [Source:MGI Symbol;Acc:MGI:1923825]
PC03	ENSMUSG00000054135	1	183156207	183158621	A430110L20Rik	RIKEN cDNA A430110L20 gene [Source:MGI Symbol;Acc:MGI:3036249]
PC03	ENSMUSG00000026514	1	183282759	183390772	Cnih3	cornichon homolog 3 (Drosophila) [Source:MGI Symbol;Acc:MGI:1920228]
PC03	ENSMUSG00000050625	1	183439764	183441582	Ccdc121	coiled-coil domain containing 121 [Source:MGI Symbol;Acc:MGI:2685601]
PC03	ENSMUSG00000047369	1	183669119	183699805	Dnahc14	dynein, axonemal, heavy chain 14 [Source:MGI Symbol;Acc:MGI:2444525]
PC03	ENSMUSG00000004880	1	183745447	183772532	Lbr	lamin B receptor [Source:MGI Symbol;Acc:MGI:2138281]	Y
PC03	ENSMUSG00000056699	1	183781739	183783320	Gm5533	predicted gene 5533 [Source:MGI Symbol;Acc:MGI:3647595]
PC03	ENSMUSG00000022995	1	183834576	183950111	Enah	enabled homolog (Drosophila) [Source:MGI Symbol;Acc:MGI:108360]					PM
PC03	ENSMUSG00000026511	1	184054868	184062538	Srp9	signal recognition particle 9 [Source:MGI Symbol;Acc:MGI:1350930]
PC03	ENSMUSG00000091013	1	184087275	184088450	Vmn1r1	vomeronasal 1 receptor 1 [Source:MGI Symbol;Acc:MGI:3647849]
PC03	ENSMUSG00000038633	1	184205903	184212935	Degs1	degenerative spermatocyte homolog 1 (Drosophila) [Source:MGI Symbol;Acc:MGI:1097711]					SO
PC03	ENSMUSG00000047539	1	184243233	184271737	Fbxo28	F-box protein 28 [Source:MGI Symbol;Acc:MGI:1261890]
PC03	ENSMUSG00000073482	1	184338750	184339151	Gm10517	predicted gene 10517 [Source:MGI Symbol;Acc:MGI:3642267]
PC03	ENSMUSG00000026510	1	184339303	184392563	Trp53bp2	transformation related protein 53 binding protein 2 [Source:MGI Symbol;Acc:MGI:2138319]					MI
PC03	ENSMUSG00000026509	1	184397391	184447655	Capn2	calpain 2 [Source:MGI Symbol;Acc:MGI:88264]					SO
PC03	ENSMUSG00000087419	1	184414398	184414958	Gm16721	predicted gene, 16721 [Source:MGI Symbol;Acc:MGI:4439645]
PC03	ENSMUSG00000038599	1	184495138	184562483	Capn8	calpain 8 [Source:MGI Symbol;Acc:MGI:2181366]
PC03	ENSMUSG00000043429	1	184677388	184679253	4922505E12Rik	RIKEN cDNA 4922505E12 gene [Source:MGI Symbol;Acc:MGI:3618292]					PM
PC03	ENSMUSG00000038576	1	184693991	184826729	Susd4	sushi domain containing 4 [Source:MGI Symbol;Acc:MGI:2138351]
PC03	ENSMUSG00000079164	1	184884919	184906175	Tlr5	toll-like receptor 5 [Source:MGI Symbol;Acc:MGI:1858171]
PC03	ENSMUSG00000090533	1	185505657	185506073	Gm8214	predicted gene 8214 [Source:MGI Symbol;Acc:MGI:3646554]
PC04	ENSMUSG00000045967	2	21289169	21752174	Gpr158	G protein-coupled receptor 158 [Source:MGI Symbol;Acc:MGI:2441697]
PC04	ENSMUSG00000025716	2	22149130	22473772	Myo3a	myosin IIIA [Source:MGI Symbol;Acc:MGI:2183924]
PC04	ENSMUSG00000026787	2	22477725	22549394	Gad2	glutamic acid decarboxylase 2 [Source:MGI Symbol;Acc:MGI:95634]
PC04	ENSMUSG00000026786	2	22629614	22731173	Apbb1ip	amyloid beta (A4) precursor protein-binding, family B, member 1 interacting protein [Source:MGI Symbol;Acc:MGI:1861354]
PC04	ENSMUSG00000026784	2	22751042	22795786	Pdss1	prenyl (solanesyl) diphosphate synthase, subunit 1 [Source:MGI Symbol;Acc:MGI:1889278]
PC04	ENSMUSG00000058835	2	22795593	22895761	Abi1	abl-interactor 1 [Source:MGI Symbol;Acc:MGI:104913]					MI
PC04	ENSMUSG00000026781	2	22923688	22970030	Acbd5	acyl-Coenzyme A binding domain containing 5 [Source:MGI Symbol;Acc:MGI:1921409]					SO
PC04	ENSMUSG00000026779	2	22971126	23011544	Mastl	microtubule associated serine/threonine kinase-like [Source:MGI Symbol;Acc:MGI:1914371]
PC04	ENSMUSG00000026775	2	23011889	23054780	Yme1l1	YME1-like 1 (S. cerevisiae) [Source:MGI Symbol;Acc:MGI:1351651]					SO
PC04	ENSMUSG00000026774	2	23062996	23122649	4931423N10Rik	RIKEN cDNA 4931423N10 gene [Source:MGI Symbol;Acc:MGI:1918231]
PC04	ENSMUSG00000069132	2	23176766	23257493	Nxph2	neurexophilin 2 [Source:MGI Symbol;Acc:MGI:107491]
PC04	ENSMUSG00000026771	2	23361740	23427626	Spopl	speckle-type POZ protein-like [Source:MGI Symbol;Acc:MGI:1924107]
PC04	ENSMUSG00000026986	2	23858430	23904914	Hnmt	histamine N-methyltransferase [Source:MGI Symbol;Acc:MGI:2153181]
PC04	ENSMUSG00000061809	2	23927241	23952115	Tbpl2	TATA box binding protein like 2 [Source:MGI Symbol;Acc:MGI:2684058]				GO:0045892 negative regulation of transcription, DNA-dependent; GO:0006355 regulation of transcription, DNA-dependent
PC04	ENSMUSG00000026985	2	24008681	24016039	Il1f8	interleukin 1 family, member 8 [Source:MGI Symbol;Acc:MGI:1916927]
PC04	ENSMUSG00000044103	2	24041996	24049088	Il1f9	interleukin 1 family, member 9 [Source:MGI Symbol;Acc:MGI:2449929]
PC04	ENSMUSG00000026984	2	24070938	24081222	Il1f6	interleukin 1 family, member 6 [Source:MGI Symbol;Acc:MGI:1859324]
PC04	ENSMUSG00000026983	2	24132474	24138946	Il1f5	interleukin 1 family, member 5 (delta) [Source:MGI Symbol;Acc:MGI:1859325]
PC04	ENSMUSG00000046845	2	24146716	24149340	Il1f10	interleukin 1 family, member 10 [Source:MGI Symbol;Acc:MGI:2652548]
PC04	ENSMUSG00000026981	2	24192373	24207014	Il1rn	interleukin 1 receptor antagonist [Source:MGI Symbol;Acc:MGI:96547]		Spermatozoa-all,Morphology
PC04	ENSMUSG00000026979	2	24223100	24264702	Psd4	pleckstrin and Sec7 domain containing 4 [Source:MGI Symbol;Acc:MGI:2674093]
PC04	ENSMUSG00000026976	2	24276071	24331119	Pax8	paired box gene 8 [Source:MGI Symbol;Acc:MGI:97492]	Y	Other fertility Defects		GO:0006351 transcription, DNA-dependent; GO:0006355 regulation of transcription, DNA-dependent; GO:0045893 positive regulation of transcription, DNA-dependent
PC04	ENSMUSG00000004113	2	24459407	24618672	Cacna1b	calcium channel, voltage-dependent, N type, alpha 1B subunit [Source:MGI Symbol;Acc:MGI:88296]
PC04	ENSMUSG00000036893	2	24646289	24775129	Ehmt1	euchromatic histone methyltransferase 1 [Source:MGI Symbol;Acc:MGI:1924933]				GO:0045892 negative regulation of transcription, DNA-dependent; GO:0006306 DNA methylation	MI
PC04	ENSMUSG00000026972	2	24780872	24790772	Arrdc1	arrestin domain containing 1 [Source:MGI Symbol;Acc:MGI:2446136]
PC04	ENSMUSG00000026974	2	24805312	24817595	Zmynd19	zinc finger, MYND domain containing 19 [Source:MGI Symbol;Acc:MGI:1914437]
PC04	ENSMUSG00000026975	2	24817920	24827683	Wdr85	WD repeat domain 85 [Source:MGI Symbol;Acc:MGI:1914478]
PC04	ENSMUSG00000036850	2	24829637	24830618	Mrpl41	mitochondrial ribosomal protein L41 [Source:MGI Symbol;Acc:MGI:1333816]
PC04	ENSMUSG00000036833	2	24831553	24909577	Pnpla7	patatin-like phospholipase domain containing 7 [Source:MGI Symbol;Acc:MGI:2385325]					ME
PC04	ENSMUSG00000006476	2	24909875	24918401	Nelf	nasal embryonic LHRH factor [Source:MGI Symbol;Acc:MGI:1861755]
PC04	ENSMUSG00000036813	2	24935824	24941239	Entpd8	ectonucleoside triphosphate diphosphohydrolase 8 [Source:MGI Symbol;Acc:MGI:1919340]
PC04	ENSMUSG00000036805	2	24941187	24950669	Noxa1	NADPH oxidase activator 1 [Source:MGI Symbol;Acc:MGI:2449980]
PC04	ENSMUSG00000078202	2	25036278	25038850	Nrarp	Notch-regulated ankyrin repeat protein [Source:MGI Symbol;Acc:MGI:1914372]
PC04	ENSMUSG00000059555	2	25048486	25052406	A830007P12Rik	RIKEN cDNA A830007P12 gene [Source:MGI Symbol;Acc:MGI:2442720]					SO
PC04	ENSMUSG00000013465	2	25055232	25067009	Cobra1	cofactor of BRCA1 [Source:MGI Symbol;Acc:MGI:1931035]				GO:0045892 negative regulation of transcription, DNA-dependent
PC04	ENSMUSG00000036770	2	25067727	25070157	4933433C11Rik	RIKEN cDNA 4933433C11 gene [Source:MGI Symbol;Acc:MGI:1921722]					PM
PC04	ENSMUSG00000026969	2	25074265	25077800	Fam166a	family with sequence similarity 166, member A [Source:MGI Symbol;Acc:MGI:3605773]					PM
PC04	ENSMUSG00000036752	2	25077680	25080222	Tubb4b	tubulin, beta 4B class IVB [Source:MGI Symbol;Acc:MGI:1915472]
PC04	ENSMUSG00000006469	2	25084418	25089884	Slc34a3	solute carrier family 34 (sodium phosphate), member 3 [Source:MGI Symbol;Acc:MGI:2159410]
PC04	ENSMUSG00000089953	2	25089996	25092307	Gm757	predicted gene 757 [Source:MGI Symbol;Acc:MGI:2685603]
PC04	ENSMUSG00000036731	2	25094347	25097972	2310002J15Rik	RIKEN cDNA 2310002J15 gene [Source:MGI Symbol;Acc:MGI:1915109]
PC04	ENSMUSG00000044628	2	25097775	25099782	Rnf208	ring finger protein 208 [Source:MGI Symbol;Acc:MGI:1916096]
PC04	ENSMUSG00000006471	2	25100340	25111542	Ndor1	NADPH dependent diflavin oxidoreductase 1 [Source:MGI Symbol;Acc:MGI:1926047]
PC04	ENSMUSG00000078201	2	25110959	25111872	Tmem203	transmembrane protein 203 [Source:MGI Symbol;Acc:MGI:2443597]
PC04	ENSMUSG00000048707	2	25118118	25125406	Tprn	taperin [Source:MGI Symbol;Acc:MGI:2139535]					ME
PC04	ENSMUSG00000026966	2	25126559	25127958	Ssna1	Sjogren's syndrome nuclear autoantigen 1 [Source:MGI Symbol;Acc:MGI:1915725]
PC04	ENSMUSG00000026965	2	25127998	25141435	Anapc2	anaphase promoting complex subunit 2 [Source:MGI Symbol;Acc:MGI:2139135]
PC04	ENSMUSG00000026963	2	25143665	25144709	Tmem210	transmembrane protein 210 [Source:MGI Symbol;Acc:MGI:1925467]					PM
PC04	ENSMUSG00000026961	2	25145435	25146700	Lrrc26	leucine rich repeat containing 26 [Source:MGI Symbol;Acc:MGI:2385129]
PC04	ENSMUSG00000026959	2	25146701	25174707	Grin1	glutamate receptor, ionotropic, NMDA1 (zeta 1) [Source:MGI Symbol;Acc:MGI:95819]	Y
PC04	ENSMUSG00000036646	2	25187858	25207732	Man1b1	mannosidase, alpha, class 1B, member 1 [Source:MGI Symbol;Acc:MGI:2684954]
PC04	ENSMUSG00000026958	2	25207796	25211879	Dpp7	dipeptidylpeptidase 7 [Source:MGI Symbol;Acc:MGI:1933213]					SO
PC04	ENSMUSG00000026956	2	25215409	25221202	Uap1l1	UDP-N-acteylglucosamine pyrophosphorylase 1-like 1 [Source:MGI Symbol;Acc:MGI:2443318]					SO
PC04	ENSMUSG00000026955	2	25227841	25233733	2010317E24Rik	RIKEN cDNA 2010317E24 gene [Source:MGI Symbol;Acc:MGI:1919330]
PC04	ENSMUSG00000015085	2	25251394	25256843	Entpd2	ectonucleoside triphosphate diphosphohydrolase 2 [Source:MGI Symbol;Acc:MGI:1096863]
PC04	ENSMUSG00000015094	2	25254871	25265014	Npdc1	neural proliferation, differentiation and control gene 1 [Source:MGI Symbol;Acc:MGI:1099802]					SO
PC04	ENSMUSG00000036587	2	25278787	25281894	Fut7	fucosyltransferase 7 [Source:MGI Symbol;Acc:MGI:107692]
PC04	ENSMUSG00000026944	2	25284223	25304060	Abca2	ATP-binding cassette, sub-family A (ABC1), member 2 [Source:MGI Symbol;Acc:MGI:99606]
PC04	ENSMUSG00000047617	2	25310661	25316614	BC029214	cDNA sequence BC029214 [Source:MGI Symbol;Acc:MGI:2442831]
PC04	ENSMUSG00000015093	2	25312358	25314296	Clic3	chloride intracellular channel 3 [Source:MGI Symbol;Acc:MGI:1916704]
PC04	ENSMUSG00000015090	2	25322229	25325566	Ptgds	prostaglandin D2 synthase (brain) [Source:MGI Symbol;Acc:MGI:99261]					MI
PC04	ENSMUSG00000026943	2	25346365	25349431	Lcn12	lipocalin 12 [Source:MGI Symbol;Acc:MGI:1924951]
PC04	ENSMUSG00000015083	2	25354171	25357239	C8g	complement component 8, gamma polypeptide [Source:MGI Symbol;Acc:MGI:88237]					ME
PC04	ENSMUSG00000015095	2	25356270	25360991	Fbxw5	F-box and WD-40 domain protein 5 [Source:MGI Symbol;Acc:MGI:1354731]					ME
PC04	ENSMUSG00000026942	2	25373502	25402460	Traf2	TNF receptor-associated factor 2 [Source:MGI Symbol;Acc:MGI:101835]
PC04	ENSMUSG00000015092	2	25413367	25417602	Edf1	endothelial differentiation-related factor 1 [Source:MGI Symbol;Acc:MGI:1891227]
PC04	ENSMUSG00000026941	2	25418635	25430365	Mamdc4	MAM domain containing 4 [Source:MGI Symbol;Acc:MGI:2685841]
PC04	ENSMUSG00000036504	2	25428950	25430744	Phpt1	phosphohistidine phosphatase 1 [Source:MGI Symbol;Acc:MGI:1922704]
PC04	ENSMUSG00000029419	2	25430936	25435619	Gm996	predicted gene 996 [Source:MGI Symbol;Acc:MGI:2685842]
PC04	ENSMUSG00000015087	2	25438538	25464041	B230208H17Rik	RIKEN cDNA B230208H17 gene [Source:MGI Symbol;Acc:MGI:2442633]
PC04	ENSMUSG00000026940	2	25464155	25473198	4921530D09Rik	RIKEN cDNA 4921530D09 gene [Source:MGI Symbol;Acc:MGI:1924308]
PC04	ENSMUSG00000026939	2	25475587	25477525	Tmem141	transmembrane protein 141 [Source:MGI Symbol;Acc:MGI:1098773]
PC04	ENSMUSG00000026938	2	25480186	25483550	Fcna	ficolin A [Source:MGI Symbol;Acc:MGI:1340905]
PC04	ENSMUSG00000036449	2	25508640	25511737	Lcn8	lipocalin 8 [Source:MGI Symbol;Acc:MGI:2135945]
PC04	ENSMUSG00000026937	2	25513472	25517497	Lcn5	lipocalin 5 [Source:MGI Symbol;Acc:MGI:1277241]
PC04	ENSMUSG00000045684	2	25532306	25537128	Lcn6	lipocalin 6 [Source:MGI Symbol;Acc:MGI:3045364]
PC04	ENSMUSG00000047356	2	25538246	25541601	Lcn10	lipocalin 10 [Source:MGI Symbol;Acc:MGI:1925000]
PC04	ENSMUSG00000062061	2	25555563	25558846	Lcn13	lipocalin 13 [Source:MGI Symbol;Acc:MGI:2387617]
PC04	ENSMUSG00000049086	2	25562399	25563237	Bmyc	brain expressed myelocytomatosis oncogene [Source:MGI Symbol;Acc:MGI:88184]	Y			GO:0006355 regulation of transcription, DNA-dependent; GO:0045893 positive regulation of transcription, DNA-dependent	MI
PC04	ENSMUSG00000079539	2	25592529	25595617	Lcn14	lipocalin 14 [Source:MGI Symbol;Acc:MGI:3651927]
PC04	ENSMUSG00000026936	2	25621089	25623619	Lcn3	lipocalin 3 [Source:MGI Symbol;Acc:MGI:102669]
PC04	ENSMUSG00000069080	2	25632537	25635799	Lcn11	lipocalin 11 [Source:MGI Symbol;Acc:MGI:2684955]
PC04	ENSMUSG00000036401	2	25649379	25671368	Glt6d1	glycosyltransferase 6 domain containing 1 [Source:MGI Symbol;Acc:MGI:1918353]					PM
PC04	ENSMUSG00000023210	2	25678673	25681057	Lcn9	lipocalin 9 [Source:MGI Symbol;Acc:MGI:1924954]
PC04	ENSMUSG00000059625	2	25698515	25702768	Sohlh1	spermatogenesis and oogenesis specific basic helix-loop-helix 1 [Source:MGI Symbol;Acc:MGI:2684956]	Y	Spermatocytes-meiosis
PC04	ENSMUSG00000058740	2	25719315	25773793	Kcnt1	potassium channel, subfamily T, member 1 [Source:MGI Symbol;Acc:MGI:1924627]
PC04	ENSMUSG00000026933	2	25782358	25838802	Camsap1	calmodulin regulated spectrin-associated protein 1 [Source:MGI Symbol;Acc:MGI:3036242]
PC04	ENSMUSG00000036352	2	25854063	25877267	Ubac1	ubiquitin associated domain containing 1 [Source:MGI Symbol;Acc:MGI:1920995]
PC04	ENSMUSG00000026932	2	25911055	25978740	Nacc2	nucleus accumbens associated 2, BEN and BTB (POZ) domain containing [Source:MGI Symbol;Acc:MGI:1915241]
PC04	ENSMUSG00000026934	2	26055732	26063809	Lhx3	LIM homeobox protein 3 [Source:MGI Symbol;Acc:MGI:102673]	Y			GO:0006355 regulation of transcription, DNA-dependent; GO:0045893 positive regulation of transcription, DNA-dependent
PC04	ENSMUSG00000036327	2	26064157	26093045	Qsox2	quiescin Q6 sulfhydryl oxidase 2 [Source:MGI Symbol;Acc:MGI:2387194]
PC04	ENSMUSG00000090340	2	26101853	26102227	C030048H21Rik	RIKEN cDNA C030048H21 gene [Source:MGI Symbol;Acc:MGI:1924731]
PC04	ENSMUSG00000079537	2	26107277	26113074	C030048H21Rik	RIKEN cDNA C030048H21 gene [Source:MGI Symbol;Acc:MGI:1924731]
PC04	ENSMUSG00000048038	2	26127166	26150077	4932418E24Rik	RIKEN cDNA 4932418E24 gene [Source:MGI Symbol;Acc:MGI:3045295]					PM
PC04	ENSMUSG00000026930	2	26171035	26203757	Gpsm1	G-protein signalling modulator 1 (AGS3-like, C. elegans) [Source:MGI Symbol;Acc:MGI:1915089]					MI
PC04	ENSMUSG00000075467	2	26203641	26207630	Dnlz	DNL-type zinc finger [Source:MGI Symbol;Acc:MGI:106559]
PC04	ENSMUSG00000026928	2	26207696	26216438	Card9	caspase recruitment domain family, member 9 [Source:MGI Symbol;Acc:MGI:2685628]
PC04	ENSMUSG00000036281	2	26218285	26236173	Snapc4	small nuclear RNA activating complex, polypeptide 4 [Source:MGI Symbol;Acc:MGI:2443935]				GO:0006355 regulation of transcription, DNA-dependent
PC04	ENSMUSG00000026927	2	26238320	26244836	Sdccag3	serologically defined colon cancer antigen 3 [Source:MGI Symbol;Acc:MGI:1915362]					PM
PC04	ENSMUSG00000026926	2	26244859	26252642	Pmpca	peptidase (mitochondrial processing) alpha [Source:MGI Symbol;Acc:MGI:1918568]
PC04	ENSMUSG00000026925	2	26251769	26264723	Inpp5e	inositol polyphosphate-5-phosphatase E [Source:MGI Symbol;Acc:MGI:1927753]					ME
PC04	ENSMUSG00000026924	2	26264951	26300736	Sec16a	SEC16 homolog A (S. cerevisiae) [Source:MGI Symbol;Acc:MGI:2139207]
PC04	ENSMUSG00000026923	2	26313423	26372183	Notch1	Notch gene homolog 1 (Drosophila) [Source:MGI Symbol;Acc:MGI:97363]			GO:0007283 spermatogenesis	GO:0010468 regulation of gene expression; GO:0045893 positive regulation of transcription, DNA-dependent; GO:0006351 transcription, DNA-dependent	SO
PC04	ENSMUSG00000026921	2	26435534	26448640	Egfl7	EGF-like domain 7 [Source:MGI Symbol;Acc:MGI:2449923]
PC04	ENSMUSG00000092356	2	26442159	26491154	Gm20532	predicted gene 20532 [Source:MGI Symbol;Acc:MGI:5141997]
PC04	ENSMUSG00000026922	2	26448577	26459937	Agpat2	1-acylglycerol-3-phosphate O-acyltransferase 2 (lysophosphatidic acid acyltransferase, beta) [Source:MGI Symbol;Acc:MGI:1914762]					PM
PC04	ENSMUSG00000036186	2	26483977	26492017	Fam69b	family with sequence similarity 69, member B [Source:MGI Symbol;Acc:MGI:1927576]
PC04	ENSMUSG00000026919	2	26523194	26526802	Lcn4	lipocalin 4 [Source:MGI Symbol;Acc:MGI:102668]
PC04	ENSMUSG00000015787	2	26698023	26720499	Abo	ABO blood group (transferase A, alpha 1-3-N-acetylgalactosaminyltransferase, transferase B, alpha 1-3-galactosyltransferase) [Source:MGI Symbol;Acc:MGI:2135738]
PC04	ENSMUSG00000036160	2	26744148	26758399	Surf6	surfeit gene 6 [Source:MGI Symbol;Acc:MGI:98447]
PC04	ENSMUSG00000015776	2	26760782	26766197	Med22	mediator complex subunit 22 [Source:MGI Symbol;Acc:MGI:98446]
PC04	ENSMUSG00000062647	2	26766284	26768838	Rpl7a	ribosomal protein L7A [Source:MGI Symbol;Acc:MGI:1353472]
PC04	ENSMUSG00000015790	2	26768903	26772050	Surf1	surfeit gene 1 [Source:MGI Symbol;Acc:MGI:98443]
PC04	ENSMUSG00000014873	2	26771887	26775703	Surf2	surfeit gene 2 [Source:MGI Symbol;Acc:MGI:98444]
PC04	ENSMUSG00000014867	2	26775560	26789448	Surf4	surfeit gene 4 [Source:MGI Symbol;Acc:MGI:98445]
PC04	ENSMUSG00000049897	2	26789567	26809016	Gm711	predicted gene 711 [Source:MGI Symbol;Acc:MGI:2685557]
PC04	ENSMUSG00000052406	2	26809083	26819906	Rexo4	REX4, RNA exonuclease 4 homolog (S. cerevisiae) [Source:MGI Symbol;Acc:MGI:2684957]
PC04	ENSMUSG00000014852	2	26828936	26865148	Adamts13	a disintegrin-like and metallopeptidase (reprolysin type) with thrombospondin type 1 motif, 13 [Source:MGI Symbol;Acc:MGI:2685556]
PC04	ENSMUSG00000015488	2	26865446	26876609	5930434B04Rik	RIKEN cDNA 5930434B04 gene [Source:MGI Symbol;Acc:MGI:1924317]
PC04	ENSMUSG00000036067	2	26876883	26883518	Slc2a6	solute carrier family 2 (facilitated glucose transporter), member 6 [Source:MGI Symbol;Acc:MGI:2443286]
PC04	ENSMUSG00000009214	2	26917156	26927699	Tmem8c	transmembrane protein 8C [Source:MGI Symbol;Acc:MGI:1913389]
PC04	ENSMUSG00000036040	2	26934899	26964501	Adamtsl2	ADAMTS-like 2 [Source:MGI Symbol;Acc:MGI:1925044]
PC04	ENSMUSG00000009216	2	26965900	26998011	Fam163b	family with sequence similarity 163, member B [Source:MGI Symbol;Acc:MGI:1926106]
PC04	ENSMUSG00000000889	2	27020753	27038720	Dbh	dopamine beta hydroxylase [Source:MGI Symbol;Acc:MGI:94864]
PC04	ENSMUSG00000009614	2	27043913	27103857	Sardh	sarcosine dehydrogenase [Source:MGI Symbol;Acc:MGI:2183102]
PC04	ENSMUSG00000009621	2	27117624	27282553	Vav2	vav 2 oncogene [Source:MGI Symbol;Acc:MGI:102718]
PC04	ENSMUSG00000026918	2	27301099	27363182	Brd3	bromodomain containing 3 [Source:MGI Symbol;Acc:MGI:1914632]					ME
PC04	ENSMUSG00000026917	2	27370677	27392055	Wdr5	WD repeat domain 5 [Source:MGI Symbol;Acc:MGI:2155884]				GO:0006355 regulation of transcription, DNA-dependent
PC04	ENSMUSG00000015846	2	27531960	27618477	Rxra	retinoid X receptor alpha [Source:MGI Symbol;Acc:MGI:98214]				GO:0006355 regulation of transcription, DNA-dependent; GO:0045893 positive regulation of transcription, DNA-dependent; GO:0010629 negative regulation of gene expression
PC04	ENSMUSG00000026837	2	27741945	27895034	Col5a1	collagen, type V, alpha 1 [Source:MGI Symbol;Acc:MGI:88457]					SO
PC04	ENSMUSG00000026835	2	27931898	27940405	Fcnb	ficolin B [Source:MGI Symbol;Acc:MGI:1341158]
PC04	ENSMUSG00000026833	2	28048512	28086256	Olfm1	olfactomedin 1 [Source:MGI Symbol;Acc:MGI:1860437]					SO
PC04	ENSMUSG00000035829	2	28302320	28311028	Ppp1r26	protein phosphatase 1, regulatory subunit 26 [Source:MGI Symbol;Acc:MGI:2685193]
PC04	ENSMUSG00000026831	2	28317521	28321852	1700007K13Rik	RIKEN cDNA 1700007K13 gene [Source:MGI Symbol;Acc:MGI:1916577]					PM
PC04	ENSMUSG00000035772	2	28323586	28326698	Mrps2	mitochondrial ribosomal protein S2 [Source:MGI Symbol;Acc:MGI:2153089]				GO:0006412 translation
PC04	ENSMUSG00000026829	2	28352411	28360935	Gbgt1	globoside alpha-1,3-N-acetylgalactosaminyltransferase 1 [Source:MGI Symbol;Acc:MGI:2449143]
PC04	ENSMUSG00000063611	2	28361615	28361995	Gm10134	predicted gene 10134 [Source:MGI Symbol;Acc:MGI:3642322]
PC04	ENSMUSG00000026821	2	28368645	28408601	Ralgds	ral guanine nucleotide dissociation stimulator [Source:MGI Symbol;Acc:MGI:107485]					ME
PC04	ENSMUSG00000026818	2	28411315	28418923	Cel	carboxyl ester lipase [Source:MGI Symbol;Acc:MGI:88374]
PC04	ENSMUSG00000026816	2	28421831	28439271	Gtf3c5	general transcription factor IIIC, polypeptide 5 [Source:MGI Symbol;Acc:MGI:1917489]				GO:0006351 transcription, DNA-dependent
PC04	ENSMUSG00000026815	2	28464970	28477502	Gfi1b	growth factor independent 1B [Source:MGI Symbol;Acc:MGI:1276578]				GO:0006355 regulation of transcription, DNA-dependent
PC04	ENSMUSG00000026812	2	28496748	28546687	Tsc1	tuberous sclerosis 1 [Source:MGI Symbol;Acc:MGI:1929183]	Y
PC04	ENSMUSG00000026809	2	28547600	28555247	1700026L06Rik	RIKEN cDNA 1700026L06 gene [Source:MGI Symbol;Acc:MGI:1917237]					PM
PC04	ENSMUSG00000026807	2	28555684	28668685	Ak8	adenylate kinase 8 [Source:MGI Symbol;Acc:MGI:1916120]					ME
PC04	ENSMUSG00000035666	2	28677819	28695880	Gtf3c4	general transcription factor IIIC, polypeptide 4 [Source:MGI Symbol;Acc:MGI:2138937]				GO:0006351 transcription, DNA-dependent
PC04	ENSMUSG00000026806	2	28695926	28761091	Ddx31	DEAD/H (Asp-Glu-Ala-Asp/His) box polypeptide 31 [Source:MGI Symbol;Acc:MGI:2682639]
PC04	ENSMUSG00000026805	2	28763199	28772188	Barhl1	BarH-like 1 (Drosophila) [Source:MGI Symbol;Acc:MGI:1859288]				GO:0006355 regulation of transcription, DNA-dependent
PC04	ENSMUSG00000079502	2	28810893	28910584	1700101E01Rik	RIKEN cDNA 1700101E01 gene [Source:MGI Symbol;Acc:MGI:2685669]
PC04	ENSMUSG00000026803	2	28915782	28943176	Ttf1	transcription termination factor, RNA polymerase I [Source:MGI Symbol;Acc:MGI:105044]				GO:0006355 regulation of transcription, DNA-dependent
PC04	ENSMUSG00000043535	2	28979701	29037991	Setx	senataxin [Source:MGI Symbol;Acc:MGI:2443480]					ME
PC04	ENSMUSG00000035513	2	29050061	29108525	Ntng2	netrin G2 [Source:MGI Symbol;Acc:MGI:2159341]
PC04	ENSMUSG00000026799	2	29202339	29380313	Med27	mediator complex subunit 27 [Source:MGI Symbol;Acc:MGI:1916225]
PC04	ENSMUSG00000039844	2	29475240	29596498	Rapgef1	Rap guanine nucleotide exchange factor (GEF) 1 [Source:MGI Symbol;Acc:MGI:104580]
PC04	ENSMUSG00000079496	2	29600951	29603563	Gm11129	predicted gene 11129 [Source:MGI Symbol;Acc:MGI:3779383]
PC04	ENSMUSG00000075425	2	29614832	29624518	Gm13547	predicted gene 13547 [Source:MGI Symbol;Acc:MGI:3650473]
PC04	ENSMUSG00000039826	2	29616744	29644022	Trub2	TruB pseudouridine (psi) synthase homolog 2 (E. coli) [Source:MGI Symbol;Acc:MGI:2442186]				GO:0006396 RNA processing
PC04	ENSMUSG00000026798	2	29643013	29653455	Coq4	coenzyme Q4 homolog (yeast) [Source:MGI Symbol;Acc:MGI:1098826]					ME
PC04	ENSMUSG00000059316	2	29658154	29673042	Slc27a4	solute carrier family 27 (fatty acid transporter), member 4 [Source:MGI Symbol;Acc:MGI:1347347]
PC04	ENSMUSG00000069020	2	29675595	29700522	Urm1	ubiquitin related modifier 1 homolog (S. cerevisiae) [Source:MGI Symbol;Acc:MGI:1915455]
PC04	ENSMUSG00000039798	2	29724246	29725305	2600006K01Rik	RIKEN cDNA 2600006K01 gene [Source:MGI Symbol;Acc:MGI:1917569]
PC04	ENSMUSG00000039787	2	29724684	29738360	Cercam	cerebral endothelial cell adhesion molecule [Source:MGI Symbol;Acc:MGI:2139134]
PC04	ENSMUSG00000026790	2	29744741	29787266	Odf2	outer dense fiber of sperm tails 2 [Source:MGI Symbol;Acc:MGI:1098824]	Y		GO:0007283 spermatogenesis		ME
PC04	ENSMUSG00000019715	2	29790946	29815891	Gle1	GLE1 RNA export mediator (yeast) [Source:MGI Symbol;Acc:MGI:1921662]
PC04	ENSMUSG00000057738	2	29821080	29886971	Spna2	spectrin alpha 2 [Source:MGI Symbol;Acc:MGI:98386]
PC04	ENSMUSG00000039715	2	29887066	29904401	Wdr34	WD repeat domain 34 [Source:MGI Symbol;Acc:MGI:1919070]					ME
PC04	ENSMUSG00000054766	2	29912898	29928097	Set	SET nuclear oncogene [Source:MGI Symbol;Acc:MGI:1860267]				GO:0045892 negative regulation of transcription, DNA-dependent	MI
PC04	ENSMUSG00000026785	2	29933204	29946542	Pkn3	protein kinase N3 [Source:MGI Symbol;Acc:MGI:2388285]
PC04	ENSMUSG00000015335	2	29946464	29949168	Zdhhc12	zinc finger, DHHC domain containing 12 [Source:MGI Symbol;Acc:MGI:1913470]
PC04	ENSMUSG00000039686	2	29952803	29980105	Zer1	zer-1 homolog (C. elegans) [Source:MGI Symbol;Acc:MGI:2442511]
PC04	ENSMUSG00000039678	2	29989266	30007533	Tbc1d13	TBC1 domain family, member 13 [Source:MGI Symbol;Acc:MGI:2385326]
PC04	ENSMUSG00000015337	2	30027013	30029589	Endog	endonuclease G [Source:MGI Symbol;Acc:MGI:1261433]					ME
PC04	ENSMUSG00000039660	2	30028967	30033979	D2Wsu81e	DNA segment, Chr 2, Wayne State University 81, expressed [Source:MGI Symbol;Acc:MGI:106544]
PC04	ENSMUSG00000039648	2	30040644	30061367	Ccbl1	cysteine conjugate-beta lyase 1 [Source:MGI Symbol;Acc:MGI:1917516]
PC04	ENSMUSG00000007476	2	30093235	30137668	Lrrc8a	leucine rich repeat containing 8A [Source:MGI Symbol;Acc:MGI:2652847]					SO
PC04	ENSMUSG00000079484	2	30121723	30156600	Phyhd1	phytanoyl-CoA dioxygenase domain containing 1 [Source:MGI Symbol;Acc:MGI:3612860]					SO
PC04	ENSMUSG00000075419	2	30139749	30141874	Dolk	dolichol kinase [Source:MGI Symbol;Acc:MGI:2677836]
PC04	ENSMUSG00000052533	2	30141917	30199786	Nup188	nucleoporin 188 [Source:MGI Symbol;Acc:MGI:2446190]					ME
PC04	ENSMUSG00000026860	2	30200329	30214857	Sh3glb2	SH3-domain GRB2-like endophilin B2 [Source:MGI Symbol;Acc:MGI:2385131]					MI
PC04	ENSMUSG00000026858	2	30219753	30241041	Fam73b	family with sequence similarity 73, member B [Source:MGI Symbol;Acc:MGI:1922035]
PC04	ENSMUSG00000026856	2	30247774	30256049	Dolpp1	dolichyl pyrophosphate phosphatase 1 [Source:MGI Symbol;Acc:MGI:1914093]
PC04	ENSMUSG00000026853	2	30255991	30271333	Crat	carnitine acetyltransferase [Source:MGI Symbol;Acc:MGI:109501]					ME
PC04	ENSMUSG00000039515	2	30271559	30303326	Ppp2r4	protein phosphatase 2A, regulatory subunit B (PR 53) [Source:MGI Symbol;Acc:MGI:1346006]
PC04	ENSMUSG00000089762	2	30328168	30329719	Ier5l	immediate early response 5-like [Source:MGI Symbol;Acc:MGI:1919750]
PC04	ENSMUSG00000047363	2	30450560	30464463	Cstad	CSA-conditional, T cell activation-dependent protein [Source:MGI Symbol;Acc:MGI:1925867]
PC04	ENSMUSG00000044320	2	30650289	30659181	1700001O22Rik	RIKEN cDNA 1700001O22 gene [Source:MGI Symbol;Acc:MGI:1923631]					PM
PC04	ENSMUSG00000026857	2	30663346	30678553	Mettl11a	methyltransferase like 11A [Source:MGI Symbol;Acc:MGI:1913867]
PC04	ENSMUSG00000039483	2	30678617	30685853	Asb6	ankyrin repeat and SOCS box-containing 6 [Source:MGI Symbol;Acc:MGI:1919573]
PC04	ENSMUSG00000039476	2	30690492	30736761	Prrx2	paired related homeobox 2 [Source:MGI Symbol;Acc:MGI:98218]				GO:0006355 regulation of transcription, DNA-dependent
PC04	ENSMUSG00000050737	2	30744991	30785383	Ptges	prostaglandin E synthase [Source:MGI Symbol;Acc:MGI:1927593]
PC04	ENSMUSG00000026848	2	30808479	30814535	Tor1b	torsin family 1, member B [Source:MGI Symbol;Acc:MGI:1353605]
PC04	ENSMUSG00000026849	2	30816147	30823453	Tor1a	torsin family 1, member A (torsin A) [Source:MGI Symbol;Acc:MGI:1353568]
PC04	ENSMUSG00000026851	2	30828353	30837721	BC005624	cDNA sequence BC005624 [Source:MGI Symbol;Acc:MGI:2385132]
PC04	ENSMUSG00000026854	2	30837799	30879106	Usp20	ubiquitin specific peptidase 20 [Source:MGI Symbol;Acc:MGI:1921520]					ME
PC04	ENSMUSG00000075415	2	30881726	30997528	Fnbp1	formin binding protein 1 [Source:MGI Symbol;Acc:MGI:109606]
PC04	ENSMUSG00000000194	2	31007836	31075068	Gpr107	G protein-coupled receptor 107 [Source:MGI Symbol;Acc:MGI:2139054]
PC04	ENSMUSG00000062661	2	31101343	31151509	Ncs1	neuronal calcium sensor 1 [Source:MGI Symbol;Acc:MGI:109166]
PC04	ENSMUSG00000055632	2	31169935	31316258	Hmcn2	hemicentin 2 [Source:MGI Symbol;Acc:MGI:2677838]
PC04	ENSMUSG00000076441	2	31325727	31376192	Ass1	argininosuccinate synthetase 1 [Source:MGI Symbol;Acc:MGI:88090]
PC04	ENSMUSG00000026843	2	31428171	31473046	Fubp3	far upstream element (FUSE) binding protein 3 [Source:MGI Symbol;Acc:MGI:2443699]				GO:0010468 regulation of gene expression; GO:0045893 positive regulation of transcription, DNA-dependent; GO:0006351 transcription, DNA-dependent	MI
PC04	ENSMUSG00000079466	2	31495557	31511315	Prdm12	PR domain containing 12 [Source:MGI Symbol;Acc:MGI:2685844]
PC04	ENSMUSG00000039356	2	31526235	31536870	Exosc2	exosome component 2 [Source:MGI Symbol;Acc:MGI:2385133]
PC04	ENSMUSG00000026842	2	31543896	31659747	Abl1	c-abl oncogene 1, non-receptor tyrosine kinase [Source:MGI Symbol;Acc:MGI:87859]
PC04	ENSMUSG00000043102	2	31661686	31666100	Qrfp	pyroglutamylated RFamide peptide [Source:MGI Symbol;Acc:MGI:3630329]
PC04	ENSMUSG00000026841	2	31668810	31701525	Fibcd1	fibrinogen C domain containing 1 [Source:MGI Symbol;Acc:MGI:2138953]
PC04	ENSMUSG00000026840	2	31742811	31802059	Lamc3	laminin gamma 3 [Source:MGI Symbol;Acc:MGI:1344394]					MI
PC04	ENSMUSG00000001864	2	31805780	31828962	Aif1l	allograft inflammatory factor 1-like [Source:MGI Symbol;Acc:MGI:1919598]
PC04	ENSMUSG00000001855	2	31829956	31909495	Nup214	nucleoporin 214 [Source:MGI Symbol;Acc:MGI:1095411]
PC04	ENSMUSG00000050592	2	31905575	31940377	Fam78a	family with sequence similarity 78, member A [Source:MGI Symbol;Acc:MGI:2443569]					PM
PC04	ENSMUSG00000051373	2	31951048	31966340	Ppapdc3	phosphatidic acid phosphatase type 2 domain containing 3 [Source:MGI Symbol;Acc:MGI:2445183]
PC04	ENSMUSG00000039262	2	32006602	32090057	Prrc2b	proline-rich coiled-coil 2B [Source:MGI Symbol;Acc:MGI:1923304]					SO
PC04	ENSMUSG00000039254	2	32092110	32110525	Pomt1	protein-O-mannosyltransferase 1 [Source:MGI Symbol;Acc:MGI:2138994]					ME
PC04	ENSMUSG00000002550	2	32110522	32115679	Uck1	uridine-cytidine kinase 1 [Source:MGI Symbol;Acc:MGI:98904]
PC04	ENSMUSG00000044627	2	32134336	32143595	Swi5	SWI5 recombination repair homolog (yeast) [Source:MGI Symbol;Acc:MGI:1920181]
PC04	ENSMUSG00000002546	2	32142904	32163441	Golga2	golgi autoantigen, golgin subfamily a, 2 [Source:MGI Symbol;Acc:MGI:2139395]
PC04	ENSMUSG00000026825	2	32163991	32208849	Dnm1	dynamin 1 [Source:MGI Symbol;Acc:MGI:107384]
PC04	ENSMUSG00000039205	2	32207847	32235746	Ciz1	CDKN1A interacting zinc finger protein 1 [Source:MGI Symbol;Acc:MGI:1920234]
PC04	ENSMUSG00000039195	2	32232617	32237458	1110008P14Rik	RIKEN cDNA 1110008P14 gene [Source:MGI Symbol;Acc:MGI:1920987]					MI
PC04	ENSMUSG00000026822	2	32240153	32243317	Lcn2	lipocalin 2 [Source:MGI Symbol;Acc:MGI:96757]				GO:0010628 positive regulation of gene expression	SO
PC04	ENSMUSG00000026820	2	32251416	32258259	Ptges2	prostaglandin E synthase 2 [Source:MGI Symbol;Acc:MGI:1917592]				GO:0045893 positive regulation of transcription, DNA-dependent
PC04	ENSMUSG00000026819	2	32270007	32306965	Slc25a25	solute carrier family 25 (mitochondrial carrier, phosphate carrier), member 25 [Source:MGI Symbol;Acc:MGI:1915913]
PC04	ENSMUSG00000039164	2	32305977	32312473	Naif1	nuclear apoptosis inducing factor 1 [Source:MGI Symbol;Acc:MGI:1918504]					PM
PC04	ENSMUSG00000039157	2	32390852	32425276	Fam102a	family with sequence similarity 102, member A [Source:MGI Symbol;Acc:MGI:2138935]
PC04	ENSMUSG00000026810	2	32426378	32429099	Dpm2	dolichol-phosphate (beta-D) mannosyltransferase 2 [Source:MGI Symbol;Acc:MGI:1330238]
PC04	ENSMUSG00000075405	2	32429704	32431204	9430097D07Rik	RIKEN cDNA 9430097D07 gene [Source:MGI Symbol;Acc:MGI:2441749]
PC04	ENSMUSG00000046854	2	32430317	32439302	Pip5kl1	phosphatidylinositol-4-phosphate 5-kinase-like 1 [Source:MGI Symbol;Acc:MGI:2448520]					PM
PC04	ENSMUSG00000090453	2	32442060	32443878	Gm17343	predicted gene, 17343 [Source:MGI Symbol;Acc:MGI:4936977]
PC04	ENSMUSG00000079442	2	32442615	32455218	St6galnac4	ST6 (alpha-N-acetyl-neuraminyl-2,3-beta-galactosyl-1,3)-N-acetylgalactosaminide alpha-2,6-sialyltransferase 4 [Source:MGI Symbol;Acc:MGI:1341894]					SO
PC04	ENSMUSG00000026811	2	32455229	32476326	St6galnac6	ST6 (alpha-N-acetyl-neuraminyl-2,3-beta-galactosyl-1,3)-N-acetylgalactosaminide alpha-2,6-sialyltransferase 6 [Source:MGI Symbol;Acc:MGI:1355316]
PC04	ENSMUSG00000026817	2	32477278	32502325	Ak1	adenylate kinase 1 [Source:MGI Symbol;Acc:MGI:87977]					PM
PC04	ENSMUSG00000026814	2	32502115	32538189	Eng	endoglin [Source:MGI Symbol;Acc:MGI:95392]				GO:0006355 regulation of transcription, DNA-dependent
PC04	ENSMUSG00000009566	2	32538129	32559657	Fpgs	folylpolyglutamyl synthetase [Source:MGI Symbol;Acc:MGI:95576]
PC04	ENSMUSG00000009555	2	32561304	32568596	Cdk9	cyclin-dependent kinase 9 (CDC2-related kinase) [Source:MGI Symbol;Acc:MGI:1328368]
PC04	ENSMUSG00000059013	2	32576575	32611032	Sh2d3c	SH2 domain containing 3C [Source:MGI Symbol;Acc:MGI:1351631]	Y
PC04	ENSMUSG00000009551	2	32588140	32596536	6330409D20Rik	RIKEN cDNA 6330409D20 gene [Source:MGI Symbol;Acc:MGI:1917980]
PC04	ENSMUSG00000039021	2	32612546	32631153	Ttc16	tetratricopeptide repeat domain 16 [Source:MGI Symbol;Acc:MGI:2443048]					ME
PC04	ENSMUSG00000009563	2	32612754	32617764	Tor2a	torsin family 2, member A [Source:MGI Symbol;Acc:MGI:1353596]					MI
PC04	ENSMUSG00000053746	2	32631306	32645691	Ptrh1	peptidyl-tRNA hydrolase 1 homolog (S. cerevisiae) [Source:MGI Symbol;Acc:MGI:1913779]
PC04	ENSMUSG00000038987	2	32632901	32639948	1700019L03Rik	RIKEN cDNA 1700019L03 gene [Source:MGI Symbol;Acc:MGI:2447809]					PM
PC04	ENSMUSG00000026797	2	32643122	32702759	Stxbp1	syntaxin binding protein 1 [Source:MGI Symbol;Acc:MGI:107363]					MI
PC04	ENSMUSG00000026796	2	32731634	32780774	Fam129b	family with sequence similarity 129, member B [Source:MGI Symbol;Acc:MGI:2442910]					SO
PC04	ENSMUSG00000026792	2	32780740	32817134	Lrsam1	leucine rich repeat and sterile alpha motif containing 1 [Source:MGI Symbol;Acc:MGI:2684789]
PC04	ENSMUSG00000038900	2	32817079	32820016	Rpl12	ribosomal protein L12 [Source:MGI Symbol;Acc:MGI:98002]
PC04	ENSMUSG00000026791	2	32828510	32837603	Slc2a8	solute carrier family 2, (facilitated glucose transporter), member 8 [Source:MGI Symbol;Acc:MGI:1860103]					ME
PC04	ENSMUSG00000038860	2	32841886	32987174	Garnl3	GTPase activating RANGAP domain-like 3 [Source:MGI Symbol;Acc:MGI:2139309]
PC04	ENSMUSG00000038831	2	32988941	33227006	Ralgps1	Ral GEF with PH domain and SH3 binding motif 1 [Source:MGI Symbol;Acc:MGI:1922008]
PC04	ENSMUSG00000004105	2	33071589	33103237	Angptl2	angiopoietin-like 2 [Source:MGI Symbol;Acc:MGI:1347002]					MI
PC04	ENSMUSG00000068966	2	33261628	33286844	Zbtb34	zinc finger and BTB domain containing 34 [Source:MGI Symbol;Acc:MGI:2685195]
PC04	ENSMUSG00000026788	2	33305807	33324079	Zbtb43	zinc finger and BTB domain containing 43 [Source:MGI Symbol;Acc:MGI:1919084]				GO:0006355 regulation of transcription, DNA-dependent	MI
PC04	ENSMUSG00000038765	2	33416485	33496031	Lmx1b	LIM homeobox transcription factor 1 beta [Source:MGI Symbol;Acc:MGI:1100513]				GO:0006355 regulation of transcription, DNA-dependent; GO:0010468 regulation of gene expression
PC04	ENSMUSG00000038740	2	33585473	33743466	Fam125b	family with sequence similarity 125, member B [Source:MGI Symbol;Acc:MGI:1919793]					MI
PC04	ENSMUSG00000038718	2	34026977	34228660	Pbx3	pre B-cell leukemia transcription factor 3 [Source:MGI Symbol;Acc:MGI:97496]				GO:0006355 regulation of transcription, DNA-dependent
PC04	ENSMUSG00000038696	2	34262291	34480470	Mapkap1	mitogen-activated protein kinase associated protein 1 [Source:MGI Symbol;Acc:MGI:2444554]
PC04	ENSMUSG00000026867	2	34531704	34625210	Gapvd1	GTPase activating protein and VPS9 domains 1 [Source:MGI Symbol;Acc:MGI:1913941]
PC04	ENSMUSG00000026864	2	34627490	34632051	Hspa5	heat shock protein 5 [Source:MGI Symbol;Acc:MGI:95835]
PC04	ENSMUSG00000070953	2	34633076	34655432	Rabepk	Rab9 effector protein with kelch motifs [Source:MGI Symbol;Acc:MGI:2139530]					ME
PC04	ENSMUSG00000035949	2	34660034	34681831	Fbxw2	F-box and WD-40 domain protein 2 [Source:MGI Symbol;Acc:MGI:1353435]					MI
PC04	ENSMUSG00000026869	2	34707608	34726459	Psmd5	proteasome (prosome, macropain) 26S subunit, non-ATPase, 5 [Source:MGI Symbol;Acc:MGI:1914248]					MI
PC04	ENSMUSG00000026870	2	34729916	34747652	D730039F16Rik	RIKEN cDNA D730039F16 gene [Source:MGI Symbol;Acc:MGI:1925246]
PC04	ENSMUSG00000026873	2	34749277	34769546	Phf19	PHD finger protein 19 [Source:MGI Symbol;Acc:MGI:1921266]				GO:0006355 regulation of transcription, DNA-dependent
PC04	ENSMUSG00000026875	2	34797270	34817292	Traf1	TNF receptor-associated factor 1 [Source:MGI Symbol;Acc:MGI:101836]
PC04	ENSMUSG00000026874	2	34838851	34916958	Hc	hemolytic complement [Source:MGI Symbol;Acc:MGI:96031]
PC04	ENSMUSG00000035875	2	34939566	34957063	AI182371	expressed sequence AI182371 [Source:MGI Symbol;Acc:MGI:2138853]
PC04	ENSMUSG00000057110	2	34965012	35034342	Cep110	centrosomal protein 110 [Source:MGI Symbol;Acc:MGI:1889576]
PC04	ENSMUSG00000026878	2	35035725	35056640	Rab14	RAB14, member RAS oncogene family [Source:MGI Symbol;Acc:MGI:1915615]					MI
PC04	ENSMUSG00000026879	2	35111927	35163420	Gsn	gelsolin [Source:MGI Symbol;Acc:MGI:95851]					MI
PC04	ENSMUSG00000026880	2	35169506	35192529	Stom	stomatin [Source:MGI Symbol;Acc:MGI:95403]
PC04	ENSMUSG00000026882	2	35209738	35223249	4930568D16Rik	RIKEN cDNA 4930568D16 gene [Source:MGI Symbol;Acc:MGI:1923109]					PM
PC04	ENSMUSG00000079421	2	35231082	35252695	4930402F06Rik	RIKEN cDNA 4930402F06 gene [Source:MGI Symbol;Acc:MGI:1922104]
PC04	ENSMUSG00000035778	2	35255699	35318751	Ggta1	glycoprotein galactosyltransferase alpha 1, 3 [Source:MGI Symbol;Acc:MGI:95704]					SO
PC04	ENSMUSG00000026883	2	35413786	35586514	Dab2ip	disabled homolog 2 (Drosophila) interacting protein [Source:MGI Symbol;Acc:MGI:1916851]
PC04	ENSMUSG00000026885	2	35606761	35835433	Ttll11	tubulin tyrosine ligase-like family, member 11 [Source:MGI Symbol;Acc:MGI:1921660]					PM
PC04	ENSMUSG00000026895	2	35891846	35904926	Ndufa8	NADH dehydrogenase (ubiquinone) 1 alpha subcomplex, 8 [Source:MGI Symbol;Acc:MGI:1915625]
PC04	ENSMUSG00000026894	2	35904978	35935238	Morn5	MORN repeat containing 5 [Source:MGI Symbol;Acc:MGI:1922745]					ME
PC04	ENSMUSG00000026890	2	35937470	35960928	Lhx6	LIM homeobox protein 6 [Source:MGI Symbol;Acc:MGI:1306803]				GO:0006355 regulation of transcription, DNA-dependent
PC04	ENSMUSG00000026889	2	35971599	35992293	Rbm18	RNA binding motif protein 18 [Source:MGI Symbol;Acc:MGI:1915139]
PC04	ENSMUSG00000026887	2	35991909	36046167	Mrrf	mitochondrial ribosome recycling factor [Source:MGI Symbol;Acc:MGI:1915121]
PC04	ENSMUSG00000047250	2	36085946	36107792	Ptgs1	prostaglandin-endoperoxide synthase 1 [Source:MGI Symbol;Acc:MGI:97797]
PC04	ENSMUSG00000068950	2	36232298	36233218	Olfr338	olfactory receptor 338 [Source:MGI Symbol;Acc:MGI:3030172]
PC04	ENSMUSG00000063287	2	36276920	36277849	Olfr339	olfactory receptor 339 [Source:MGI Symbol;Acc:MGI:3030173]
PC04	ENSMUSG00000058803	2	36308107	36309045	Olfr340	olfactory receptor 340 [Source:MGI Symbol;Acc:MGI:3030174]
PC04	ENSMUSG00000075387	2	36334707	36335648	Olfr341	olfactory receptor 341 [Source:MGI Symbol;Acc:MGI:3030175]
PC04	ENSMUSG00000061305	2	36382908	36383961	Olfr342	olfactory receptor 342 [Source:MGI Symbol;Acc:MGI:3030176]
PC04	ENSMUSG00000058205	2	36424120	36425049	Olfr344	olfactory receptor 344 [Source:MGI Symbol;Acc:MGI:3030178]
PC04	ENSMUSG00000059251	2	36495561	36496496	Olfr345	olfactory receptor 345 [Source:MGI Symbol;Acc:MGI:3030179]
PC04	ENSMUSG00000063915	2	36543524	36544453	Olfr346	olfactory receptor 346 [Source:MGI Symbol;Acc:MGI:3030180]
PC04	ENSMUSG00000057351	2	36589839	36590781	Olfr347	olfactory receptor 347 [Source:MGI Symbol;Acc:MGI:3030181]
PC04	ENSMUSG00000049315	2	36639796	36642988	Olfr348	olfactory receptor 348 [Source:MGI Symbol;Acc:MGI:3030182]
PC04	ENSMUSG00000061900	2	36648758	36649888	Olfr50	olfactory receptor 50 [Source:MGI Symbol;Acc:MGI:1333746]
PC04	ENSMUSG00000075384	2	36667669	36668610	Olfr3	olfactory receptor 3 [Source:MGI Symbol;Acc:MGI:102697]
PC04	ENSMUSG00000050015	2	36705568	36706506	Olfr350	olfactory receptor 350 [Source:MGI Symbol;Acc:MGI:3030184]
PC04	ENSMUSG00000075383	2	36714934	36715866	Olfr351	olfactory receptor 351 [Source:MGI Symbol;Acc:MGI:3030185]
PC04	ENSMUSG00000053146	2	36725088	36726035	Olfr352	olfactory receptor 352 [Source:MGI Symbol;Acc:MGI:3030186]
PC04	ENSMUSG00000075382	2	36745431	36746366	Olfr353	olfactory receptor 353 [Source:MGI Symbol;Acc:MGI:3030187]
PC04	ENSMUSG00000055088	2	36762431	36763514	Olfr354	olfactory receptor 354 [Source:MGI Symbol;Acc:MGI:3030188]
PC04	ENSMUSG00000075380	2	36782700	36783632	Olfr355	olfactory receptor 355 [Source:MGI Symbol;Acc:MGI:3030189]
PC04	ENSMUSG00000070943	2	36792641	36793588	Olfr356	olfactory receptor 356 [Source:MGI Symbol;Acc:MGI:3030190]
PC04	ENSMUSG00000055838	2	36852247	36853338	Olfr357	olfactory receptor 357 [Source:MGI Symbol;Acc:MGI:3030191]
PC04	ENSMUSG00000075379	2	36860109	36861167	Olfr358	olfactory receptor 358 [Source:MGI Symbol;Acc:MGI:3030192]
PC04	ENSMUSG00000083361	2	36921266	36924780	Olfr360	olfactory receptor 360 [Source:MGI Symbol;Acc:MGI:3030194]
PC04	ENSMUSG00000075378	2	36940298	36941266	Olfr361	olfactory receptor 361 [Source:MGI Symbol;Acc:MGI:3030195]
PC04	ENSMUSG00000075377	2	36960215	36961168	Olfr362	olfactory receptor 362 [Source:MGI Symbol;Acc:MGI:3030196]
PC04	ENSMUSG00000078198	2	37001734	37002657	Olfr364-ps1	olfactory receptor 364, pseudogene 1 [Source:MGI Symbol;Acc:MGI:3030198]
PC04	ENSMUSG00000059429	2	37056763	37057701	Olfr365	olfactory receptor 365 [Source:MGI Symbol;Acc:MGI:3030199]
PC04	ENSMUSG00000068947	2	37075011	37075940	Olfr366	olfactory receptor 366 [Source:MGI Symbol;Acc:MGI:3030200]
PC04	ENSMUSG00000049018	2	37187269	37188253	Olfr368	olfactory receptor 368 [Source:MGI Symbol;Acc:MGI:3030202]
PC04	ENSMUSG00000009030	2	37205594	37214852	Pdcl	phosducin-like [Source:MGI Symbol;Acc:MGI:1914716]					SO
PC04	ENSMUSG00000075376	2	37225589	37278423	Rc3h2	ring finger and CCCH-type zinc finger domains 2 [Source:MGI Symbol;Acc:MGI:2442789]
PC04	ENSMUSG00000066798	2	37281020	37298691	Zbtb6	zinc finger and BTB domain containing 6 [Source:MGI Symbol;Acc:MGI:2442998]				GO:0006355 regulation of transcription, DNA-dependent
PC04	ENSMUSG00000050714	2	37287688	37298641	Zbtb26	zinc finger and BTB domain containing 26 [Source:MGI Symbol;Acc:MGI:2444402]
PC04	ENSMUSG00000035437	2	37298799	37421974	Rabgap1	RAB GTPase activating protein 1 [Source:MGI Symbol;Acc:MGI:2385139]
PC04	ENSMUSG00000026915	2	37338748	37559379	Strbp	spermatid perinuclear RNA binding protein [Source:MGI Symbol;Acc:MGI:104626]	Y	Other fertility Defects	GO:0007283 spermatogenesis		ME
PC04	ENSMUSG00000053164	2	37371852	37376123	Gpr21	G protein-coupled receptor 21 [Source:MGI Symbol;Acc:MGI:2441890]
PC04	ENSMUSG00000035403	2	37631769	37654623	Crb2	crumbs homolog 2 (Drosophila) [Source:MGI Symbol;Acc:MGI:2679260]
PC04	ENSMUSG00000035392	2	37654510	38142910	Dennd1a	DENN/MADD domain containing 1A [Source:MGI Symbol;Acc:MGI:2442794]
PC04	ENSMUSG00000000247	2	38194801	38225253	Lhx2	LIM homeobox protein 2 [Source:MGI Symbol;Acc:MGI:96785]				GO:0006355 regulation of transcription, DNA-dependent; GO:0045893 positive regulation of transcription, DNA-dependent	PM
PC04	ENSMUSG00000026749	2	38367163	38443561	Nek6	NIMA (never in mitosis gene a)-related expressed kinase 6 [Source:MGI Symbol;Acc:MGI:1891638]					SO
PC04	ENSMUSG00000026750	2	38443556	38499607	Psmb7	proteasome (prosome, macropain) subunit, beta type 7 [Source:MGI Symbol;Acc:MGI:107637]
PC04	ENSMUSG00000026751	2	38548176	38570062	Nr5a1	nuclear receptor subfamily 5, group A, member 1 [Source:MGI Symbol;Acc:MGI:1346833]	Y	Other fertility Defects		GO:0006355 regulation of transcription, DNA-dependent; GO:0045893 positive regulation of transcription, DNA-dependent; GO:0006366 transcription from RNA polymerase II promoter	MI
PC04	ENSMUSG00000063972	2	38578890	38783208	Nr6a1	nuclear receptor subfamily 6, group A, member 1 [Source:MGI Symbol;Acc:MGI:1352459]			GO:0007283 spermatogenesis	GO:0006355 regulation of transcription, DNA-dependent	PM
PC04	ENSMUSG00000046618	2	38787498	38819273	Olfml2a	olfactomedin-like 2A [Source:MGI Symbol;Acc:MGI:2444741]
PC04	ENSMUSG00000035295	2	38852996	38861688	Wdr38	WD repeat domain 38 [Source:MGI Symbol;Acc:MGI:1923896]					PM
PC04	ENSMUSG00000062997	2	38857100	38861144	Rpl35	ribosomal protein L35 [Source:MGI Symbol;Acc:MGI:1913739]
PC04	ENSMUSG00000026755	2	38863596	38871397	Arpc5l	actin related protein 2/3 complex, subunit 5-like [Source:MGI Symbol;Acc:MGI:1921442]
PC04	ENSMUSG00000026754	2	38871781	38921061	Golga1	golgi autoantigen, golgin subfamily a, 1 [Source:MGI Symbol;Acc:MGI:1924149]
PC04	ENSMUSG00000035236	2	38921734	39046254	Scai	suppressor of cancer cell invasion [Source:MGI Symbol;Acc:MGI:2443716]				GO:0006355 regulation of transcription, DNA-dependent
PC04	ENSMUSG00000026753	2	39049874	39081971	Ppp6c	protein phosphatase 6, catalytic subunit [Source:MGI Symbol;Acc:MGI:1915107]
PC04	ENSMUSG00000049252	2	40450768	42509118	Lrp1b	low density lipoprotein-related protein 1B (deleted in tumors) [Source:MGI Symbol;Acc:MGI:2151136]
PC04	ENSMUSG00000026866	2	43410849	43538235	Kynu	kynureninase (L-kynurenine hydrolase) [Source:MGI Symbol;Acc:MGI:1918039]
PC04	ENSMUSG00000049744	2	43604344	44251473	Arhgap15	Rho GTPase activating protein 15 [Source:MGI Symbol;Acc:MGI:1923367]
PC04	ENSMUSG00000036890	2	44419932	44783177	Gtdc1	glycosyltransferase-like domain containing 1 [Source:MGI Symbol;Acc:MGI:2444269]					ME
PC04	ENSMUSG00000026872	2	44839154	44972915	Zeb2	zinc finger E-box binding homeobox 2 [Source:MGI Symbol;Acc:MGI:1344407]				GO:0006355 regulation of transcription, DNA-dependent	SO
PC04	ENSMUSG00000052155	2	48669629	48758789	Acvr2a	activin receptor IIA [Source:MGI Symbol;Acc:MGI:102806]	Y	Sertoli, Leydig, interstitial cells,Other fertility Defects
PC04	ENSMUSG00000026761	2	48758344	48805797	Orc4	origin recognition complex, subunit 4 [Source:MGI Symbol;Acc:MGI:1347043]
PC04	ENSMUSG00000036792	2	48805030	49177804	Mbd5	methyl-CpG binding domain protein 5 [Source:MGI Symbol;Acc:MGI:2138934]
PC06	ENSMUSG00000027079	2	84562261	84567507	Clp1	CLP1, cleavage and polyadenylation factor I subunit, homolog (S. cerevisiae) [Source:MGI Symbol;Acc:MGI:2138968]
PC06	ENSMUSG00000034059	2	84574215	84578812	Ypel4	yippee-like 4 (Drosophila) [Source:MGI Symbol;Acc:MGI:3605071]
PC06	ENSMUSG00000023224	2	84605544	84615601	Serping1	serine (or cysteine) peptidase inhibitor, clade G, member 1 [Source:MGI Symbol;Acc:MGI:894696]					MI
PC06	ENSMUSG00000027078	2	84638985	84650492	Ube2l6	ubiquitin-conjugating enzyme E2L 6 [Source:MGI Symbol;Acc:MGI:1914500]
PC06	ENSMUSG00000027077	2	84651333	84662809	Smtnl1	smoothelin-like 1 [Source:MGI Symbol;Acc:MGI:1915928]					ME
PC06	ENSMUSG00000027076	2	84667154	84670370	Timm10	translocase of inner mitochondrial membrane 10 homolog (yeast) [Source:MGI Symbol;Acc:MGI:1353429]
PC06	ENSMUSG00000027075	2	84679007	84703751	Slc43a1	solute carrier family 43, member 1 [Source:MGI Symbol;Acc:MGI:1931352]
PC07	ENSMUSG00000057147	2	114342152	114480700	Atpbd4	ATP binding domain 4 [Source:MGI Symbol;Acc:MGI:1913882]					MI
PC07	ENSMUSG00000040282	2	115407452	115604504	BC052040	cDNA sequence BC052040 [Source:MGI Symbol;Acc:MGI:3026886]
PC07	ENSMUSG00000027210	2	115688800	115891575	Meis2	Meis homeobox 2 [Source:MGI Symbol;Acc:MGI:108564]				GO:0006355 regulation of transcription, DNA-dependent
PC07	ENSMUSG00000027355	2	116704427	116718236	Tmco5	transmembrane and coiled-coil domains 5 [Source:MGI Symbol;Acc:MGI:1914606]					PM
PC08	ENSMUSG00000037885	2	129626253	129658023	Stk35	serine/threonine kinase 35 [Source:MGI Symbol;Acc:MGI:1914583]
PC09	ENSMUSG00000036834	3	63500156	63703394	Plch1	phospholipase C, eta 1 [Source:MGI Symbol;Acc:MGI:2683547]
PC11	ENSMUSG00000028232	4	3476188	3502000	Tmem68	transmembrane protein 68 [Source:MGI Symbol;Acc:MGI:1919348]					MI
PC11	ENSMUSG00000028233	4	3502022	3543766	Tgs1	trimethylguanosine synthase homolog (S. cerevisiae) [Source:MGI Symbol;Acc:MGI:2151797]				GO:0006355 regulation of transcription, DNA-dependent	MI
PC11	ENSMUSG00000042228	4	3605262	3740269	Lyn	Yamaguchi sarcoma viral (v-yes-1) oncogene homolog [Source:MGI Symbol;Acc:MGI:96892]
PC11	ENSMUSG00000028234	4	3758481	3762812	Rps20	ribosomal protein S20 [Source:MGI Symbol;Acc:MGI:1914677]
PC11	ENSMUSG00000078365	4	3797804	3799252	Mos	Moloney sarcoma oncogene [Source:MGI Symbol;Acc:MGI:97052]
PC11	ENSMUSG00000003282	4	3828143	3865570	Plag1	pleiomorphic adenoma gene 1 [Source:MGI Symbol;Acc:MGI:1891916]	Y			GO:0006355 regulation of transcription, DNA-dependent; GO:0010628 positive regulation of gene expression; GO:0010629 negative regulation of gene expression
PC11	ENSMUSG00000042198	4	3866035	3878193	Chchd7	coiled-coil-helix-coiled-coil-helix domain containing 7 [Source:MGI Symbol;Acc:MGI:1913683]
PC11	ENSMUSG00000068240	4	3900239	3900742	Gm11808	predicted gene 11808 [Source:MGI Symbol;Acc:MGI:3649356]
PC11	ENSMUSG00000028236	4	3923083	3946810	Sdr16c5	short chain dehydrogenase/reductase family 16C, member 5 [Source:MGI Symbol;Acc:MGI:2668443]
PC11	ENSMUSG00000071019	4	3983078	4004669	Sdr16c6	short chain dehydrogenase/reductase family 16C, member 6 [Source:MGI Symbol;Acc:MGI:2685269]
PC11	ENSMUSG00000045573	4	4060678	4065966	Penk	preproenkephalin [Source:MGI Symbol;Acc:MGI:104629]					ME
PC11	ENSMUSG00000066324	4	4689631	4720502	Impad1	inositol monophosphatase domain containing 1 [Source:MGI Symbol;Acc:MGI:1915720]					SO
PC11	ENSMUSG00000049119	4	5571237	6035370	Fam110b	family with sequence similarity 110, member B [Source:MGI Symbol;Acc:MGI:1916593]
PC11	ENSMUSG00000028243	4	6118245	6148835	Ubxn2b	UBX domain protein 2B [Source:MGI Symbol;Acc:MGI:1915303]
PC11	ENSMUSG00000028240	4	6192759	6202780	Cyp7a1	cytochrome P450, family 7, subfamily a, polypeptide 1 [Source:MGI Symbol;Acc:MGI:106091]
PC11	ENSMUSG00000028249	4	6292797	6335570	Sdcbp	syndecan binding protein [Source:MGI Symbol;Acc:MGI:1337026]					SO
PC11	ENSMUSG00000028245	4	6323354	6381418	Nsmaf	neutral sphingomyelinase (N-SMase) activation associated factor [Source:MGI Symbol;Acc:MGI:1341864]
PC11	ENSMUSG00000041272	4	6613500	6918704	Tox	thymocyte selection-associated high mobility group box [Source:MGI Symbol;Acc:MGI:2181659]
PC11	ENSMUSG00000041261	4	8070514	8166188	Car8	carbonic anhydrase 8 [Source:MGI Symbol;Acc:MGI:88253]
PC11	ENSMUSG00000047187	4	8462791	8534925	Rab2a	RAB2A, member RAS oncogene family [Source:MGI Symbol;Acc:MGI:1928750]					MI
PC11	ENSMUSG00000041235	4	8617553	8794806	Chd7	chromodomain helicase DNA binding protein 7 [Source:MGI Symbol;Acc:MGI:2444748]	Y			GO:0006355 regulation of transcription, DNA-dependent
PC11	ENSMUSG00000041216	4	9196440	9378838	Clvs1	clavesin 1 [Source:MGI Symbol;Acc:MGI:1921688]
PC11	ENSMUSG00000028207	4	9375216	9596491	Asph	aspartate-beta-hydroxylase [Source:MGI Symbol;Acc:MGI:1914186]
PC11	ENSMUSG00000051279	4	9771519	9789492	Gdf6	growth differentiation factor 6 [Source:MGI Symbol;Acc:MGI:95689]				GO:0045893 positive regulation of transcription, DNA-dependent
PC11	ENSMUSG00000090384	4	9848137	9854979	Gm17492	predicted gene, 17492 [Source:MGI Symbol;Acc:MGI:4937126]
PC11	ENSMUSG00000059482	4	10801645	10826572	2610301B20Rik	RIKEN cDNA 2610301B20 gene [Source:MGI Symbol;Acc:MGI:1914407]					ME
PC11	ENSMUSG00000049969	4	10915809	10935074	Plekhf2	pleckstrin homology domain containing, family F (with FYVE domain) member 2 [Source:MGI Symbol;Acc:MGI:1919051]
PC11	ENSMUSG00000050323	4	10978192	11003352	2310030N02Rik	RIKEN cDNA 2310030N02 gene [Source:MGI Symbol;Acc:MGI:1924197]
PC11	ENSMUSG00000028211	4	11083578	11101526	Trp53inp1	transformation related protein 53 inducible nuclear protein 1 [Source:MGI Symbol;Acc:MGI:1926609]					MI
PC11	ENSMUSG00000028212	4	11118498	11131926	Ccne2	cyclin E2 [Source:MGI Symbol;Acc:MGI:1329034]	Y				ME
PC11	ENSMUSG00000040738	4	11126305	11181405	Ints8	integrator complex subunit 8 [Source:MGI Symbol;Acc:MGI:1919906]
PC13	ENSMUSG00000050248	5	37729717	37816294	Evc2	Ellis van Creveld syndrome 2 homolog (human) [Source:MGI Symbol;Acc:MGI:1915775]
PC14	ENSMUSG00000029757	6	5675639	5978039	Dync1i1	dynein cytoplasmic 1 intermediate chain 1 [Source:MGI Symbol;Acc:MGI:107743]
PC15	ENSMUSG00000063535	7	7083389	7089466	Zfp773	zinc finger protein 773 [Source:MGI Symbol;Acc:MGI:1923623]
PC16	ENSMUSG00000060402	7	35459487	35597730	Chst8	carbohydrate (N-acetylgalactosamine 4-0) sulfotransferase 8 [Source:MGI Symbol;Acc:MGI:1916197]
PC17	ENSMUSG00000030976	7	140778707	140793798	4930404H21Rik	RIKEN cDNA 4930404H21 gene [Source:MGI Symbol;Acc:MGI:1921058]					PM
PC17	ENSMUSG00000039990	7	140829226	140864654	2700050L05Rik	RIKEN cDNA 2700050L05 gene [Source:MGI Symbol;Acc:MGI:1919831]				GO:0006355 regulation of transcription, DNA-dependent
PC17	ENSMUSG00000030981	7	140865953	140871744	Mmp21	matrix metallopeptidase 21 [Source:MGI Symbol;Acc:MGI:2664387]
PC17	ENSMUSG00000030979	7	140877926	140901755	Uros	uroporphyrinogen III synthase [Source:MGI Symbol;Acc:MGI:98917]
PC17	ENSMUSG00000030983	7	140901016	140912828	Bccip	BRCA2 and CDKN1A interacting protein [Source:MGI Symbol;Acc:MGI:1913415]					MI
PC17	ENSMUSG00000030986	7	140912625	140974409	Dhx32	DEAH (Asp-Glu-Ala-His) box polypeptide 32 [Source:MGI Symbol;Acc:MGI:2141813]
PC17	ENSMUSG00000053111	7	140968544	141073215	Fank1	fibronectin type 3 and ankyrin repeat domains 1 [Source:MGI Symbol;Acc:MGI:1914180]					ME
PC18	ENSMUSG00000039620	8	37520602	37577374	6430573F11Rik	RIKEN cDNA 6430573F11 gene [Source:MGI Symbol;Acc:MGI:2442328]
PC19	ENSMUSG00000034799	8	74148316	74195656	Unc13a	unc-13 homolog A (C. elegans) [Source:MGI Symbol;Acc:MGI:3051532]
PC20	ENSMUSG00000045333	8	90185709	90483494	Zfp423	zinc finger protein 423 [Source:MGI Symbol;Acc:MGI:1891217]				GO:0045893 positive regulation of transcription, DNA-dependent; GO:0045892 negative regulation of transcription, DNA-dependent
PC20	ENSMUSG00000036810	8	90642668	90659009	Tmem188	transmembrane protein 188 [Source:MGI Symbol;Acc:MGI:1921981]
PC20	ENSMUSG00000031657	8	90661754	90695926	Heatr3	HEAT repeat containing 3 [Source:MGI Symbol;Acc:MGI:2444491]					MI
PC20	ENSMUSG00000062704	8	90698459	90698927	9430002A10Rik	RIKEN cDNA 9430002A10 gene [Source:MGI Symbol;Acc:MGI:1924515]
PC20	ENSMUSG00000036779	8	90723112	90783621	Papd5	PAP associated domain containing 5 [Source:MGI Symbol;Acc:MGI:1917820]
PC20	ENSMUSG00000031659	8	90796302	90853861	Adcy7	adenylate cyclase 7 [Source:MGI Symbol;Acc:MGI:102891]					SO
PC20	ENSMUSG00000031660	8	90854938	90886093	Brd7	bromodomain containing 7 [Source:MGI Symbol;Acc:MGI:1349766]				GO:0045892 negative regulation of transcription, DNA-dependent; GO:0045893 positive regulation of transcription, DNA-dependent
PC20	ENSMUSG00000031661	8	91045243	91118786	Nkd1	naked cuticle 1 homolog (Drosophila) [Source:MGI Symbol;Acc:MGI:2135954]	Y		GO:0007283 spermatogenesis
PC20	ENSMUSG00000031662	8	91150727	91160027	Snx20	sorting nexin 20 [Source:MGI Symbol;Acc:MGI:1918857]
PC20	ENSMUSG00000055994	8	91171214	91212373	Nod2	nucleotide-binding oligomerization domain containing 2 [Source:MGI Symbol;Acc:MGI:2429397]
PC20	ENSMUSG00000036712	8	91220927	91275844	Cyld	cylindromatosis (turban tumor syndrome) [Source:MGI Symbol;Acc:MGI:1921506]				GO:0006412 translation	SO
PC20	ENSMUSG00000056772	8	91330290	91331039	Rps6-ps2	ribosomal protein S6, pseudogene 2 [Source:MGI Symbol;Acc:MGI:3646827]
PC20	ENSMUSG00000031665	8	91551147	91568061	Sall1	sal-like 1 (Drosophila) [Source:MGI Symbol;Acc:MGI:1889585]				GO:0045892 negative regulation of transcription, DNA-dependent; GO:0045893 positive regulation of transcription, DNA-dependent
PC20	ENSMUSG00000069962	8	91710842	91711459	Gm5356	predicted pseudogene 5356 [Source:MGI Symbol;Acc:MGI:3643649]					MI
PC20	ENSMUSG00000043668	8	92770939	92872242	Tox3	TOX high mobility group box family member 3 [Source:MGI Symbol;Acc:MGI:3039593]				GO:0045893 positive regulation of transcription, DNA-dependent
PC20	ENSMUSG00000056608	8	93352734	93578407	Chd9	chromodomain helicase DNA binding protein 9 [Source:MGI Symbol;Acc:MGI:1924001]				GO:0006355 regulation of transcription, DNA-dependent
PC20	ENSMUSG00000074171	8	93431838	93432314	Gm6658	predicted gene 6658 [Source:MGI Symbol;Acc:MGI:3645470]
PC20	ENSMUSG00000031666	8	93593956	93647743	Rbl2	retinoblastoma-like 2 [Source:MGI Symbol;Acc:MGI:105085]				GO:0006355 regulation of transcription, DNA-dependent
PC20	ENSMUSG00000031667	8	93635940	93658364	Aktip	thymoma viral proto-oncogene 1 interacting protein [Source:MGI Symbol;Acc:MGI:3693832]
PC20	ENSMUSG00000033282	8	93740929	93837161	Rpgrip1l	Rpgrip1-like [Source:MGI Symbol;Acc:MGI:1920563]
PC20	ENSMUSG00000055932	8	93837431	94192338	Fto	fat mass and obesity associated [Source:MGI Symbol;Acc:MGI:1347093]					PM
PC20	ENSMUSG00000031734	8	94322424	94325966	Irx3	Iroquois related homeobox 3 (Drosophila) [Source:MGI Symbol;Acc:MGI:1197522]				GO:0006355 regulation of transcription, DNA-dependent
PC20	ENSMUSG00000031736	8	94849937	94880019	4933436C20Rik	RIKEN cDNA 4933436C20 gene [Source:MGI Symbol;Acc:MGI:1918546]					ME
PC20	ENSMUSG00000031737	8	94881695	94885353	Irx5	Iroquois related homeobox 5 (Drosophila) [Source:MGI Symbol;Acc:MGI:1859086]				GO:0006355 regulation of transcription, DNA-dependent; GO:0010468 regulation of gene expression	ME
PC20	ENSMUSG00000031738	8	95198188	95204855	Irx6	Iroquois related homeobox 6 (Drosophila) [Source:MGI Symbol;Acc:MGI:1927642]				GO:0006355 regulation of transcription, DNA-dependent
PC20	ENSMUSG00000078967	8	95239646	95240874	Gm3272	predicted pseudogene 3272 [Source:MGI Symbol;Acc:MGI:3781450]
PC20	ENSMUSG00000091112	8	95343904	95344046	Gm17310	predicted gene, 17310 [Source:MGI Symbol;Acc:MGI:4936944]
PC20	ENSMUSG00000031740	8	95351227	95377316	Mmp2	matrix metallopeptidase 2 [Source:MGI Symbol;Acc:MGI:97009]					MI
PC20	ENSMUSG00000033192	8	95379249	95443178	Lpcat2	lysophosphatidylcholine acyltransferase 2 [Source:MGI Symbol;Acc:MGI:3606214]					SO
PC20	ENSMUSG00000078144	8	95425306	95426306	Capns2	calpain, small subunit 2 [Source:MGI Symbol;Acc:MGI:1916793]
PC20	ENSMUSG00000055368	8	95483978	95525566	Slc6a2	solute carrier family 6 (neurotransmitter transporter, noradrenalin), member 2 [Source:MGI Symbol;Acc:MGI:1270850]
PC20	ENSMUSG00000071047	8	95544113	95572091	Ces1a	carboxylesterase 1A [Source:MGI Symbol;Acc:MGI:3648919]
PC20	ENSMUSG00000078964	8	95580626	95603916	Ces1b	carboxylesterase 1B [Source:MGI Symbol;Acc:MGI:3779470]
PC20	ENSMUSG00000057400	8	95622914	95655182	Ces1c	carboxylesterase 1C [Source:MGI Symbol;Acc:MGI:95420]
PC20	ENSMUSG00000056973	8	95689967	95721737	Ces1d	carboxylesterase 1D [Source:MGI Symbol;Acc:MGI:2148202]
PC20	ENSMUSG00000061959	8	95725117	95753518	Ces1e	carboxylesterase 1E [Source:MGI Symbol;Acc:MGI:95432]
PC20	ENSMUSG00000031725	8	95780135	95803646	Ces1f	carboxylesterase 1F [Source:MGI Symbol;Acc:MGI:2142687]
PC20	ENSMUSG00000057074	8	95826268	95861207	Ces1g	carboxylesterase 1G [Source:MGI Symbol;Acc:MGI:88378]
PC20	ENSMUSG00000074156	8	95875741	95903624	Ces1h	carboxylesterase 1H [Source:MGI Symbol;Acc:MGI:1922954]
PC20	ENSMUSG00000058346	8	96008588	96015891	Ces5a	carboxylesterase 5A [Source:MGI Symbol;Acc:MGI:1915185]
PC20	ENSMUSG00000058019	8	96037840	96059607	Ces5a	carboxylesterase 5A [Source:MGI Symbol;Acc:MGI:1915185]
PC20	ENSMUSG00000031748	8	96333866	96493288	Gnao1	guanine nucleotide binding protein, alpha O [Source:MGI Symbol;Acc:MGI:95775]
PC20	ENSMUSG00000031751	8	96495488	96536563	Amfr	autocrine motility factor receptor [Source:MGI Symbol;Acc:MGI:1345634]					SO
PC20	ENSMUSG00000031754	8	96543303	96560939	Nudt21	nudix (nucleoside diphosphate linked moiety X)-type motif 21 [Source:MGI Symbol;Acc:MGI:1915469]
PC20	ENSMUSG00000033009	8	96561098	96591821	Ogfod1	2-oxoglutarate and iron-dependent oxygenase domain containing 1 [Source:MGI Symbol;Acc:MGI:2442978]
PC20	ENSMUSG00000031755	8	96591854	96622711	Bbs2	Bardet-Biedl syndrome 2 (human) [Source:MGI Symbol;Acc:MGI:2135267]	Y	Spermatozoa-all,Morphology		GO:0010629 negative regulation of gene expression	ME
PC20	ENSMUSG00000031757	8	96661104	96662931	Mt4	metallothionein 4 [Source:MGI Symbol;Acc:MGI:99692]
PC20	ENSMUSG00000031760	8	96676507	96678048	Mt3	metallothionein 3 [Source:MGI Symbol;Acc:MGI:97173]				GO:0045892 negative regulation of transcription, DNA-dependent; GO:0045893 positive regulation of transcription, DNA-dependent; GO:0010628 positive regulation of gene expression
PC20	ENSMUSG00000031762	8	96696518	96697467	Mt2	metallothionein 2 [Source:MGI Symbol;Acc:MGI:97172]
PC20	ENSMUSG00000031765	8	96702989	96704225	Mt1	metallothionein 1 [Source:MGI Symbol;Acc:MGI:97171]
PC20	ENSMUSG00000032939	8	96738497	96838966	Nup93	nucleoporin 93 [Source:MGI Symbol;Acc:MGI:1919055]					MI
PC20	ENSMUSG00000031766	8	96853092	96890113	Slc12a3	solute carrier family 12, member 3 [Source:MGI Symbol;Acc:MGI:108114]
PC20	ENSMUSG00000031770	8	96910338	96919277	Herpud1	homocysteine-inducible, endoplasmic reticulum stress-inducible, ubiquitin-like domain member 1 [Source:MGI Symbol;Acc:MGI:1927406]
PC20	ENSMUSG00000074154	8	96929008	96930286	Ap3s1-ps2	adaptor-related protein complex 3, sigma 1 subunit, pseudogene 2 [Source:MGI Symbol;Acc:MGI:1929217]
PC20	ENSMUSG00000034361	8	97056890	97094429	Cpne2	copine II [Source:MGI Symbol;Acc:MGI:2387578]
PC20	ENSMUSG00000031774	8	97098843	97125626	Fam192a	family with sequence similarity 192, member A [Source:MGI Symbol;Acc:MGI:1919637]
PC20	ENSMUSG00000050079	8	97125855	97184175	Rspry1	ring finger and SPRY domain containing 1 [Source:MGI Symbol;Acc:MGI:1914860]
PC20	ENSMUSG00000031776	8	97190550	97198327	Arl2bp	ADP-ribosylation factor-like 2 binding protein [Source:MGI Symbol;Acc:MGI:1349429]					PM
PC20	ENSMUSG00000031775	8	97198795	97220142	Pllp	plasma membrane proteolipid [Source:MGI Symbol;Acc:MGI:1915051]
PC20	ENSMUSG00000031779	8	97269490	97275599	Ccl22	chemokine (C-C motif) ligand 22 [Source:MGI Symbol;Acc:MGI:1306779]
PC20	ENSMUSG00000031778	8	97295909	97306323	Cx3cl1	chemokine (C-X3-C motif) ligand 1 [Source:MGI Symbol;Acc:MGI:1097153]
PC20	ENSMUSG00000031780	8	97334353	97335935	Ccl17	chemokine (C-C motif) ligand 17 [Source:MGI Symbol;Acc:MGI:1329039]
PC20	ENSMUSG00000031781	8	97343718	97362258	Ciapin1	cytokine induced apoptosis inhibitor 1 [Source:MGI Symbol;Acc:MGI:1922083]
PC20	ENSMUSG00000031782	8	97362221	97378795	Coq9	coenzyme Q9 homolog (yeast) [Source:MGI Symbol;Acc:MGI:1915164]
PC20	ENSMUSG00000031783	8	97381350	97397435	Polr2c	polymerase (RNA) II (DNA directed) polypeptide C [Source:MGI Symbol;Acc:MGI:109299]				GO:0006351 transcription, DNA-dependent; GO:0006366 transcription from RNA polymerase II promoter
PC20	ENSMUSG00000040631	8	97387728	97400212	Dok4	docking protein 4 [Source:MGI Symbol;Acc:MGI:2148865]
PC20	ENSMUSG00000063605	8	97426769	97441998	Ccdc102a	coiled-coil domain containing 102A [Source:MGI Symbol;Acc:MGI:2686927]
PC20	ENSMUSG00000061577	8	97447594	97467190	Gpr114	G protein-coupled receptor 114 [Source:MGI Symbol;Acc:MGI:2685955]
PC20	ENSMUSG00000031785	8	97508503	97538090	Gpr56	G protein-coupled receptor 56 [Source:MGI Symbol;Acc:MGI:1340051]					SO
PC20	ENSMUSG00000060470	8	97541592	97569147	Gpr97	G protein-coupled receptor 97 [Source:MGI Symbol;Acc:MGI:1859670]
PC20	ENSMUSG00000031786	8	97579003	97602041	Ccdc135	coiled-coil domain containing 135 [Source:MGI Symbol;Acc:MGI:2685616]			GO:0007283 spermatogenesis
PC20	ENSMUSG00000031787	8	97605101	97623774	Katnb1	katanin p80 (WD40-containing) subunit B 1 [Source:MGI Symbol;Acc:MGI:1921437]	Y
PC20	ENSMUSG00000031788	8	97623732	97666440	Kifc3	kinesin family member C3 [Source:MGI Symbol;Acc:MGI:109202]
PC20	ENSMUSG00000031789	8	97762945	97808081	Cngb1	cyclic nucleotide gated channel beta 1 [Source:MGI Symbol;Acc:MGI:2664102]
PC20	ENSMUSG00000058253	8	97814493	97830485	BC016201	cDNA sequence BC016201 [Source:MGI Symbol;Acc:MGI:2385303]
PC20	ENSMUSG00000090206	8	97834466	97850223	Tepp	testis, prostate and placenta expressed [Source:MGI Symbol;Acc:MGI:1920657]
PC20	ENSMUSG00000074140	8	97846914	97849163	Zfp319	zinc finger protein 319 [Source:MGI Symbol;Acc:MGI:1890618]
PC20	ENSMUSG00000046556	8	97850037	97855850	Zfp319	zinc finger protein 319 [Source:MGI Symbol;Acc:MGI:1890618]				GO:0006355 regulation of transcription, DNA-dependent
PC20	ENSMUSG00000031792	8	97856192	97871407	AA960436	expressed sequence AA960436 [Source:MGI Symbol;Acc:MGI:2142454]
PC20	ENSMUSG00000031790	8	97876168	97898193	Mmp15	matrix metallopeptidase 15 [Source:MGI Symbol;Acc:MGI:109320]
PC20	ENSMUSG00000031796	8	97944152	97958769	Gtl3	gene trap locus 3 [Source:MGI Symbol;Acc:MGI:107428]
PC20	ENSMUSG00000046707	8	97969996	98012727	Csnk2a2	casein kinase 2, alpha prime polypeptide [Source:MGI Symbol;Acc:MGI:88547]	Y	Spermatozoa-all,Morphology		GO:0006355 regulation of transcription, DNA-dependent
PC20	ENSMUSG00000036598	8	98058000	98082788	Ccdc113	coiled-coil domain containing 113 [Source:MGI Symbol;Acc:MGI:3606076]					ME
PC20	ENSMUSG00000048400	8	98083033	98099355	Prss54	protease, serine, 54 [Source:MGI Symbol;Acc:MGI:1918243]
PC20	ENSMUSG00000031669	8	98157459	98168959	Gins3	GINS complex subunit 3 (Psf3 homolog) [Source:MGI Symbol;Acc:MGI:1926083]
PC20	ENSMUSG00000036564	8	98200880	98239019	Ndrg4	N-myc downstream regulated gene 4 [Source:MGI Symbol;Acc:MGI:2384590]					MI
PC20	ENSMUSG00000031671	8	98239815	98242910	Setd6	SET domain containing 6 [Source:MGI Symbol;Acc:MGI:1913333]
PC20	ENSMUSG00000036550	8	98243351	98331366	Cnot1	CCR4-NOT transcription complex, subunit 1 [Source:MGI Symbol;Acc:MGI:2442402]
PC20	ENSMUSG00000061104	8	98349254	98350033	Gm10094	predicted gene 10094 [Source:MGI Symbol;Acc:MGI:3704317]
PC20	ENSMUSG00000036534	8	98359820	98377439	Slc38a7	solute carrier family 38, member 7 [Source:MGI Symbol;Acc:MGI:2679005]
PC20	ENSMUSG00000031672	8	98388034	98412447	Got2	glutamate oxaloacetate transaminase 2, mitochondrial [Source:MGI Symbol;Acc:MGI:95792]
PC20	ENSMUSG00000053206	8	99036240	99037431	1700047G07Rik	RIKEN cDNA 1700047G07 gene [Source:MGI Symbol;Acc:MGI:1920573]
PC20	ENSMUSG00000036510	8	101548371	101940371	Cdh8	cadherin 8 [Source:MGI Symbol;Acc:MGI:107434]
PC20	ENSMUSG00000052479	8	101940542	102257338	A330008L17Rik	RIKEN cDNA A330008L17 gene [Source:MGI Symbol;Acc:MGI:2443215]
PC20	ENSMUSG00000090316	8	103142530	103144395	Gm3662	predicted gene 3662 [Source:MGI Symbol;Acc:MGI:3781838]
PC20	ENSMUSG00000091838	8	103734435	103735934	Gm17316	predicted gene, 17316 [Source:MGI Symbol;Acc:MGI:4936950]
PC20	ENSMUSG00000031673	8	105156895	105309011	Cdh11	cadherin 11 [Source:MGI Symbol;Acc:MGI:99217]					SO
PC20	ENSMUSG00000063696	8	105388679	105389777	Gm8730	predicted pseudogene 8730 [Source:MGI Symbol;Acc:MGI:3644565]
PC20	ENSMUSG00000031871	8	106625525	106668402	Cdh5	cadherin 5 [Source:MGI Symbol;Acc:MGI:105057]					MI
PC20	ENSMUSG00000031872	8	106694413	106742992	Bean1	brain expressed, associated with Nedd4, 1 [Source:MGI Symbol;Acc:MGI:1929597]
PC20	ENSMUSG00000035824	8	106750591	106772458	Tk2	thymidine kinase 2, mitochondrial [Source:MGI Symbol;Acc:MGI:1913266]
PC21	ENSMUSG00000055435	8	118206842	118231694	Maf	avian musculoaponeurotic fibrosarcoma (v-maf) AS42 oncogene homolog [Source:MGI Symbol;Acc:MGI:96909]				GO:0006355 regulation of transcription, DNA-dependent; GO:0010628 positive regulation of gene expression	MI
PC21	ENSMUSG00000034467	8	119028915	119039796	Dynlrb2	dynein light chain roadblock-type 2 [Source:MGI Symbol;Acc:MGI:1922715]					ME
PC21	ENSMUSG00000031758	8	119098301	119256891	Cdyl2	chromodomain protein, Y chromosome-like 2 [Source:MGI Symbol;Acc:MGI:1923046]
PC21	ENSMUSG00000014633	8	119412585	119445355	2310061C15Rik	RIKEN cDNA 2310061C15 gene [Source:MGI Symbol;Acc:MGI:1913781]
PC21	ENSMUSG00000031756	8	119445640	119465403	Cenpn	centromere protein N [Source:MGI Symbol;Acc:MGI:1919405]					ME
PC21	ENSMUSG00000047388	8	119467293	119484345	Atmin	ATM interactor [Source:MGI Symbol;Acc:MGI:2682328]
PC21	ENSMUSG00000031847	8	119493499	119502843	1700030J22Rik	RIKEN cDNA 1700030J22 gene [Source:MGI Symbol;Acc:MGI:1916778]					PM
PC21	ENSMUSG00000034424	8	119505710	119517437	Gcsh	glycine cleavage system protein H (aminomethyl carrier) [Source:MGI Symbol;Acc:MGI:1915383]
PC21	ENSMUSG00000034416	8	119519579	119606349	Pkd1l2	polycystic kidney disease 1 like 2 [Source:MGI Symbol;Acc:MGI:2664668]
PC21	ENSMUSG00000031845	8	119619754	119657620	Bcmo1	beta-carotene 15,15'-monooxygenase [Source:MGI Symbol;Acc:MGI:1926923]					PM
PC21	ENSMUSG00000052557	8	119682035	119729734	Gan	giant axonal neuropathy [Source:MGI Symbol;Acc:MGI:1890619]
PC21	ENSMUSG00000034390	8	119780919	119985403	4933407C03Rik	RIKEN cDNA 4933407C03 gene [Source:MGI Symbol;Acc:MGI:1921690]
PC21	ENSMUSG00000034330	8	120022191	120159040	Plcg2	phospholipase C, gamma 2 [Source:MGI Symbol;Acc:MGI:97616]				GO:0010468 regulation of gene expression
PC21	ENSMUSG00000034308	8	120185299	120197589	Sdr42e1	short chain dehydrogenase/reductase family 42E, member 1 [Source:MGI Symbol;Acc:MGI:1921282]					ME
PC21	ENSMUSG00000031844	8	120225846	120282929	Hsd17b2	hydroxysteroid (17-beta) dehydrogenase 2 [Source:MGI Symbol;Acc:MGI:1096386]
PC21	ENSMUSG00000031843	8	120315545	120325829	Mphosph6	M phase phosphoprotein 6 [Source:MGI Symbol;Acc:MGI:1915783]
PC23	ENSMUSG00000063849	9	57260475	57287921	Ppcdc	phosphopantothenoylcysteine decarboxylase [Source:MGI Symbol;Acc:MGI:1914062]
PC23	ENSMUSG00000040722	9	57289135	57315831	Scamp5	secretory carrier membrane protein 5 [Source:MGI Symbol;Acc:MGI:1928948]					MI
PC23	ENSMUSG00000062309	9	57351909	57353254	Rpp25	ribonuclease P 25 subunit (human) [Source:MGI Symbol;Acc:MGI:2143151]					SO
PC23	ENSMUSG00000000088	9	57369039	57380231	Cox5a	cytochrome c oxidase, subunit Va [Source:MGI Symbol;Acc:MGI:88474]
PC23	ENSMUSG00000032305	9	57385335	57390994	2310046O06Rik	RIKEN cDNA 2310046O06 gene [Source:MGI Symbol;Acc:MGI:1925573]
PC23	ENSMUSG00000032306	9	57392063	57400570	Mpi	mannose phosphate isomerase [Source:MGI Symbol;Acc:MGI:97075]					ME
PC23	ENSMUSG00000040188	9	57408751	57436604	Scamp2	secretory carrier membrane protein 2 [Source:MGI Symbol;Acc:MGI:1346518]
PC23	ENSMUSG00000032308	9	57437259	57444040	Ulk3	unc-51-like kinase 3 (C. elegans) [Source:MGI Symbol;Acc:MGI:1918992]
PC23	ENSMUSG00000039714	9	57447826	57454088	Cplx3	complexin 3 [Source:MGI Symbol;Acc:MGI:2384571]
PC23	ENSMUSG00000056271	9	57454892	57468581	Lman1l	lectin, mannose-binding 1 like [Source:MGI Symbol;Acc:MGI:2667537]
PC23	ENSMUSG00000032312	9	57474454	57493460	Csk	c-src tyrosine kinase [Source:MGI Symbol;Acc:MGI:88537]
PC23	ENSMUSG00000032310	9	57524744	57531462	Cyp1a2	cytochrome P450, family 1, subfamily a, polypeptide 2 [Source:MGI Symbol;Acc:MGI:88589]				GO:0010468 regulation of gene expression
PC23	ENSMUSG00000032315	9	57545420	57551629	Cyp1a1	cytochrome P450, family 1, subfamily a, polypeptide 1 [Source:MGI Symbol;Acc:MGI:88588]
PC23	ENSMUSG00000038957	9	57556347	57600306	Edc3	enhancer of mRNA decapping 3 homolog (S. cerevisiae) [Source:MGI Symbol;Acc:MGI:2142951]
PC23	ENSMUSG00000032316	9	57598518	57613667	Clk3	CDC-like kinase 3 [Source:MGI Symbol;Acc:MGI:1098670]				GO:0043484 regulation of RNA splicing
PC23	ENSMUSG00000091908	9	57625672	57682102	Gm17231	predicted gene 17231 [Source:MGI Symbol;Acc:MGI:4938058]
PC23	ENSMUSG00000004661	9	57638160	57684600	Arid3b	AT rich interactive domain 3B (BRIGHT-like) [Source:MGI Symbol;Acc:MGI:1930768]				GO:0006355 regulation of transcription, DNA-dependent	ME
PC23	ENSMUSG00000055720	9	57758793	57777775	Ubl7	ubiquitin-like 7 (bone marrow stromal cell-derived) [Source:MGI Symbol;Acc:MGI:1916709]					ME
PC23	ENSMUSG00000038264	9	57787920	57810671	Sema7a	sema domain, immunoglobulin domain (Ig), and GPI membrane anchor, (semaphorin) 7A [Source:MGI Symbol;Acc:MGI:1306826]					SO
PC23	ENSMUSG00000032323	9	57862820	57874827	Cyp11a1	cytochrome P450, family 11, subfamily a, polypeptide 1 [Source:MGI Symbol;Acc:MGI:88582]	Y	Other fertility Defects			MI
PC23	ENSMUSG00000037716	9	57876484	57966630	Ccdc33	coiled-coil domain containing 33 [Source:MGI Symbol;Acc:MGI:1922464]					PM
PC23	ENSMUSG00000032327	9	57911595	58001803	Stra6	stimulated by retinoic acid gene 6 [Source:MGI Symbol;Acc:MGI:107742]					SO
PC23	ENSMUSG00000037206	9	58004080	58006949	Islr	immunoglobulin superfamily containing leucine-rich repeat [Source:MGI Symbol;Acc:MGI:1349645]					MI
PC23	ENSMUSG00000051243	9	58044105	58052126	Islr2	immunoglobulin superfamily containing leucine-rich repeat 2 [Source:MGI Symbol;Acc:MGI:2444277]
PC23	ENSMUSG00000057818	9	58050704	58056615	1600029O15Rik	RIKEN cDNA 1600029O15 gene [Source:MGI Symbol;Acc:MGI:3045362]
PC23	ENSMUSG00000036986	9	58064986	58097593	Pml	promyelocytic leukemia [Source:MGI Symbol;Acc:MGI:104662]				GO:0045892 negative regulation of transcription, DNA-dependent; GO:0006355 regulation of transcription, DNA-dependent
PC23	ENSMUSG00000032333	9	58100971	58110330	Stoml1	stomatin-like 1 [Source:MGI Symbol;Acc:MGI:1916356]
PC23	ENSMUSG00000032334	9	58135530	58161019	Loxl1	lysyl oxidase-like 1 [Source:MGI Symbol;Acc:MGI:106096]					SO
PC23	ENSMUSG00000036244	9	58207611	58218176	Tbc1d21	TBC1 domain family, member 21 [Source:MGI Symbol;Acc:MGI:1921536]					PM
PC23	ENSMUSG00000091354	9	58336770	58337735	6030419C18Rik	RIKEN cDNA 6030419C18 gene [Source:MGI Symbol;Acc:MGI:2442108]
PC23	ENSMUSG00000066607	9	58338044	58347494	6030419C18Rik	RIKEN cDNA 6030419C18 gene [Source:MGI Symbol;Acc:MGI:2442108]
PC23	ENSMUSG00000035914	9	58372107	58402939	Cd276	CD276 antigen [Source:MGI Symbol;Acc:MGI:2183926]
PC23	ENSMUSG00000074273	9	58402606	58403636	Gm10657	predicted gene 10657 [Source:MGI Symbol;Acc:MGI:3642259]
PC23	ENSMUSG00000032336	9	58430047	58505762	Nptn	neuroplastin [Source:MGI Symbol;Acc:MGI:108077]					SO
PC23	ENSMUSG00000074269	9	58500663	58589366	2410076I21Rik	RIKEN cDNA 2410076I21 gene [Source:MGI Symbol;Acc:MGI:1920923]			GO:0007126 meiosis		MI
PC23	ENSMUSG00000032338	9	58671319	58708762	Hcn4	hyperpolarization-activated, cyclic nucleotide-gated K+ 4 [Source:MGI Symbol;Acc:MGI:1298209]
PC23	ENSMUSG00000032340	9	58722486	58884248	Neo1	neogenin [Source:MGI Symbol;Acc:MGI:1097159]				GO:0006355 regulation of transcription, DNA-dependent	MI
PC23	ENSMUSG00000066592	9	58993481	58994017	Gm7589	predicted gene 7589 [Source:MGI Symbol;Acc:MGI:3644073]
PC23	ENSMUSG00000025236	9	59139379	59166197	Adpgk	ADP-dependent glucokinase [Source:MGI Symbol;Acc:MGI:1919391]
PC23	ENSMUSG00000025235	9	59169773	59201315	Bbs4	Bardet-Biedl syndrome 4 (human) [Source:MGI Symbol;Acc:MGI:2143311]	Y	Spermatozoa-all,Morphology,Motility		GO:0010629 negative regulation of gene expression
PC23	ENSMUSG00000025234	9	59236065	59334425	Arih1	ariadne ubiquitin-conjugating enzyme E2 binding protein homolog 1 (Drosophila) [Source:MGI Symbol;Acc:MGI:1344363]
PC23	ENSMUSG00000049526	9	59366493	59373308	Tmem202	transmembrane protein 202 [Source:MGI Symbol;Acc:MGI:1921143]					ME
PC23	ENSMUSG00000025232	9	59387474	59412914	Hexa	hexosaminidase A [Source:MGI Symbol;Acc:MGI:96073]
PC23	ENSMUSG00000032297	9	59425724	59455099	Celf6	CUGBP, Elav-like family member 6 [Source:MGI Symbol;Acc:MGI:1923433]					PM
PC23	ENSMUSG00000025237	9	59465091	59498086	Parp6	poly (ADP-ribose) polymerase family, member 6 [Source:MGI Symbol;Acc:MGI:1914537]
PC23	ENSMUSG00000032294	9	59504383	59527182	Pkm2	pyruvate kinase, muscle [Source:MGI Symbol;Acc:MGI:97591]					SO
PC23	ENSMUSG00000074259	9	59527951	59566681	Gramd2	GRAM domain containing 2 [Source:MGI Symbol;Acc:MGI:3528937]
PC23	ENSMUSG00000051705	9	59582066	59598456	Senp8	SUMO/sentrin specific peptidase 8 [Source:MGI Symbol;Acc:MGI:1918849]
PC23	ENSMUSG00000039585	9	59598703	59776673	Myo9a	myosin IXa [Source:MGI Symbol;Acc:MGI:107735]
PC23	ENSMUSG00000032292	9	59790578	59808466	Nr2e3	nuclear receptor subfamily 2, group E, member 3 [Source:MGI Symbol;Acc:MGI:1346317]				GO:0006355 regulation of transcription, DNA-dependent
PC23	ENSMUSG00000032289	9	59814738	60369853	Thsd4	thrombospondin, type I, domain containing 4 [Source:MGI Symbol;Acc:MGI:2672033]
PC23	ENSMUSG00000052445	9	60357701	60358813	Thsd4	thrombospondin, type I, domain containing 4 [Source:MGI Symbol;Acc:MGI:2672033]
PC23	ENSMUSG00000047766	9	60416666	60535965	Lrrc49	leucine rich repeat containing 49 [Source:MGI Symbol;Acc:MGI:2442689]					ME
PC23	ENSMUSG00000034839	9	60560796	60586608	Larp6	La ribonucleoprotein domain family, member 6 [Source:MGI Symbol;Acc:MGI:1914807]				GO:0006396 RNA processing	ME
PC27	ENSMUSG00000020903	11	67779695	68020650	Stx8	syntaxin 8 [Source:MGI Symbol;Acc:MGI:1890156]
PC27	ENSMUSG00000020902	11	68022866	68214325	Ntn1	netrin 1 [Source:MGI Symbol;Acc:MGI:105088]
PC27	ENSMUSG00000020901	11	68245623	68311351	Pik3r5	phosphoinositide-3-kinase, regulatory subunit 5, p101 [Source:MGI Symbol;Acc:MGI:2443588]
PC27	ENSMUSG00000046207	11	68316521	68366200	Pik3r6	phosphoinositide-3-kinase, regulatory subunit 6 [Source:MGI Symbol;Acc:MGI:2144613]					ME
PC27	ENSMUSG00000048329	11	68369688	68371746	Mfsd6l	major facilitator superfamily domain containing 6-like [Source:MGI Symbol;Acc:MGI:2384904]
PC27	ENSMUSG00000045915	11	68400523	68411468	Ccdc42	coiled-coil domain containing 42 [Source:MGI Symbol;Acc:MGI:3045254]
PC27	ENSMUSG00000020900	11	68505061	68630134	Myh10	myosin, heavy polypeptide 10, non-muscle [Source:MGI Symbol;Acc:MGI:1930780]
PC27	ENSMUSG00000018736	11	68634936	68685360	Ndel1	nuclear distribution gene E-like homolog 1 (A. nidulans) [Source:MGI Symbol;Acc:MGI:1932915]
PC27	ENSMUSG00000046490	11	68702055	68709279	Rnf222	ring finger protein 222 [Source:MGI Symbol;Acc:MGI:2443227]
PC27	ENSMUSG00000060938	11	68715085	68720491	Rpl26	ribosomal protein L26 [Source:MGI Symbol;Acc:MGI:106022]
PC27	ENSMUSG00000032921	11	68735337	68740583	Odf4	outer dense fiber of sperm tails 4 [Source:MGI Symbol;Acc:MGI:2182079]			GO:0007283 spermatogenesis		ME
PC27	ENSMUSG00000052921	11	68756657	68770982	Arhgef15	Rho guanine nucleotide exchange factor (GEF) 15 [Source:MGI Symbol;Acc:MGI:3045246]					ME
PC27	ENSMUSG00000018740	11	68781633	68787867	Slc25a35	solute carrier family 25, member 35 [Source:MGI Symbol;Acc:MGI:1919248]
PC27	ENSMUSG00000032892	11	68785986	68788687	Rangrf	RAN guanine nucleotide release factor [Source:MGI Symbol;Acc:MGI:1889073]
PC27	ENSMUSG00000020899	11	68799199	68824788	Pfas	phosphoribosylformylglycinamidine synthase (FGAR amidotransferase) [Source:MGI Symbol;Acc:MGI:2684864]					MI
PC27	ENSMUSG00000020898	11	68829413	68849975	1500010J02Rik	RIKEN cDNA 1500010J02 gene [Source:MGI Symbol;Acc:MGI:1916214]
PC27	ENSMUSG00000020897	11	68859149	68865166	Aurkb	aurora kinase B [Source:MGI Symbol;Acc:MGI:107168]	Y
PC27	ENSMUSG00000072809	11	68871220	68873985	9330160F10Rik	RIKEN cDNA 9330160F10 gene [Source:MGI Symbol;Acc:MGI:3693095]
PC27	ENSMUSG00000045176	11	68873277	68875078	2310047M10Rik	RIKEN cDNA 2310047M10 gene [Source:MGI Symbol;Acc:MGI:1919173]
PC27	ENSMUSG00000020895	11	68884308	68886795	Tmem107	transmembrane protein 107 [Source:MGI Symbol;Acc:MGI:1914160]					PM
PC27	ENSMUSG00000020894	11	68901992	68905886	Vamp2	vesicle-associated membrane protein 2 [Source:MGI Symbol;Acc:MGI:1313277]
PC27	ENSMUSG00000020893	11	68908719	68923462	Per1	period homolog 1 (Drosophila) [Source:MGI Symbol;Acc:MGI:1098283]				GO:0045892 negative regulation of transcription, DNA-dependent
PC27	ENSMUSG00000023781	11	68933906	68937557	Hes7	hairy and enhancer of split 7 (Drosophila) [Source:MGI Symbol;Acc:MGI:2135679]				GO:0045892 negative regulation of transcription, DNA-dependent; GO:0006355 regulation of transcription, DNA-dependent
PC27	ENSMUSG00000020892	11	68939398	68962617	Aloxe3	arachidonate lipoxygenase 3 [Source:MGI Symbol;Acc:MGI:1345140]
PC27	ENSMUSG00000032807	11	68970491	68983294	Alox12b	arachidonate 12-lipoxygenase, 12R type [Source:MGI Symbol;Acc:MGI:1274782]
PC27	ENSMUSG00000020891	11	68997434	69011345	Alox8	arachidonate 8-lipoxygenase [Source:MGI Symbol;Acc:MGI:1098228]
PC27	ENSMUSG00000020890	11	69031619	69050538	Gucy2e	guanylate cyclase 2e [Source:MGI Symbol;Acc:MGI:105123]
PC27	ENSMUSG00000032782	11	69112989	69137375	Cntrob	centrobin, centrosomal BRCA2 interacting protein [Source:MGI Symbol;Acc:MGI:2443290]
PC27	ENSMUSG00000049299	11	69137482	69139295	Trappc1	trafficking protein particle complex 1 [Source:MGI Symbol;Acc:MGI:1098727]
PC27	ENSMUSG00000018470	11	69139760	69146544	Kcnab3	potassium voltage-gated channel, shaker-related subfamily, beta member 3 [Source:MGI Symbol;Acc:MGI:1336208]
PC27	ENSMUSG00000018474	11	69156775	69182928	Chd3	chromodomain helicase DNA binding protein 3 [Source:MGI Symbol;Acc:MGI:1344395]				GO:0006355 regulation of transcription, DNA-dependent
PC27	ENSMUSG00000091095	11	69177521	69182910	Gm17305	predicted gene, 17305 [Source:MGI Symbol;Acc:MGI:4936939]
PC27	ENSMUSG00000044795	11	69205427	69209133	Cyb5d1	cytochrome b5 domain containing 1 [Source:MGI Symbol;Acc:MGI:2685586]
PC27	ENSMUSG00000059278	11	69208989	69210182	Lsmd1	LSM domain containing 1 [Source:MGI Symbol;Acc:MGI:1925554]
PC27	ENSMUSG00000045377	11	69210021	69211736	Tmem88	transmembrane protein 88 [Source:MGI Symbol;Acc:MGI:1914270]
PC27	ENSMUSG00000018476	11	69212010	69227177	Kdm6b	KDM1 lysine (K)-specific demethylase 6B [Source:MGI Symbol;Acc:MGI:2448492]					MI
PC27	ENSMUSG00000005237	11	69234311	69362612	Dnahc2	dynein, axonemal, heavy chain 2 [Source:MGI Symbol;Acc:MGI:107731]					ME
PC27	ENSMUSG00000003934	11	69367594	69373707	Efnb3	ephrin B3 [Source:MGI Symbol;Acc:MGI:109196]
PC27	ENSMUSG00000041346	11	69375260	69393757	Wrap53	WD repeat containing, antisense to TP53 [Source:MGI Symbol;Acc:MGI:2384933]
PC27	ENSMUSG00000059552	11	69393861	69405375	Trp53	transformation related protein 53 [Source:MGI Symbol;Acc:MGI:98834]	Y			GO:0045892 negative regulation of transcription, DNA-dependent; GO:0006355 regulation of transcription, DNA-dependent; GO:0045893 positive regulation of transcription, DNA-dependent	MI
PC27	ENSMUSG00000041329	11	69413238	69419444	Atp1b2	ATPase, Na+/K+ transporting, beta 2 polypeptide [Source:MGI Symbol;Acc:MGI:88109]					MI
PC27	ENSMUSG00000005202	11	69428306	69431407	Shbg	sex hormone binding globulin [Source:MGI Symbol;Acc:MGI:98295]			GO:0007285 primary spermatocyte growth		MI
PC27	ENSMUSG00000069835	11	69435526	69437372	Sat2	spermidine/spermine N1-acetyl transferase 2 [Source:MGI Symbol;Acc:MGI:1916465]
PC27	ENSMUSG00000018765	11	69446492	69466799	Fxr2	fragile X mental retardation, autosomal homolog 2 [Source:MGI Symbol;Acc:MGI:1346074]
PC27	ENSMUSG00000041287	11	69468816	69470229	Sox15	SRY-box containing gene 15 [Source:MGI Symbol;Acc:MGI:98363]
PC27	ENSMUSG00000018761	11	69470199	69476144	Mpdu1	mannose-P-dolichol utilization defect 1 [Source:MGI Symbol;Acc:MGI:1346040]
PC28	ENSMUSG00000020609	12	7984454	8023641	Apob	apolipoprotein B [Source:MGI Symbol;Acc:MGI:88052]	Y	Spermatozoa-all,Sperm Count,OAT-oligoasthenoteratozoospermia,Motility	GO:0007283 spermatogenesis; GO:0009566 fertilization
PC28	ENSMUSG00000037669	12	8214913	8292564	1110057K04Rik	RIKEN cDNA 1110057K04 gene [Source:MGI Symbol;Acc:MGI:1916082]
PC28	ENSMUSG00000037660	12	8304740	8308760	Gdf7	growth differentiation factor 7 [Source:MGI Symbol;Acc:MGI:95690]	Y	Other fertility Defects		GO:0045893 positive regulation of transcription, DNA-dependent; GO:0010628 positive regulation of gene expression
PC28	ENSMUSG00000020605	12	8320239	8350630	Hs1bp3	HCLS1 binding protein 3 [Source:MGI Symbol;Acc:MGI:1913224]
PC28	ENSMUSG00000054364	12	8504569	8506791	Rhob	ras homolog gene family, member B [Source:MGI Symbol;Acc:MGI:107949]
PC28	ENSMUSG00000020600	12	8535289	8605872	Slc7a15	solute carrier family 7 (cationic amino acid transporter, y+ system), member 15 [Source:MGI Symbol;Acc:MGI:3045351]
PC28	ENSMUSG00000020594	12	8680940	8759387	Pum2	pumilio 2 (Drosophila) [Source:MGI Symbol;Acc:MGI:1931751]	Y				MI
PC28	ENSMUSG00000020592	12	8778129	8800521	Sdc1	syndecan 1 [Source:MGI Symbol;Acc:MGI:1349162]
PC28	ENSMUSG00000020585	12	8928130	8945548	Laptm4a	lysosomal-associated protein transmembrane 4A [Source:MGI Symbol;Acc:MGI:108017]
PC28	ENSMUSG00000020583	12	8954735	8978834	Matn3	matrilin 3 [Source:MGI Symbol;Acc:MGI:1328350]
PC28	ENSMUSG00000066643	12	8980698	9035653	Wdr35	WD repeat domain 35 [Source:MGI Symbol;Acc:MGI:1921932]					ME
PC28	ENSMUSG00000066637	12	9036803	9043200	Ttc32	tetratricopeptide repeat domain 32 [Source:MGI Symbol;Acc:MGI:1922766]
PC28	ENSMUSG00000048387	12	9581248	9588305	Osr1	odd-skipped related 1 (Drosophila) [Source:MGI Symbol;Acc:MGI:1344424]				GO:0006355 regulation of transcription, DNA-dependent; GO:0010628 positive regulation of gene expression	MI
PC28	ENSMUSG00000020622	12	10376779	10396979	Nt5c1b	5'-nucleotidase, cytosolic IB [Source:MGI Symbol;Acc:MGI:1918131]					PM
PC28	ENSMUSG00000020621	12	10397586	10402368	Rdh14	retinol dehydrogenase 14 (all-trans and 9-cis) [Source:MGI Symbol;Acc:MGI:1920402]
PC28	ENSMUSG00000043673	12	11097008	11157648	Kcns3	potassium voltage-gated channel, delayed-rectifier, subfamily S, member 3 [Source:MGI Symbol;Acc:MGI:1098804]
PC28	ENSMUSG00000047002	12	11215188	11215754	Msgn1	mesogenin 1 [Source:MGI Symbol;Acc:MGI:1860483]				GO:0006355 regulation of transcription, DNA-dependent
PC28	ENSMUSG00000050325	12	11228267	11229016	1700034J04Rik	RIKEN cDNA 1700034J04 gene [Source:MGI Symbol;Acc:MGI:1920554]
PC28	ENSMUSG00000051235	12	11246547	11272593	Gen1	Gen homolog 1, endonuclease (Drosophila) [Source:MGI Symbol;Acc:MGI:2443149]
PC28	ENSMUSG00000020608	12	11272692	11326591	Smc6	structural maintenance of chromosomes 6 [Source:MGI Symbol;Acc:MGI:1914491]
PC28	ENSMUSG00000054459	12	11332053	11443455	Vsnl1	visinin-like 1 [Source:MGI Symbol;Acc:MGI:1349453]
PC28	ENSMUSG00000086022	12	11462885	11469734	Rad51ap2	RAD51 associated protein 2 [Source:MGI Symbol;Acc:MGI:3644580]
PC28	ENSMUSG00000078377	12	12029831	12030513	Gm4294	predicted gene 4294 [Source:MGI Symbol;Acc:MGI:3782472]
PC28	ENSMUSG00000020589	12	12268945	12383165	Fam49a	family with sequence similarity 49, member A [Source:MGI Symbol;Acc:MGI:1261783]
PC28	ENSMUSG00000066629	12	12918792	12919175	Rpl36-ps3	ribosomal protein L36, pseudogene 3 [Source:MGI Symbol;Acc:MGI:3642480]
PC28	ENSMUSG00000037169	12	12942902	12948720	Mycn	v-myc myelocytomatosis viral related oncogene, neuroblastoma derived (avian) [Source:MGI Symbol;Acc:MGI:97357]				GO:0006355 regulation of transcription, DNA-dependent; GO:0045893 positive regulation of transcription, DNA-dependent
PC28	ENSMUSG00000037149	12	13226114	13256019	Ddx1	DEAD (Asp-Glu-Ala-Asp) box polypeptide 1 [Source:MGI Symbol;Acc:MGI:2144727]				GO:0006355 regulation of transcription, DNA-dependent
PC28	ENSMUSG00000020576	12	13275933	13590616	Nbas	neuroblastoma amplified sequence [Source:MGI Symbol;Acc:MGI:1918419]					ME
PC28	ENSMUSG00000071414	12	13461465	13462815	Gm6736	predicted gene 6736 [Source:MGI Symbol;Acc:MGI:3643048]
PC28	ENSMUSG00000020607	12	14154405	14158844	Fam84a	family with sequence similarity 84, member A [Source:MGI Symbol;Acc:MGI:2145011]					ME
PC28	ENSMUSG00000050974	12	14501367	14501963	Gm9847	predicted pseudogene 9847 [Source:MGI Symbol;Acc:MGI:3642840]
PC28	ENSMUSG00000020601	12	15798533	15823683	Trib2	tribbles homolog 2 (Drosophila) [Source:MGI Symbol;Acc:MGI:2145021]					MI
PC29	ENSMUSG00000020633	12	29122660	29232182	Dcdc2c	doublecortin domain containing 2C [Source:MGI Symbol;Acc:MGI:1915761]
PC29	ENSMUSG00000020636	12	29238620	29267388	Allc	allantoicase [Source:MGI Symbol;Acc:MGI:2136971]					PM
PC29	ENSMUSG00000036655	12	29279038	29308155	Colec11	collectin sub-family member 11 [Source:MGI Symbol;Acc:MGI:1918943]
PC29	ENSMUSG00000061477	12	29315712	29320818	Rps7	ribosomal protein S7 [Source:MGI Symbol;Acc:MGI:1333818]
PC29	ENSMUSG00000020630	12	29334467	29344456	Rnaseh1	ribonuclease H1 [Source:MGI Symbol;Acc:MGI:1335073]
PC29	ENSMUSG00000020629	12	29360096	29367040	Adi1	acireductone dioxygenase 1 [Source:MGI Symbol;Acc:MGI:2144929]				GO:0006355 regulation of transcription, DNA-dependent
PC29	ENSMUSG00000020628	12	29375494	29435331	Ttc15	tetratricopeptide repeat domain 15 [Source:MGI Symbol;Acc:MGI:2445089]
PC29	ENSMUSG00000036613	12	29436693	29552356	Tssc1	tumor suppressing subtransferable candidate 1 [Source:MGI Symbol;Acc:MGI:1289332]
PC29	ENSMUSG00000061911	12	30213249	30608074	Myt1l	myelin transcription factor 1-like [Source:MGI Symbol;Acc:MGI:1100511]				GO:0006355 regulation of transcription, DNA-dependent	ME
PC29	ENSMUSG00000020674	12	30622901	30702523	Pxdn	peroxidasin homolog (Drosophila) [Source:MGI Symbol;Acc:MGI:1916925]					SO
PC29	ENSMUSG00000020673	12	30739524	30817489	Tpo	thyroid peroxidase [Source:MGI Symbol;Acc:MGI:98813]
PC29	ENSMUSG00000020672	12	30859347	31058240	Sntg2	syntrophin, gamma 2 [Source:MGI Symbol;Acc:MGI:1919541]
PC29	ENSMUSG00000043061	12	31269308	31276078	Tmem18	transmembrane protein 18 [Source:MGI Symbol;Acc:MGI:2387176]				GO:0006351 transcription, DNA-dependent	ME
PC29	ENSMUSG00000054204	12	31569187	31578719	Fam150b	family with sequence similarity 150, member B [Source:MGI Symbol;Acc:MGI:3697448]
PC29	ENSMUSG00000044573	12	31578191	31596477	Acp1	acid phosphatase 1, soluble [Source:MGI Symbol;Acc:MGI:87881]
PC29	ENSMUSG00000020669	12	31596533	31645027	Sh3yl1	Sh3 domain YSC-like 1 [Source:MGI Symbol;Acc:MGI:1346118]					PM
PC29	ENSMUSG00000036136	12	31758833	31764802	Fam110c	family with sequence similarity 110, member C [Source:MGI Symbol;Acc:MGI:1918813]
PC29	ENSMUSG00000073142	12	31856066	31870766	6030469F06Rik	RIKEN cDNA 6030469F06 gene [Source:MGI Symbol;Acc:MGI:3588235]
PC29	ENSMUSG00000002900	12	31950099	32014509	Lamb1	laminin B1 [Source:MGI Symbol;Acc:MGI:96743]					SO
PC29	ENSMUSG00000079147	12	31996552	32009623	Gm11053	predicted gene 11053 [Source:MGI Symbol;Acc:MGI:3779276]
PC29	ENSMUSG00000020664	12	32016429	32036302	Dld	dihydrolipoamide dehydrogenase [Source:MGI Symbol;Acc:MGI:107450]
PC29	ENSMUSG00000001225	12	32075736	32158782	Slc26a3	solute carrier family 26, member 3 [Source:MGI Symbol;Acc:MGI:107181]
PC29	ENSMUSG00000020659	12	32170158	32184481	Cbll1	Casitas B-lineage lymphoma-like 1 [Source:MGI Symbol;Acc:MGI:2144842]
PC29	ENSMUSG00000020651	12	32204692	32244834	Slc26a4	solute carrier family 26, member 4 [Source:MGI Symbol;Acc:MGI:1346029]	Y
PC29	ENSMUSG00000020650	12	32280219	32319462	Bcap29	B-cell receptor-associated protein 29 [Source:MGI Symbol;Acc:MGI:101917]					ME
PC29	ENSMUSG00000020648	12	32324920	32339691	Dus4l	dihydrouridine synthase 4-like (S. cerevisiae) [Source:MGI Symbol;Acc:MGI:1919166]
PC29	ENSMUSG00000035933	12	32339734	32622495	Cog5	component of oligomeric golgi complex 5 [Source:MGI Symbol;Acc:MGI:2145130]
PC29	ENSMUSG00000044067	12	32391732	32398812	Gpr22	G protein-coupled receptor 22 [Source:MGI Symbol;Acc:MGI:1920260]
PC29	ENSMUSG00000002996	12	32611119	32635400	Hbp1	high mobility group box transcription factor 1 [Source:MGI Symbol;Acc:MGI:894659]				GO:0006355 regulation of transcription, DNA-dependent	MI
PC29	ENSMUSG00000002997	12	32643341	32746161	Prkar2b	protein kinase, cAMP dependent regulatory, type II beta [Source:MGI Symbol;Acc:MGI:97760]
PC29	ENSMUSG00000020573	12	32858338	32893524	Pik3cg	phosphoinositide-3-kinase, catalytic, gamma polypeptide [Source:MGI Symbol;Acc:MGI:1353576]
PC29	ENSMUSG00000090946	12	33063569	33067808	2010109K11Rik	RIKEN cDNA 2010109K11 gene [Source:MGI Symbol;Acc:MGI:1919373]
PC29	ENSMUSG00000091746	12	33282246	33284111	Gm4511	predicted gene 4511 [Source:MGI Symbol;Acc:MGI:3782696]
PC29	ENSMUSG00000020572	12	33505200	33538234	Nampt	nicotinamide phosphoribosyltransferase [Source:MGI Symbol;Acc:MGI:1929865]					MI
PC29	ENSMUSG00000020570	12	33638756	33663915	Sypl	synaptophysin-like protein [Source:MGI Symbol;Acc:MGI:108081]					MI
PC29	ENSMUSG00000035860	12	33718661	33777740	Cdhr3	cadherin-related family member 3 [Source:MGI Symbol;Acc:MGI:1916014]
PC29	ENSMUSG00000020564	12	33832558	34060524	Atxn7l1	ataxin 7-like 1 [Source:MGI Symbol;Acc:MGI:3584458]
PC29	ENSMUSG00000020562	12	34079719	34086134	Efcab10	EF-hand calcium binding domain 10 [Source:MGI Symbol;Acc:MGI:1922290]					ME
PC29	ENSMUSG00000020561	12	34114489	34124245	Twistnb	TWIST neighbor [Source:MGI Symbol;Acc:MGI:106292]
PC29	ENSMUSG00000046518	12	34613290	34614175	Ferd3l	Fer3-like (Drosophila) [Source:MGI Symbol;Acc:MGI:2150010]				GO:0045892 negative regulation of transcription, DNA-dependent
PC29	ENSMUSG00000035799	12	34642536	34644682	Twist1	twist homolog 1 (Drosophila) [Source:MGI Symbol;Acc:MGI:98872]				GO:0010628 positive regulation of gene expression; GO:0006366 transcription from RNA polymerase II promoter	MI
PC29	ENSMUSG00000004698	12	34732451	35213754	Hdac9	histone deacetylase 9 [Source:MGI Symbol;Acc:MGI:1931221]				GO:0045892 negative regulation of transcription, DNA-dependent
PC29	ENSMUSG00000052376	12	35558427	35559525	4921508M14Rik	RIKEN cDNA 4921508M14 gene [Source:MGI Symbol;Acc:MGI:1918094]
PC29	ENSMUSG00000092305	12	35669433	35671108	Prps1l1	phosphoribosyl pyrophosphate synthetase 1-like 1 [Source:MGI Symbol;Acc:MGI:1922706]
PC29	ENSMUSG00000020590	12	35731861	35832141	Snx13	sorting nexin 13 [Source:MGI Symbol;Acc:MGI:2661416]
PC29	ENSMUSG00000019256	12	36182646	36219710	Ahr	aryl-hydrocarbon receptor [Source:MGI Symbol;Acc:MGI:105043]	Y	Spermatozoa-all,Sperm Count		GO:0006355 regulation of transcription, DNA-dependent; GO:0045893 positive regulation of transcription, DNA-dependent; GO:0006366 transcription from RNA polymerase II promoter; GO:0010468 regulation of gene expression	SO
PC29	ENSMUSG00000091134	12	36219643	36219702	Gm17436	predicted gene, 17436 [Source:MGI Symbol;Acc:MGI:4937070]
PC29	ENSMUSG00000036231	12	36652207	36676323	Agr3	anterior gradient homolog 3 (Xenopus laevis) [Source:MGI Symbol;Acc:MGI:2685734]
PC29	ENSMUSG00000020581	12	36719494	36730674	Agr2	anterior gradient 2 (Xenopus laevis) [Source:MGI Symbol;Acc:MGI:1344405]
PC29	ENSMUSG00000020577	12	36741144	36769087	Tspan13	tetraspanin 13 [Source:MGI Symbol;Acc:MGI:1913359]					ME
PC29	ENSMUSG00000059301	12	36816966	36818416	Gm5434	predicted gene 5434 [Source:MGI Symbol;Acc:MGI:3646221]
PC29	ENSMUSG00000020547	12	36818433	36883412	Bzw2	basic leucine zipper and W2 domains 2 [Source:MGI Symbol;Acc:MGI:1914162]
PC29	ENSMUSG00000036188	12	36883711	36923878	Ankmy2	ankyrin repeat and MYND domain containing 2 [Source:MGI Symbol;Acc:MGI:2144755]
PC29	ENSMUSG00000020545	12	36934932	36979985	1700108M19Rik	RIKEN cDNA 1700108M19 gene [Source:MGI Symbol;Acc:MGI:1920830]					PM
PC29	ENSMUSG00000036169	12	37040756	37045039	Sostdc1	sclerostin domain containing 1 [Source:MGI Symbol;Acc:MGI:1913292]
PC29	ENSMUSG00000091007	12	37107829	37108768	D630036H23Rik	RIKEN cDNA D630036H23 gene [Source:MGI Symbol;Acc:MGI:3704386]
PC29	ENSMUSG00000043153	12	37108106	37416031	Ispd	isoprenoid synthase domain containing [Source:MGI Symbol;Acc:MGI:1923097]
PC29	ENSMUSG00000036144	12	37835127	37908372	Meox2	mesenchyme homeobox 2 [Source:MGI Symbol;Acc:MGI:103219]				GO:0006355 regulation of transcription, DNA-dependent
PC29	ENSMUSG00000050103	12	37968226	38308789	Agmo	alkylglycerol monooxygenase [Source:MGI Symbol;Acc:MGI:2442495]
PC29	ENSMUSG00000036095	12	38606761	39359997	Dgkb	diacylglycerol kinase, beta [Source:MGI Symbol;Acc:MGI:2442474]
PC29	ENSMUSG00000004151	12	39505967	39594802	Etv1	ets variant gene 1 [Source:MGI Symbol;Acc:MGI:99254]				GO:0006355 regulation of transcription, DNA-dependent; GO:0045893 positive regulation of transcription, DNA-dependent	MI
PC29	ENSMUSG00000047446	12	40732034	40764612	Arl4a	ADP-ribosylation factor-like 4A [Source:MGI Symbol;Acc:MGI:99437]	Y	Spermatozoa-all,Sperm Count			ME
PC29	ENSMUSG00000002565	12	40786356	40860815	Scin	scinderin [Source:MGI Symbol;Acc:MGI:1306794]
PC29	ENSMUSG00000071342	12	40902973	40925902	Gm889	predicted gene 889 [Source:MGI Symbol;Acc:MGI:2685735]
PC29	ENSMUSG00000001627	12	40928154	40975091	Ifrd1	interferon-related developmental regulator 1 [Source:MGI Symbol;Acc:MGI:1316717]
PC29	ENSMUSG00000035983	12	40949345	40955771	Gm7008	predicted gene 7008 [Source:MGI Symbol;Acc:MGI:3647211]					PM
PC29	ENSMUSG00000055917	12	41041633	41172377	Zfp277	zinc finger protein 277 [Source:MGI Symbol;Acc:MGI:1890393]
PC29	ENSMUSG00000035954	12	41172640	41573073	Dock4	dedicator of cytokinesis 4 [Source:MGI Symbol;Acc:MGI:1918006]
PC29	ENSMUSG00000056899	12	41750677	43056575	Immp2l	IMP2 inner mitochondrial membrane peptidase-like (S. cerevisiae) [Source:MGI Symbol;Acc:MGI:2135611]	Y	Other fertility Defects	GO:0007283 spermatogenesis		ME
PC29	ENSMUSG00000036295	12	42178260	42212338	Lrrn3	leucine rich repeat protein 3, neuronal [Source:MGI Symbol;Acc:MGI:106036]
PC29	ENSMUSG00000014905	12	45306884	45311055	Dnajb9	DnaJ (Hsp40) homolog, subfamily B, member 9 [Source:MGI Symbol;Acc:MGI:1351618]
PC29	ENSMUSG00000036257	12	45322357	45413330	Pnpla8	patatin-like phospholipase domain containing 8 [Source:MGI Symbol;Acc:MGI:1914702]					MI
PC29	ENSMUSG00000020598	12	45429872	45702951	Nrcam	neuron-glia-CAM-related cell adhesion molecule [Source:MGI Symbol;Acc:MGI:104750]
PC29	ENSMUSG00000046314	12	45953475	46175480	Stxbp6	syntaxin binding protein 6 (amisyn) [Source:MGI Symbol;Acc:MGI:2384963]					SO
PC29	ENSMUSG00000021047	12	47795504	47919762	Nova1	neuro-oncological ventral antigen 1 [Source:MGI Symbol;Acc:MGI:104297]
PC29	ENSMUSG00000091277	12	49655169	49660958	Gm1818	predicted gene 1818 [Source:MGI Symbol;Acc:MGI:3037676]
PC29	ENSMUSG00000020950	12	50483680	50487843	Foxg1	forkhead box G1 [Source:MGI Symbol;Acc:MGI:1347464]				GO:0045892 negative regulation of transcription, DNA-dependent; GO:0006355 regulation of transcription, DNA-dependent
PC29	ENSMUSG00000089922	12	50486161	50508333	3110039M20Rik	RIKEN cDNA 3110039M20 gene [Source:MGI Symbol;Acc:MGI:1914543]
PC29	ENSMUSG00000045946	12	50502264	50502824	Gm9804	predicted gene 9804 [Source:MGI Symbol;Acc:MGI:3704387]
PC29	ENSMUSG00000002688	12	51442218	51750210	Prkd1	protein kinase D1 [Source:MGI Symbol;Acc:MGI:99879]					MI
PC29	ENSMUSG00000046620	12	52398474	52398950	Gm9808	predicted gene 9808 [Source:MGI Symbol;Acc:MGI:3704389]
PC29	ENSMUSG00000035293	12	52449048	52477973	G2e3	G2/M-phase specific E3 ubiquitin ligase [Source:MGI Symbol;Acc:MGI:2444298]
PC29	ENSMUSG00000020952	12	52478567	52551083	Scfd1	Sec1 family domain containing 1 [Source:MGI Symbol;Acc:MGI:1924233]
PC29	ENSMUSG00000020953	12	52694361	52706760	Coch	coagulation factor C homolog (Limulus polyphemus) [Source:MGI Symbol;Acc:MGI:1278313]
PC29	ENSMUSG00000020954	12	52709528	52792901	Strn3	striatin, calmodulin binding protein 3 [Source:MGI Symbol;Acc:MGI:2151064]				GO:0045892 negative regulation of transcription, DNA-dependent
PC29	ENSMUSG00000020955	12	52791953	52839918	Ap4s1	adaptor-related protein complex AP-4, sigma 1 [Source:MGI Symbol;Acc:MGI:1337065]
PC29	ENSMUSG00000035247	12	52844709	52930523	Hectd1	HECT domain containing 1 [Source:MGI Symbol;Acc:MGI:2384768]
PC29	ENSMUSG00000035181	12	52976860	53072308	Heatr5a	HEAT repeat containing 5A [Source:MGI Symbol;Acc:MGI:2444133]
PC29	ENSMUSG00000020956	12	53089299	53107488	6530401N04Rik	RIKEN cDNA 6530401N04 gene [Source:MGI Symbol;Acc:MGI:1923485]
PC29	ENSMUSG00000035148	12	53123990	53129050	Gpr33	G protein-coupled receptor 33 [Source:MGI Symbol;Acc:MGI:1277106]
PC29	ENSMUSG00000035142	12	53198724	53413731	Nubpl	nucleotide binding protein-like [Source:MGI Symbol;Acc:MGI:1924076]
PC29	ENSMUSG00000035133	12	53617064	53668839	Arhgap5	Rho GTPase activating protein 5 [Source:MGI Symbol;Acc:MGI:1332637]
PC29	ENSMUSG00000061603	12	53800370	54252002	Akap6	A kinase (PRKA) anchor protein 6 [Source:MGI Symbol;Acc:MGI:3050566]
PC32	ENSMUSG00000021991	14	29718133	30535050	Cacna2d3	calcium channel, voltage-dependent, alpha2/delta subunit 3 [Source:MGI Symbol;Acc:MGI:1338890]
PC32	ENSMUSG00000045776	14	29831394	29846828	Lrtm1	leucine-rich repeats and transmembrane domains 1 [Source:MGI Symbol;Acc:MGI:2442106]
PC32	ENSMUSG00000042682	14	30781494	30788260	Selk	selenoprotein K [Source:MGI Symbol;Acc:MGI:1931466]
PC32	ENSMUSG00000015971	14	30791523	30806407	Actr8	ARP8 actin-related protein 8 homolog (S. cerevisiae) [Source:MGI Symbol;Acc:MGI:1860775]				GO:0006355 regulation of transcription, DNA-dependent
PC32	ENSMUSG00000015966	14	30809327	30822082	Il17rb	interleukin 17 receptor B [Source:MGI Symbol;Acc:MGI:1355292]
PC32	ENSMUSG00000015970	14	30822209	30853652	Chdh	choline dehydrogenase [Source:MGI Symbol;Acc:MGI:1860776]	Y				ME
PC32	ENSMUSG00000015968	14	30853135	31304342	Cacna1d	calcium channel, voltage-dependent, L type, alpha 1D subunit [Source:MGI Symbol;Acc:MGI:88293]
PC32	ENSMUSG00000021962	14	31292751	31340242	Dcp1a	DCP1 decapping enzyme homolog A (S. cerevisiae) [Source:MGI Symbol;Acc:MGI:1923151]				GO:0045893 positive regulation of transcription, DNA-dependent	PM
PC32	ENSMUSG00000021957	14	31361545	31387908	Tkt	transketolase [Source:MGI Symbol;Acc:MGI:105992]	Y				SO
PC32	ENSMUSG00000021948	14	31408542	31439396	Prkcd	protein kinase C, delta [Source:MGI Symbol;Acc:MGI:97598]					PM
PC32	ENSMUSG00000052395	14	31467546	31504503	Rft1	RFT1 homolog (S. cerevisiae) [Source:MGI Symbol;Acc:MGI:3607791]
PC32	ENSMUSG00000006527	14	31528035	31635899	Sfmbt1	Scm-like with four mbt domains 1 [Source:MGI Symbol;Acc:MGI:1859609]				GO:0006355 regulation of transcription, DNA-dependent	ME
PC32	ENSMUSG00000006526	14	31638776	31690172	Tmem110	transmembrane protein 110 [Source:MGI Symbol;Acc:MGI:1921500]					MI
PC32	ENSMUSG00000042485	14	31692443	31694794	Mustn1	musculoskeletal, embryonic nuclear protein 1 [Source:MGI Symbol;Acc:MGI:1913425]
PC32	ENSMUSG00000021922	14	31699662	31715167	Itih4	inter alpha-trypsin inhibitor, heavy chain 4 [Source:MGI Symbol;Acc:MGI:109536]
PC32	ENSMUSG00000006522	14	31721759	31736946	Itih3	inter-alpha trypsin inhibitor, heavy chain 3 [Source:MGI Symbol;Acc:MGI:96620]
PC32	ENSMUSG00000006529	14	31742366	31756475	Itih1	inter-alpha trypsin inhibitor, heavy chain 1 [Source:MGI Symbol;Acc:MGI:96618]
PC32	ENSMUSG00000021918	14	31764647	31802004	Nek4	NIMA (never in mitosis gene a)-related expressed kinase 4 [Source:MGI Symbol;Acc:MGI:1344404]					ME
PC32	ENSMUSG00000021917	14	31813012	31814858	Spcs1	signal peptidase complex subunit 1 homolog (S. cerevisiae) [Source:MGI Symbol;Acc:MGI:1916269]
PC32	ENSMUSG00000021916	14	31814579	31825627	Glt8d1	glycosyltransferase 8 domain containing 1 [Source:MGI Symbol;Acc:MGI:1923735]					ME
PC32	ENSMUSG00000042354	14	31825620	31832275	Gnl3	guanine nucleotide binding protein-like 3 (nucleolar) [Source:MGI Symbol;Acc:MGI:1353651]
PC32	ENSMUSG00000042323	14	31832324	31934778	Pbrm1	polybromo 1 [Source:MGI Symbol;Acc:MGI:1923998]				GO:0045893 positive regulation of transcription, DNA-dependent
PC32	ENSMUSG00000090305	14	31889821	31890633	Gm5459	predicted gene 5459 [Source:MGI Symbol;Acc:MGI:3643518]
PC32	ENSMUSG00000058351	14	31902055	31942116	2010107H07Rik	RIKEN cDNA 2010107H07 gene [Source:MGI Symbol;Acc:MGI:1913737]
PC32	ENSMUSG00000071547	14	31948039	31952307	Nt5dc2	5'-nucleotidase domain containing 2 [Source:MGI Symbol;Acc:MGI:1917271]					MI
PC32	ENSMUSG00000042286	14	31952199	31981827	Stab1	stabilin 1 [Source:MGI Symbol;Acc:MGI:2178742]
PC32	ENSMUSG00000091898	14	31983021	32024915	Tnnc1	troponin C, cardiac/slow skeletal [Source:MGI Symbol;Acc:MGI:98779]
PC32	ENSMUSG00000021910	14	31984114	32030132	Nisch	nischarin [Source:MGI Symbol;Acc:MGI:1928323]					MI
PC32	ENSMUSG00000021909	14	32021498	32024915	Tnnc1	troponin C, cardiac/slow skeletal [Source:MGI Symbol;Acc:MGI:98779]
PC32	ENSMUSG00000021904	14	32031046	32043536	Sema3g	sema domain, immunoglobulin domain (Ig), short basic domain, secreted, (semaphorin) 3G [Source:MGI Symbol;Acc:MGI:3041242]
PC32	ENSMUSG00000021902	14	32050882	32064404	Phf7	PHD finger protein 7 [Source:MGI Symbol;Acc:MGI:1919088]					ME
PC32	ENSMUSG00000021901	14	32064675	32073115	Bap1	Brca1 associated protein 1 [Source:MGI Symbol;Acc:MGI:1206586]
PC32	ENSMUSG00000019027	14	32073561	32137082	Dnahc1	dynein, axonemal, heavy chain 1 [Source:MGI Symbol;Acc:MGI:107721]		Spermatozoa-all			ME
PC32	ENSMUSG00000021893	14	32149824	32185172	Capn7	calpain 7 [Source:MGI Symbol;Acc:MGI:1338030]
PC32	ENSMUSG00000021892	14	32173066	32249264	Sh3bp5	SH3-domain binding protein 5 (BTK-associated) [Source:MGI Symbol;Acc:MGI:1344391]					MI
PC33	ENSMUSG00000022040	14	66703214	66743337	Ephx2	epoxide hydrolase 2, cytoplasmic [Source:MGI Symbol;Acc:MGI:99500]
PC33	ENSMUSG00000022041	14	66759797	66771785	Chrna2	cholinergic receptor, nicotinic, alpha polypeptide 2 (neuronal) [Source:MGI Symbol;Acc:MGI:87886]
PC33	ENSMUSG00000059456	14	66772094	66899889	Ptk2b	PTK2 protein tyrosine kinase 2 beta [Source:MGI Symbol;Acc:MGI:104908]					SO
PC33	ENSMUSG00000022043	14	66915868	66930261	Trim35	tripartite motif-containing 35 [Source:MGI Symbol;Acc:MGI:1914104]					SO
PC33	ENSMUSG00000022044	14	66963133	66980517	Stmn4	stathmin-like 4 [Source:MGI Symbol;Acc:MGI:1931224]
PC33	ENSMUSG00000045875	14	67254088	67390005	Adra1a	adrenergic receptor, alpha 1a [Source:MGI Symbol;Acc:MGI:104773]
PC33	ENSMUSG00000057913	14	67403366	67412595	Gm10032	predicted gene 10032 [Source:MGI Symbol;Acc:MGI:3642901]
PC33	ENSMUSG00000022048	14	67421701	67487525	Dpysl2	dihydropyrimidinase-like 2 [Source:MGI Symbol;Acc:MGI:1349763]					MI
PC33	ENSMUSG00000075553	14	67487687	67489842	Gm5464	predicted gene 5464 [Source:MGI Symbol;Acc:MGI:3643060]
PC33	ENSMUSG00000046204	14	67530007	67538891	Pnma2	paraneoplastic antigen MA2 [Source:MGI Symbol;Acc:MGI:2444129]
PC33	ENSMUSG00000044480	14	67556202	67557573	4930578I07Rik	RIKEN cDNA 4930578I07 gene [Source:MGI Symbol;Acc:MGI:1923142]
PC33	ENSMUSG00000022051	14	67604076	67627714	Bnip3l	BCL2/adenovirus E1B interacting protein 3-like [Source:MGI Symbol;Acc:MGI:1332659]					MI
PC33	ENSMUSG00000022052	14	67633511	67691272	Ppp2r2a	protein phosphatase 2 (formerly 2A), regulatory subunit B (PR 52), alpha isoform [Source:MGI Symbol;Acc:MGI:1919228]
PC33	ENSMUSG00000022053	14	67852129	68049755	Ebf2	early B-cell factor 2 [Source:MGI Symbol;Acc:MGI:894332]				GO:0045893 positive regulation of transcription, DNA-dependent
PC33	ENSMUSG00000075549	14	67923725	67933548	Gm6878	predicted gene 6878 [Source:MGI Symbol;Acc:MGI:3644701]
PC33	ENSMUSG00000048922	14	68294388	68333898	Cdca2	cell division cycle associated 2 [Source:MGI Symbol;Acc:MGI:1919787]					PM
PC33	ENSMUSG00000034327	14	68333994	68360367	Kctd9	potassium channel tetramerisation domain containing 9 [Source:MGI Symbol;Acc:MGI:2145579]
PC33	ENSMUSG00000015812	14	68363286	68367492	Gnrh1	gonadotropin releasing hormone 1 [Source:MGI Symbol;Acc:MGI:95789]	Y	Other fertility Defects		GO:0010468 regulation of gene expression
PC33	ENSMUSG00000044447	14	68369985	68551629	Dock5	dedicator of cytokinesis 5 [Source:MGI Symbol;Acc:MGI:2652871]
PC33	ENSMUSG00000022054	14	68700647	68742903	Nefm	neurofilament, medium polypeptide [Source:MGI Symbol;Acc:MGI:97314]
PC33	ENSMUSG00000022055	14	68701920	68707152	Nefl	neurofilament, light polypeptide [Source:MGI Symbol;Acc:MGI:97313]
PC33	ENSMUSG00000022056	14	69115393	69151746	Adam7	a disintegrin and metallopeptidase domain 7 [Source:MGI Symbol;Acc:MGI:107247]
PC33	ENSMUSG00000022057	14	69181445	69200143	Adamdec1	ADAM-like, decysin 1 [Source:MGI Symbol;Acc:MGI:1917650]
PC33	ENSMUSG00000014725	14	69224084	69273899	Adam28	a disintegrin and metallopeptidase domain 28 [Source:MGI Symbol;Acc:MGI:105988]
PC33	ENSMUSG00000014813	14	69647295	69659861	Stc1	stanniocalcin 1 [Source:MGI Symbol;Acc:MGI:109131]
PC33	ENSMUSG00000091986	14	69776911	69777576	Rps2-ps5	ribosomal protein S2, pseudogene 5 [Source:MGI Symbol;Acc:MGI:3647821]
PC33	ENSMUSG00000044186	14	69789633	69793596	Nkx2-6	NK2 transcription factor related, locus 6 (Drosophila) [Source:MGI Symbol;Acc:MGI:97351]				GO:0006355 regulation of transcription, DNA-dependent	PM
PC33	ENSMUSG00000022061	14	69808695	69812719	Nkx3-1	NK-3 transcription factor, locus 1 (Drosophila) [Source:MGI Symbol;Acc:MGI:97352]				GO:0045892 negative regulation of transcription, DNA-dependent; GO:0006355 regulation of transcription, DNA-dependent; GO:0045893 positive regulation of transcription, DNA-dependent; GO:0010628 positive regulation of gene expression; GO:0010629 negative regulation of gene expression
PC33	ENSMUSG00000034248	14	69859908	69903160	Slc25a37	solute carrier family 25, member 37 [Source:MGI Symbol;Acc:MGI:1914962]
PC33	ENSMUSG00000047977	14	69907401	69912356	Synb	syncytin b [Source:MGI Symbol;Acc:MGI:3045308]
PC33	ENSMUSG00000022066	14	69955208	69985327	Entpd4	ectonucleoside triphosphate diphosphohydrolase 4 [Source:MGI Symbol;Acc:MGI:1914714]
PC33	ENSMUSG00000034205	14	70008978	70095640	Loxl2	lysyl oxidase-like 2 [Source:MGI Symbol;Acc:MGI:2137913]					SO
PC33	ENSMUSG00000034194	14	70097112	70117552	R3hcc1	R3H domain and coiled-coil containing 1 [Source:MGI Symbol;Acc:MGI:1919093]					PM
PC33	ENSMUSG00000034190	14	70118055	70132296	Chmp7	charged multivesicular body protein 7 [Source:MGI Symbol;Acc:MGI:1913922]
PC33	ENSMUSG00000022074	14	70167279	70184210	Tnfrsf10b	tumor necrosis factor receptor superfamily, member 10b [Source:MGI Symbol;Acc:MGI:1341090]
PC33	ENSMUSG00000022075	14	70184797	70212310	Rhobtb2	Rho-related BTB domain containing 2 [Source:MGI Symbol;Acc:MGI:2180557]
PC33	ENSMUSG00000022085	14	70240227	70459693	Pebp4	phosphatidylethanolamine binding protein 4 [Source:MGI Symbol;Acc:MGI:1920773]					ME
PC33	ENSMUSG00000033730	14	70477252	70479964	Egr3	early growth response 3 [Source:MGI Symbol;Acc:MGI:1306780]				GO:0006355 regulation of transcription, DNA-dependent
PC33	ENSMUSG00000022089	14	70499952	70537998	Bin3	bridging integrator 3 [Source:MGI Symbol;Acc:MGI:1929883]
PC33	ENSMUSG00000033712	14	70537984	70553618	2610301G19Rik	RIKEN cDNA 2610301G19 gene [Source:MGI Symbol;Acc:MGI:2444228]
PC33	ENSMUSG00000044551	14	70554212	70559309	9930012K11Rik	RIKEN cDNA 9930012K11 gene [Source:MGI Symbol;Acc:MGI:2145726]
PC33	ENSMUSG00000022090	14	70564025	70577488	Pdlim2	PDZ and LIM domain 2 [Source:MGI Symbol;Acc:MGI:2384850]					SO
PC33	ENSMUSG00000022091	14	70580275	70607444	Sorbs3	sorbin and SH3 domain containing 3 [Source:MGI Symbol;Acc:MGI:700013]
PC33	ENSMUSG00000022092	14	70617705	70689257	Ppp3cc	protein phosphatase 3, catalytic subunit, gamma isoform [Source:MGI Symbol;Acc:MGI:107162]					ME
PC33	ENSMUSG00000022094	14	70703274	70751232	Slc39a14	solute carrier family 39 (zinc transporter), member 14 [Source:MGI Symbol;Acc:MGI:2384851]					SO
PC33	ENSMUSG00000033644	14	70772287	70828901	Piwil2	piwi-like homolog 2 (Drosophila) [Source:MGI Symbol;Acc:MGI:1930036]	Y	Spermatocytes-meiosis	GO:0007283 spermatogenesis; GO:0043046 DNA methylation involved in gamete generation; GO:0007126 meiosis		ME
PC33	ENSMUSG00000000776	14	70838555	70843278	Polr3d	polymerase (RNA) III (DNA directed) polypeptide D [Source:MGI Symbol;Acc:MGI:1914315]				GO:0006383 transcription from RNA polymerase III promoter
PC33	ENSMUSG00000003469	14	70857283	70868639	Phyhip	phytanoyl-CoA hydroxylase interacting protein [Source:MGI Symbol;Acc:MGI:1860417]
PC33	ENSMUSG00000022098	14	70874364	70920067	Bmp1	bone morphogenetic protein 1 [Source:MGI Symbol;Acc:MGI:88176]					SO
PC33	ENSMUSG00000022097	14	70920748	70923888	Sftpc	surfactant associated protein C [Source:MGI Symbol;Acc:MGI:109517]
PC33	ENSMUSG00000033595	14	70930628	70938130	Lgi3	leucine-rich repeat LGI family, member 3 [Source:MGI Symbol;Acc:MGI:2182619]
PC33	ENSMUSG00000033589	14	70945430	70948739	Reep4	receptor accessory protein 4 [Source:MGI Symbol;Acc:MGI:1919799]					ME
PC33	ENSMUSG00000022096	14	70952019	70973355	Hr	hairless [Source:MGI Symbol;Acc:MGI:96223]				GO:0045892 negative regulation of transcription, DNA-dependent
PC33	ENSMUSG00000045211	14	70977654	70982378	Nudt18	nudix (nucleoside diphosphate linked moiety X)-type motif 18 [Source:MGI Symbol;Acc:MGI:2385853]					ME
PC33	ENSMUSG00000022095	14	70983103	70999642	Fam160b2	family with sequence similarity 160, member B2 [Source:MGI Symbol;Acc:MGI:3036290]
PC33	ENSMUSG00000022099	14	71001070	71035785	Epb4.9	erythrocyte protein band 4.9 [Source:MGI Symbol;Acc:MGI:99670]
PC33	ENSMUSG00000022101	14	71036012	71042075	Fgf17	fibroblast growth factor 17 [Source:MGI Symbol;Acc:MGI:1202401]
PC33	ENSMUSG00000047911	14	71047109	71052891	Npm2	nucleophosmin/nucleoplasmin 2 [Source:MGI Symbol;Acc:MGI:1890811]			GO:0045836 positive regulation of meiosis
PC33	ENSMUSG00000022100	14	71054053	71166435	Xpo7	exportin 7 [Source:MGI Symbol;Acc:MGI:1929705]					PM
PC33	ENSMUSG00000022102	14	71165843	71178302	Dok2	docking protein 2 [Source:MGI Symbol;Acc:MGI:1332623]
PC33	ENSMUSG00000022103	14	71289927	71379645	Gfra2	glial cell line derived neurotrophic factor family receptor alpha 2 [Source:MGI Symbol;Acc:MGI:1195462]					PM
PC33	ENSMUSG00000033487	14	72937753	73109810	Fndc3a	fibronectin type III domain containing 3A [Source:MGI Symbol;Acc:MGI:1196463]	Y	Spermatids-differentiation,Spermatozoa-all,Fertilization	GO:0009566 fertilization
PC33	ENSMUSG00000033470	14	73428935	73448921	Cysltr2	cysteinyl leukotriene receptor 2 [Source:MGI Symbol;Acc:MGI:1917336]
PC33	ENSMUSG00000022106	14	73522844	73607650	Rcbtb2	regulator of chromosome condensation (RCC1) and BTB (POZ) domain containing protein 2 [Source:MGI Symbol;Acc:MGI:1917200]
PC33	ENSMUSG00000022105	14	73583480	73725629	Rb1	retinoblastoma 1 [Source:MGI Symbol;Acc:MGI:97874]	Y			GO:0045892 negative regulation of transcription, DNA-dependent
PC33	ENSMUSG00000033446	14	73637698	73640165	Lpar6	lysophosphatidic acid receptor 6 [Source:MGI Symbol;Acc:MGI:1914418]					SO
PC33	ENSMUSG00000022108	14	73762038	73785078	Itm2b	integral membrane protein 2B [Source:MGI Symbol;Acc:MGI:1309517]
PC33	ENSMUSG00000022109	14	73909856	73918352	Med4	mediator of RNA polymerase II transcription, subunit 4 homolog (yeast) [Source:MGI Symbol;Acc:MGI:1914631]
PC33	ENSMUSG00000033405	14	73919671	73948049	Nudt15	nudix (nucleoside diphosphate linked moiety X)-type motif 15 [Source:MGI Symbol;Acc:MGI:2443366]
PC33	ENSMUSG00000022110	14	73925126	73995949	Sucla2	succinate-Coenzyme A ligase, ADP-forming, beta subunit [Source:MGI Symbol;Acc:MGI:1306775]					ME
PC33	ENSMUSG00000057886	14	74353729	74355393	Gm6984	predicted gene 6984 [Source:MGI Symbol;Acc:MGI:3646710]
PC34	ENSMUSG00000063410	14	121685565	121778556	Stk24	serine/threonine kinase 24 (STE20 homolog, yeast) [Source:MGI Symbol;Acc:MGI:2385007]					MI
PC35	ENSMUSG00000022263	15	27660407	27955603	Trio	triple functional domain (PTPRF interacting) [Source:MGI Symbol;Acc:MGI:1927230]					MI
PC35	ENSMUSG00000022262	15	28133507	28401800	Dnahc5	dynein, axonemal, heavy chain 5 [Source:MGI Symbol;Acc:MGI:107718]
PC35	ENSMUSG00000022240	15	30102348	30959066	Ctnnd2	catenin (cadherin associated protein), delta 2 [Source:MGI Symbol;Acc:MGI:1195966]				GO:0006355 regulation of transcription, DNA-dependent
PC35	ENSMUSG00000039168	15	31154140	31204093	Dap	death-associated protein [Source:MGI Symbol;Acc:MGI:1918190]				GO:0045892 negative regulation of transcription, DNA-dependent
PC35	ENSMUSG00000055416	15	31206246	31206662	Fam136b-ps	family with sequence similarity 136, member B, pseudogene [Source:MGI Symbol;Acc:MGI:3648078]
PC35	ENSMUSG00000022237	15	31221234	31297514	Ankrd33b	ankyrin repeat domain 33B [Source:MGI Symbol;Acc:MGI:1917904]
PC35	ENSMUSG00000022236	15	31370965	31383444	Ropn1l	ropporin 1-like [Source:MGI Symbol;Acc:MGI:2182357]					ME
PC35	ENSMUSG00000039100	15	31385654	31460792	2010-03-05	membrane-associated ring finger (C3HC4) 6 [Source:MGI Symbol;Acc:MGI:2442773]					MI
PC37	ENSMUSG00000036698	15	72929022	73015270	Eif2c2	eukaryotic translation initiation factor 2C, 2 [Source:MGI Symbol;Acc:MGI:2446632]				GO:0006355 regulation of transcription, DNA-dependent
PC38	ENSMUSG00000022715	16	8409369	8425229	Cldn26	claudin 26 [Source:MGI Symbol;Acc:MGI:1921970]					MI
PC38	ENSMUSG00000039345	16	8470881	8490777	Mettl22	methyltransferase like 22 [Source:MGI Symbol;Acc:MGI:2384301]					ME
PC38	ENSMUSG00000057880	16	8513522	8621661	Abat	4-aminobutyrate aminotransferase [Source:MGI Symbol;Acc:MGI:2443582]					MI
PC38	ENSMUSG00000051226	16	8618997	8621311	Gm9851	predicted gene 9851 [Source:MGI Symbol;Acc:MGI:3710567]
PC38	ENSMUSG00000043140	16	8633977	8637805	Tmem186	transmembrane protein 186 [Source:MGI Symbol;Acc:MGI:1913940]
PC38	ENSMUSG00000022711	16	8637767	8657624	Pmm2	phosphomannomutase 2 [Source:MGI Symbol;Acc:MGI:1859214]
PC38	ENSMUSG00000008393	16	8658680	8672246	Carhsp1	calcium regulated heat stable protein 1 [Source:MGI Symbol;Acc:MGI:1196368]					PM
PC38	ENSMUSG00000022710	16	8688815	8792401	Usp7	ubiquitin specific peptidase 7 [Source:MGI Symbol;Acc:MGI:2182061]					PM
PC38	ENSMUSG00000022507	16	8830193	8859009	1810013L24Rik	RIKEN cDNA 1810013L24 gene [Source:MGI Symbol;Acc:MGI:1916303]
PC38	ENSMUSG00000068674	16	8922150	8922482	Gm10247	predicted gene 10247 [Source:MGI Symbol;Acc:MGI:3641838]
PC38	ENSMUSG00000090530	16	8996178	8996459	Gm17697	predicted gene, 17697 [Source:MGI Symbol;Acc:MGI:4937331]
PC38	ENSMUSG00000059003	16	9577803	9995014	Grin2a	glutamate receptor, ionotropic, NMDA2A (epsilon 1) [Source:MGI Symbol;Acc:MGI:95820]
PC38	ENSMUSG00000039209	16	10170319	10175004	Rpl39l	ribosomal protein L39-like [Source:MGI Symbol;Acc:MGI:1915422]			GO:0007283 spermatogenesis	GO:0006412 translation	ME
PC38	ENSMUSG00000039200	16	10192805	10243144	Atf7ip2	activating transcription factor 7 interacting protein 2 [Source:MGI Symbol;Acc:MGI:1922579]				GO:0006355 regulation of transcription, DNA-dependent	ME
PC38	ENSMUSG00000022505	16	10281842	10314061	Emp2	epithelial membrane protein 2 [Source:MGI Symbol;Acc:MGI:1098726]					SO
PC38	ENSMUSG00000039179	16	10358041	10395583	Tekt5	tektin 5 [Source:MGI Symbol;Acc:MGI:1917676]					ME
PC38	ENSMUSG00000022503	16	10412041	10424521	Nubp1	nucleotide binding protein 1 [Source:MGI Symbol;Acc:MGI:1347073]
PC38	ENSMUSG00000050908	16	10420650	10447455	Fam18a	family with sequence similarity 18, member A [Source:MGI Symbol;Acc:MGI:3665441]
PC38	ENSMUSG00000022504	16	10480237	10527657	Ciita	class II transactivator [Source:MGI Symbol;Acc:MGI:108445]				GO:0045892 negative regulation of transcription, DNA-dependent; GO:0045893 positive regulation of transcription, DNA-dependent
PC38	ENSMUSG00000075404	16	10489876	10492330	Ciita	class II transactivator [Source:MGI Symbol;Acc:MGI:108445]
PC38	ENSMUSG00000038055	16	10530300	10543147	Dexi	dexamethasone-induced transcript [Source:MGI Symbol;Acc:MGI:1926236]
PC38	ENSMUSG00000068663	16	10545457	10744971	Clec16a	C-type lectin domain family 16, member A [Source:MGI Symbol;Acc:MGI:1921624]
PC38	ENSMUSG00000038037	16	10783901	10785629	Socs1	suppressor of cytokine signaling 1 [Source:MGI Symbol;Acc:MGI:1354910]
PC38	ENSMUSG00000043050	16	10788029	10788748	Tnp2	transition protein 2 [Source:MGI Symbol;Acc:MGI:98785]	Y	Spermatids-differentiation,Spermatozoa-all	GO:0007283 spermatogenesis		PM
PC38	ENSMUSG00000050058	16	10790600	10791006	Prm3	protamine 3 [Source:MGI Symbol;Acc:MGI:106601]			GO:0007283 spermatogenesis		PM
PC38	ENSMUSG00000038015	16	10791476	10792198	Prm2	protamine 2 [Source:MGI Symbol;Acc:MGI:97766]	Y	Spermatids-differentiation,Spermatozoa-all	GO:0007283 spermatogenesis		PM
PC38	ENSMUSG00000022501	16	10796419	10796979	Prm1	protamine 1 [Source:MGI Symbol;Acc:MGI:97765]	Y	Spermatids-differentiation,Spermatozoa-all	GO:0007283 spermatogenesis		ME
PC38	ENSMUSG00000071671	16	10801462	10801809	Gm10343	predicted gene 10343 [Source:MGI Symbol;Acc:MGI:3642690]
PC38	ENSMUSG00000079740	16	10813008	10813087	Gm11172	predicted gene 11172 [Source:MGI Symbol;Acc:MGI:3779427]
PC38	ENSMUSG00000037991	16	10835152	10886327	A630055G03Rik	RIKEN cDNA A630055G03 gene [Source:MGI Symbol;Acc:MGI:2685383]
PC38	ENSMUSG00000022500	16	10959368	11066250	Litaf	LPS-induced TN factor [Source:MGI Symbol;Acc:MGI:1929512]				GO:0006355 regulation of transcription, DNA-dependent	SO
PC38	ENSMUSG00000037972	16	11066391	11075076	Snn	stannin [Source:MGI Symbol;Acc:MGI:1276549]
PC38	ENSMUSG00000022498	16	11075004	11134743	Txndc11	thioredoxin domain containing 11 [Source:MGI Symbol;Acc:MGI:1923620]
PC38	ENSMUSG00000037965	16	11136685	11176486	Zc3h7a	zinc finger CCCH type containing 7 A [Source:MGI Symbol;Acc:MGI:2445044]
PC38	ENSMUSG00000005846	16	11193063	11203424	Rsl1d1	ribosomal L1 domain containing 1 [Source:MGI Symbol;Acc:MGI:1913659]				GO:0006412 translation
PC38	ENSMUSG00000062203	16	11216336	11254418	Gspt1	G1 to S phase transition 1 [Source:MGI Symbol;Acc:MGI:1316728]				GO:0006412 translation	SO
PC38	ENSMUSG00000022496	16	11313905	11320167	Tnfrsf17	tumor necrosis factor receptor superfamily, member 17 [Source:MGI Symbol;Acc:MGI:1343050]
PC38	ENSMUSG00000079738	16	11322985	11403929	Snx29	sorting nexin 29 [Source:MGI Symbol;Acc:MGI:1921728]
PC38	ENSMUSG00000071669	16	11405741	11755565	Snx29	sorting nexin 29 [Source:MGI Symbol;Acc:MGI:1921728]					PM
PC38	ENSMUSG00000065979	16	11803814	11909538	Cpped1	calcineurin-like phosphoesterase domain containing 1 [Source:MGI Symbol;Acc:MGI:2443300]					SO
PC38	ENSMUSG00000055015	16	11901456	11930693	Gm9961	predicted gene 9961 [Source:MGI Symbol;Acc:MGI:3642444]
PC38	ENSMUSG00000022494	16	11984674	12267896	Shisa9	shisa homolog 9 (Xenopus laevis) [Source:MGI Symbol;Acc:MGI:1919805]
PC38	ENSMUSG00000091416	16	12760104	12761513	Gm6327	predicted gene 6327 [Source:MGI Symbol;Acc:MGI:3646646]
PC38	ENSMUSG00000022545	16	13109777	13150710	Ercc4	excision repair cross-complementing rodent repair deficiency, complementation group 4 [Source:MGI Symbol;Acc:MGI:1354163]					ME
PC38	ENSMUSG00000009569	16	13256574	13417622	Mkl2	MKL/myocardin-like 2 [Source:MGI Symbol;Acc:MGI:3050795]				GO:0010468 regulation of gene expression; GO:0045893 positive regulation of transcription, DNA-dependent; GO:0010467 gene expression
PC38	ENSMUSG00000022685	16	13538057	13668263	Parn	poly(A)-specific ribonuclease (deadenylation nuclease) [Source:MGI Symbol;Acc:MGI:1921358]
PC38	ENSMUSG00000022684	16	13671951	13703705	Bfar	bifunctional apoptosis regulator [Source:MGI Symbol;Acc:MGI:1914368]
PC38	ENSMUSG00000079737	16	13672022	13678498	3110001I22Rik	RIKEN cDNA 3110001I22 gene [Source:MGI Symbol;Acc:MGI:1913848]
PC38	ENSMUSG00000022683	16	13715150	13731076	Pla2g10	phospholipase A2, group X [Source:MGI Symbol;Acc:MGI:1347522]					PM
PC38	ENSMUSG00000022682	16	13780792	13814933	Rrn3	RRN3 RNA polymerase I transcription factor homolog (yeast) [Source:MGI Symbol;Acc:MGI:1925255]				GO:0045893 positive regulation of transcription, DNA-dependent; GO:0006352 DNA-dependent transcription, initiation	MI
PC38	ENSMUSG00000022681	16	13819344	13835544	Ntan1	N-terminal Asn amidase [Source:MGI Symbol;Acc:MGI:108471]
PC38	ENSMUSG00000022680	16	13833241	13903224	Pdxdc1	pyridoxal-dependent decarboxylase domain containing 1 [Source:MGI Symbol;Acc:MGI:1920909]
PC38	ENSMUSG00000022679	16	13903254	13949712	Mpv17l	Mpv17 transgene, kidney disease mutant-like [Source:MGI Symbol;Acc:MGI:2135951]
PC38	ENSMUSG00000065968	16	13981795	13986948	Ifitm7	interferon induced transmembrane protein 7 [Source:MGI Symbol;Acc:MGI:1921732]
PC38	ENSMUSG00000044117	16	13986697	14101593	2900011O08Rik	RIKEN cDNA 2900011O08 gene [Source:MGI Symbol;Acc:MGI:1914504]					ME
PC38	ENSMUSG00000060657	16	14110626	14159367	4921513D23Rik	RIKEN cDNA 4921513D23 gene [Source:MGI Symbol;Acc:MGI:2444505]
PC38	ENSMUSG00000022678	16	14163368	14193021	Nde1	nuclear distribution gene E homolog 1 (A nidulans) [Source:MGI Symbol;Acc:MGI:1914453]
PC38	ENSMUSG00000018830	16	14194620	14291501	Myh11	myosin, heavy polypeptide 11, smooth muscle [Source:MGI Symbol;Acc:MGI:102643]					MI
PC38	ENSMUSG00000022677	16	14299337	14317468	0610037P05Rik	RIKEN cDNA 0610037P05 gene [Source:MGI Symbol;Acc:MGI:1913336]
PC38	ENSMUSG00000023088	16	14361651	14475830	Abcc1	ATP-binding cassette, sub-family C (CFTR/MRP), member 1 [Source:MGI Symbol;Acc:MGI:102676]					MI
PC38	ENSMUSG00000079736	16	14480465	14482673	Gm11169	predicted gene 11169 [Source:MGI Symbol;Acc:MGI:3779424]
PC38	ENSMUSG00000090808	16	14502265	14507354	Gm1758	predicted gene 1758 [Source:MGI Symbol;Acc:MGI:2686604]
PC38	ENSMUSG00000075395	16	14562409	14621393	A630010A05Rik	RIKEN cDNA A630010A05 gene [Source:MGI Symbol;Acc:MGI:3584518]
PC38	ENSMUSG00000022676	16	14705945	14709488	Snai2	snail homolog 2 (Drosophila) [Source:MGI Symbol;Acc:MGI:1096393]	Y			GO:0006355 regulation of transcription, DNA-dependent
PC38	ENSMUSG00000068617	16	14906730	14925972	Efcab1	EF hand calcium binding domain 1 [Source:MGI Symbol;Acc:MGI:1914043]					PM
PC38	ENSMUSG00000022674	16	15552770	15594617	Ube2v2	ubiquitin-conjugating enzyme E2 variant 2 [Source:MGI Symbol;Acc:MGI:1917870]
PC38	ENSMUSG00000022673	16	15623990	15637493	Mcm4	minichromosome maintenance deficient 4 homolog (S. cerevisiae) [Source:MGI Symbol;Acc:MGI:103199]					MI
PC38	ENSMUSG00000022672	16	15637959	15842332	Prkdc	protein kinase, DNA activated, catalytic polypeptide [Source:MGI Symbol;Acc:MGI:104779]
PC38	ENSMUSG00000022671	16	15848534	15863462	Mzt2	mitotic spindle organizing protein 2 [Source:MGI Symbol;Acc:MGI:1922845]					ME
PC38	ENSMUSG00000041974	16	15889320	16146944	2310008H04Rik	RIKEN cDNA 2310008H04 gene [Source:MGI Symbol;Acc:MGI:1924834]
PC38	ENSMUSG00000062813	16	16048958	16049433	Gm10121	predicted gene 10121 [Source:MGI Symbol;Acc:MGI:3708587]
PC38	ENSMUSG00000041957	16	16213411	16272805	Pkp2	plakophilin 2 [Source:MGI Symbol;Acc:MGI:1914701]					SO
PC38	ENSMUSG00000068599	16	16275696	16276043	Gm5481	predicted gene 5481 [Source:MGI Symbol;Acc:MGI:3648103]
PC38	ENSMUSG00000022792	16	16303058	16309733	Yars2	tyrosyl-tRNA synthetase 2 (mitochondrial) [Source:MGI Symbol;Acc:MGI:1917370]
PC38	ENSMUSG00000022789	16	16312328	16359123	Dnm1l	dynamin 1-like [Source:MGI Symbol;Acc:MGI:1921256]					MI
PC38	ENSMUSG00000022788	16	16417010	16600642	Fgd4	FYVE, RhoGEF and PH domain containing 4 [Source:MGI Symbol;Acc:MGI:2183747]
PC38	ENSMUSG00000048101	16	16673091	16674110	Olfr19	olfactory receptor 19 [Source:MGI Symbol;Acc:MGI:109316]
PC38	ENSMUSG00000022783	16	16753109	16829549	Spag6	sperm associated antigen 6 [Source:MGI Symbol;Acc:MGI:1354388]	Y	Spermatozoa-all,Motility	GO:0007283 spermatogenesis		ME
PC38	ENSMUSG00000075370	16	16860764	16864078	Igll1	immunoglobulin lambda-like polypeptide 1 [Source:MGI Symbol;Acc:MGI:96529]
PC38	ENSMUSG00000059305	16	16868495	16870936	Vpreb1	pre-B lymphocyte gene 1 [Source:MGI Symbol;Acc:MGI:98936]
PC38	ENSMUSG00000022779	16	16870829	16893083	Top3b	topoisomerase (DNA) III beta [Source:MGI Symbol;Acc:MGI:1333803]		Other fertility Defects
PC38	ENSMUSG00000026181	16	16896562	16927457	Ppm1f	protein phosphatase 1F (PP2C domain containing) [Source:MGI Symbol;Acc:MGI:1918464]				GO:0045892 negative regulation of transcription, DNA-dependent; GO:0010628 positive regulation of gene expression
PC38	ENSMUSG00000063358	16	16983475	17047546	Mapk1	mitogen-activated protein kinase 1 [Source:MGI Symbol;Acc:MGI:1346858]				GO:0006351 transcription, DNA-dependent; GO:0045893 positive regulation of transcription, DNA-dependent	MI
PC38	ENSMUSG00000022773	16	17069789	17087138	Ypel1	yippee-like 1 (Drosophila) [Source:MGI Symbol;Acc:MGI:1913303]					ME
PC38	ENSMUSG00000022771	16	17086648	17111350	Ppil2	peptidylprolyl isomerase (cyclophilin)-like 2 [Source:MGI Symbol;Acc:MGI:2447857]
PC38	ENSMUSG00000049916	16	17113492	17125199	2610318N02Rik	RIKEN cDNA 2610318N02 gene [Source:MGI Symbol;Acc:MGI:1917708]
PC38	ENSMUSG00000022769	16	17130231	17132476	Sdf2l1	stromal cell-derived factor 2-like 1 [Source:MGI Symbol;Acc:MGI:2149842]					ME
PC38	ENSMUSG00000022768	16	17139157	17147322	Ccdc116	coiled-coil domain containing 116 [Source:MGI Symbol;Acc:MGI:1924122]					PM
PC38	ENSMUSG00000041774	16	17144714	17160794	Ydjc	YdjC homolog (bacterial) [Source:MGI Symbol;Acc:MGI:1916351]					PM
PC38	ENSMUSG00000038965	16	17152106	17202742	Ube2l3	ubiquitin-conjugating enzyme E2L 3 [Source:MGI Symbol;Acc:MGI:109240]				GO:0006355 regulation of transcription, DNA-dependent	MI
PC38	ENSMUSG00000071636	16	17208228	17214064	Rimbp3	RIMS binding protein 3 [Source:MGI Symbol;Acc:MGI:2685449]	Y
PC38	ENSMUSG00000050240	16	17233665	17263523	Hic2	hypermethylated in cancer 2 [Source:MGI Symbol;Acc:MGI:1929869]				GO:0006355 regulation of transcription, DNA-dependent
PC38	ENSMUSG00000055692	16	17276393	17283322	Tmem191c	transmembrane protein 191C [Source:MGI Symbol;Acc:MGI:107238]					PM
PC38	ENSMUSG00000041720	16	17280444	17406407	Pi4ka	phosphatidylinositol 4-kinase, catalytic, alpha polypeptide [Source:MGI Symbol;Acc:MGI:2448506]
PC38	ENSMUSG00000022766	16	17331464	17343668	Serpind1	serine (or cysteine) peptidase inhibitor, clade D, member 1 [Source:MGI Symbol;Acc:MGI:96051]
PC38	ENSMUSG00000022765	16	17406096	17430919	Snap29	synaptosomal-associated protein 29 [Source:MGI Symbol;Acc:MGI:1914724]
PC38	ENSMUSG00000006134	16	17452080	17486348	Crkl	v-crk sarcoma virus CT10 oncogene homolog (avian)-like [Source:MGI Symbol;Acc:MGI:104686]
PC38	ENSMUSG00000022763	16	17489704	17507578	Aifm3	apoptosis-inducing factor, mitochondrion-associated 3 [Source:MGI Symbol;Acc:MGI:1919418]
PC38	ENSMUSG00000022761	16	17508781	17526426	Lztr1	leucine-zipper-like transcriptional regulator, 1 [Source:MGI Symbol;Acc:MGI:1914113]
PC38	ENSMUSG00000022760	16	17528075	17531229	Thap7	THAP domain containing 7 [Source:MGI Symbol;Acc:MGI:1916259]				GO:0045892 negative regulation of transcription, DNA-dependent
PC38	ENSMUSG00000022759	16	17544558	17561340	4930451C15Rik	RIKEN cDNA 4930451C15 gene [Source:MGI Symbol;Acc:MGI:1921935]
PC38	ENSMUSG00000022758	16	17561978	17577893	P2rx6	purinergic receptor P2X, ligand-gated ion channel, 6 [Source:MGI Symbol;Acc:MGI:1337113]
PC38	ENSMUSG00000022756	16	17572111	17577091	Slc7a4	solute carrier family 7 (cationic amino acid transporter, y+ system), member 4 [Source:MGI Symbol;Acc:MGI:2146512]					MI
PC38	ENSMUSG00000005899	16	17619447	17644921	Smpd4	sphingomyelin phosphodiesterase 4 [Source:MGI Symbol;Acc:MGI:1924876]
PC38	ENSMUSG00000041617	16	17646563	17650831	Ccdc74a	coiled-coil domain containing 74A [Source:MGI Symbol;Acc:MGI:1919565]					ME
PC38	ENSMUSG00000012114	16	17651301	17723040	Med15	mediator complex subunit 15 [Source:MGI Symbol;Acc:MGI:2137379]
PC38	ENSMUSG00000059150	16	17711761	17712198	Rpl26-ps4	ribosomal protein L26, pseudogene 4 [Source:MGI Symbol;Acc:MGI:3644695]
PC38	ENSMUSG00000022750	16	17759711	17793475	Klhl22	kelch-like 22 (Drosophila) [Source:MGI Symbol;Acc:MGI:1337995]
PC38	ENSMUSG00000012017	16	17797375	17808380	Scarf2	scavenger receptor class F, member 2 [Source:MGI Symbol;Acc:MGI:1858430]
PC38	ENSMUSG00000090236	16	17835369	17838457	Car15	carbonic anhydrase 15 [Source:MGI Symbol;Acc:MGI:1931324]
PC38	ENSMUSG00000092470	16	17835370	17891764	Gm20518	predicted gene 20518 [Source:MGI Symbol;Acc:MGI:5141983]
PC38	ENSMUSG00000003166	16	17839575	17894238	Dgcr2	DiGeorge syndrome critical region gene 2 [Source:MGI Symbol;Acc:MGI:892866]
PC38	ENSMUSG00000041566	16	17894296	17895744	Tssk1	testis-specific serine kinase 1 [Source:MGI Symbol;Acc:MGI:1347557]	Y		GO:0007283 spermatogenesis		PM
PC38	ENSMUSG00000045521	16	17898730	17900116	Tssk2	testis-specific serine kinase 2 [Source:MGI Symbol;Acc:MGI:1347559]	Y		GO:0007283 spermatogenesis		PM
PC38	ENSMUSG00000003527	16	17900804	17911441	Dgcr14	DiGeorge syndrome critical region gene 14 [Source:MGI Symbol;Acc:MGI:107854]
PC38	ENSMUSG00000022738	16	17913207	17915152	Gsc2	goosecoid homebox 2 [Source:MGI Symbol;Acc:MGI:892006]					ME
PC38	ENSMUSG00000003528	16	17925304	17928312	Slc25a1	solute carrier family 25 (mitochondrial carrier, citrate transporter), member 1 [Source:MGI Symbol;Acc:MGI:1345283]
PC38	ENSMUSG00000059280	16	17980514	17981366	Vpreb2	pre-B lymphocyte gene 2 [Source:MGI Symbol;Acc:MGI:98937]
PC38	ENSMUSG00000003531	16	18052953	18071725	Dgcr6	DiGeorge syndrome critical region gene 6 [Source:MGI Symbol;Acc:MGI:1202877]					ME
PC38	ENSMUSG00000003526	16	18060450	18090296	Prodh	proline dehydrogenase [Source:MGI Symbol;Acc:MGI:97770]
PC38	ENSMUSG00000043811	16	18127735	18152501	Rtn4r	reticulon 4 receptor [Source:MGI Symbol;Acc:MGI:2136886]
PC38	ENSMUSG00000090777	16	18218263	18219406	Gm7873	predicted gene 7873 [Source:MGI Symbol;Acc:MGI:3647803]
PC38	ENSMUSG00000060166	16	18220847	18235229	Zdhhc8	zinc finger, DHHC domain containing 8 [Source:MGI Symbol;Acc:MGI:1338012]
PC38	ENSMUSG00000005732	16	18239877	18248825	Ranbp1	RAN binding protein 1 [Source:MGI Symbol;Acc:MGI:96269]	Y
PC38	ENSMUSG00000022721	16	18248772	18254865	Trmt2a	TRM2 tRNA methyltransferase 2 homolog A (S. cerevisiae) [Source:MGI Symbol;Acc:MGI:96270]				GO:0006396 RNA processing
PC38	ENSMUSG00000022718	16	18254041	18289342	Dgcr8	DiGeorge syndrome critical region gene 8 [Source:MGI Symbol;Acc:MGI:2151114]
PC38	ENSMUSG00000013539	16	18300918	18348196	D16H22S680E	DNA segment, Chr 16, human D22S680E, expressed [Source:MGI Symbol;Acc:MGI:101825]
PC38	ENSMUSG00000000325	16	18348275	18407169	Arvcf	armadillo repeat gene deleted in velo-cardio-facial syndrome [Source:MGI Symbol;Acc:MGI:109620]
PC38	ENSMUSG00000000326	16	18406979	18426945	Comt	catechol-O-methyltransferase [Source:MGI Symbol;Acc:MGI:88470]					SO
PC38	ENSMUSG00000075704	16	18426510	18479166	Txnrd2	thioredoxin reductase 2 [Source:MGI Symbol;Acc:MGI:1347023]
PC38	ENSMUSG00000000884	16	18498861	18566772	Gnb1l	guanine nucleotide binding protein (G protein), beta polypeptide 1-like [Source:MGI Symbol;Acc:MGI:1338057]					ME
PC38	ENSMUSG00000086965	16	18498994	18501751	Gm16314	predicted gene 16314 [Source:MGI Symbol;Acc:MGI:3833934]
PC41	ENSMUSG00000022972	16	90926054	90935172	1110004E09Rik	RIKEN cDNA 1110004E09 gene [Source:MGI Symbol;Acc:MGI:1915251]					ME
PC42	ENSMUSG00000073465	17	11033258	11133829	Park2	Parkinson disease (autosomal recessive, juvenile) 2, parkin [Source:MGI Symbol;Acc:MGI:1355296]					ME
PC43	ENSMUSG00000042256	17	42452896	42644690	3110082D06Rik	RIKEN cDNA 3110082D06 gene [Source:MGI Symbol;Acc:MGI:1920485]
PC43	ENSMUSG00000043972	17	42693732	42748262	Opn5	opsin 5 [Source:MGI Symbol;Acc:MGI:2662912]
PC43	ENSMUSG00000023918	17	42793840	42829233	Gpr115	G protein-coupled receptor 115 [Source:MGI Symbol;Acc:MGI:1925499]
PC43	ENSMUSG00000057899	17	42845885	42879128	Gpr111	G protein-coupled receptor 111 [Source:MGI Symbol;Acc:MGI:2182728]
PC43	ENSMUSG00000061665	17	42929900	43013373	Cd2ap	CD2-associated protein [Source:MGI Symbol;Acc:MGI:1330281]					SO
PC43	ENSMUSG00000023915	17	43153504	43226137	Tnfrsf21	tumor necrosis factor receptor superfamily, member 21 [Source:MGI Symbol;Acc:MGI:2151075]
PC43	ENSMUSG00000041293	17	43407278	43461686	Gpr110	G protein-coupled receptor 110 [Source:MGI Symbol;Acc:MGI:1924846]
PC43	ENSMUSG00000056492	17	43526415	43596506	Gpr116	G protein-coupled receptor 116 [Source:MGI Symbol;Acc:MGI:2182928]
PC43	ENSMUSG00000023914	17	43611273	43639761	Mep1a	meprin 1 alpha [Source:MGI Symbol;Acc:MGI:96963]
PC43	ENSMUSG00000023913	17	43705047	43749150	Pla2g7	phospholipase A2, group VII (platelet-activating factor acetylhydrolase, plasma) [Source:MGI Symbol;Acc:MGI:1351327]
PC43	ENSMUSG00000040140	17	43752284	43767248	Tdrd6	tudor domain containing 6 [Source:MGI Symbol;Acc:MGI:2679727]	Y
PC43	ENSMUSG00000023912	17	43778849	43804125	Slc25a27	solute carrier family 25, member 27 [Source:MGI Symbol;Acc:MGI:1921261]
PC43	ENSMUSG00000023963	17	43804374	43888380	Cyp39a1	cytochrome P450, family 39, subfamily a, polypeptide 1 [Source:MGI Symbol;Acc:MGI:1927096]
PC43	ENSMUSG00000039601	17	43938800	44176465	Rcan2	regulator of calcineurin 2 [Source:MGI Symbol;Acc:MGI:1858219]
PC43	ENSMUSG00000023960	17	44215762	44223516	Enpp5	ectonucleotide pyrophosphatase/phosphodiesterase 5 [Source:MGI Symbol;Acc:MGI:1933830]					SO
PC43	ENSMUSG00000023961	17	44233257	44242758	Enpp4	ectonucleotide pyrophosphatase/phosphodiesterase 4 [Source:MGI Symbol;Acc:MGI:2682634]
PC43	ENSMUSG00000023959	17	44325521	44417117	Clic5	chloride intracellular channel 5 [Source:MGI Symbol;Acc:MGI:1917912]					SO
PC43	ENSMUSG00000039153	17	44632936	44951746	Runx2	runt related transcription factor 2 [Source:MGI Symbol;Acc:MGI:99829]				GO:0006355 regulation of transcription, DNA-dependent; GO:0045893 positive regulation of transcription, DNA-dependent; GO:0045892 negative regulation of transcription, DNA-dependent	SO
PC43	ENSMUSG00000092206	17	44744480	44951746	Runx2	runt related transcription factor 2 [Source:MGI Symbol;Acc:MGI:99829]
PC43	ENSMUSG00000038954	17	44914101	45256239	Supt3h	suppressor of Ty 3 homolog (S. cerevisiae) [Source:MGI Symbol;Acc:MGI:1923723]				GO:0006366 transcription from RNA polymerase II promoter
PC43	ENSMUSG00000023932	17	45528841	45570656	Cdc5l	cell division cycle 5-like (S. pombe) [Source:MGI Symbol;Acc:MGI:1918952]
PC43	ENSMUSG00000023935	17	45582830	45611887	Spats1	spermatogenesis associated, serine-rich 1 [Source:MGI Symbol;Acc:MGI:1918270]					ME
PC43	ENSMUSG00000071077	17	45602737	45603252	Gm9104	predicted gene 9104 [Source:MGI Symbol;Acc:MGI:3645365]
PC43	ENSMUSG00000023938	17	45643790	45657791	Aars2	alanyl-tRNA synthetase 2, mitochondrial (putative) [Source:MGI Symbol;Acc:MGI:2681839]				GO:0006412 translation
PC43	ENSMUSG00000023949	17	45660383	45679628	Tcte1	t-complex-associated testis expressed 1 [Source:MGI Symbol;Acc:MGI:98640]	Y				ME
PC43	ENSMUSG00000092070	17	45676807	45678912	Gm17441	predicted gene, 17441 [Source:MGI Symbol;Acc:MGI:4937075]
PC43	ENSMUSG00000050405	17	45681776	45686348	Tmem151b	transmembrane protein 151B [Source:MGI Symbol;Acc:MGI:2685169]
PC43	ENSMUSG00000023947	17	45692665	45700118	Nfkbie	nuclear factor of kappa light polypeptide gene enhancer in B-cells inhibitor, epsilon [Source:MGI Symbol;Acc:MGI:1194908]				GO:0045892 negative regulation of transcription, DNA-dependent
PC43	ENSMUSG00000037089	17	45700909	45704619	Slc35b2	solute carrier family 35, member B2 [Source:MGI Symbol;Acc:MGI:1921086]					SO
PC43	ENSMUSG00000023944	17	45704724	45710220	Hsp90ab1	heat shock protein 90 alpha (cytosolic), class B member 1 [Source:MGI Symbol;Acc:MGI:96247]					MI
PC43	ENSMUSG00000023942	17	45722149	45736555	Slc29a1	solute carrier family 29 (nucleoside transporters), member 1 [Source:MGI Symbol;Acc:MGI:1927073]
PC43	ENSMUSG00000079471	17	45737916	45739051	Gm7325	predicted gene 7325 [Source:MGI Symbol;Acc:MGI:3649059]
PC43	ENSMUSG00000058626	17	45767153	45796274	Capn11	calpain 11 [Source:MGI Symbol;Acc:MGI:1352490]					ME
PC43	ENSMUSG00000036026	17	45797120	45823854	Tmem63b	transmembrane protein 63b [Source:MGI Symbol;Acc:MGI:2387609]
PC43	ENSMUSG00000023939	17	45823271	45835444	Mrpl14	mitochondrial ribosomal protein L14 [Source:MGI Symbol;Acc:MGI:1333864]				GO:0006412 translation
PC43	ENSMUSG00000023951	17	46153942	46169326	Vegfa	vascular endothelial growth factor A [Source:MGI Symbol;Acc:MGI:103178]					SO
PC43	ENSMUSG00000023967	17	46247935	46265859	Mrps18a	mitochondrial ribosomal protein S18A [Source:MGI Symbol;Acc:MGI:1915815]				GO:0006412 translation
PC43	ENSMUSG00000023966	17	46258984	46281165	Rsph9	radial spoke head 9 homolog (Chlamydomonas) [Source:MGI Symbol;Acc:MGI:1922814]					ME
PC43	ENSMUSG00000034509	17	46284338	46290502	Mad2l1bp	MAD2L1 binding protein [Source:MGI Symbol;Acc:MGI:1913841]
PC43	ENSMUSG00000023952	17	46297981	46306319	Gtpbp2	GTP binding protein 2 [Source:MGI Symbol;Acc:MGI:1860138]
PC43	ENSMUSG00000023953	17	46308953	46339574	Polh	polymerase (DNA directed), eta (RAD 30 related) [Source:MGI Symbol;Acc:MGI:1891457]
PC43	ENSMUSG00000067150	17	46339804	46379248	Xpo5	exportin 5 [Source:MGI Symbol;Acc:MGI:1913789]
PC43	ENSMUSG00000067148	17	46380869	46385003	Polr1c	polymerase (RNA) I polypeptide C [Source:MGI Symbol;Acc:MGI:103288]				GO:0006351 transcription, DNA-dependent
PC43	ENSMUSG00000071074	17	46385029	46389486	Yipf3	Yip1 domain family, member 3 [Source:MGI Symbol;Acc:MGI:106280]
PC43	ENSMUSG00000071073	17	46391114	46394265	Gm88	predicted gene 88 [Source:MGI Symbol;Acc:MGI:2684934]					ME
PC43	ENSMUSG00000012296	17	46394825	46419962	Tjap1	tight junction associated protein 1 [Source:MGI Symbol;Acc:MGI:1921344]
PC43	ENSMUSG00000047428	17	46434370	46440220	Dlk2	delta-like 2 homolog (Drosophila) [Source:MGI Symbol;Acc:MGI:2146838]
PC43	ENSMUSG00000032842	17	46440170	46465301	Abcc10	ATP-binding cassette, sub-family C (CFTR/MRP), member 10 [Source:MGI Symbol;Acc:MGI:2386976]
PC43	ENSMUSG00000015597	17	46520680	46557869	Zfp318	zinc finger protein 318 [Source:MGI Symbol;Acc:MGI:1889348]	Y				ME
PC43	ENSMUSG00000023968	17	46565875	46568725	Crip3	cysteine-rich protein 3 [Source:MGI Symbol;Acc:MGI:2152434]
PC43	ENSMUSG00000067144	17	46569134	46575426	Slc22a7	solute carrier family 22 (organic anion transporter), member 7 [Source:MGI Symbol;Acc:MGI:1859559]
PC43	ENSMUSG00000091742	17	46576527	46577048	Gm5093	predicted gene 5093 [Source:MGI Symbol;Acc:MGI:3644404]
PC43	ENSMUSG00000015599	17	46579397	46624624	Ttbk1	tau tubulin kinase 1 [Source:MGI Symbol;Acc:MGI:2147036]					ME
PC43	ENSMUSG00000040658	17	46633738	46636567	BC048355	cDNA sequence BC048355 [Source:MGI Symbol;Acc:MGI:3039376]
PC43	ENSMUSG00000040327	17	46637554	46683337	Cul9	cullin 9 [Source:MGI Symbol;Acc:MGI:1925559]					MI
PC43	ENSMUSG00000015605	17	46683788	46693111	Srf	serum response factor [Source:MGI Symbol;Acc:MGI:106658]
PC43	ENSMUSG00000023972	17	46701400	46766453	Ptk7	PTK7 protein tyrosine kinase 7 [Source:MGI Symbol;Acc:MGI:1918711]
PC43	ENSMUSG00000003546	17	46767574	46782104	Klc4	kinesin light chain 4 [Source:MGI Symbol;Acc:MGI:1922014]
PC43	ENSMUSG00000002767	17	46783178	46787088	Mrpl2	mitochondrial ribosomal protein L2 [Source:MGI Symbol;Acc:MGI:1351622]				GO:0006412 translation
PC43	ENSMUSG00000038545	17	46787286	46801313	Cul7	cullin 7 [Source:MGI Symbol;Acc:MGI:1913765]					MI
PC43	ENSMUSG00000023971	17	46804407	46811236	Rrp36	ribosomal RNA processing 36 homolog (S. cerevisiae) [Source:MGI Symbol;Acc:MGI:2385053]
PC43	ENSMUSG00000063576	17	46811499	46817879	Klhdc3	kelch domain containing 3 [Source:MGI Symbol;Acc:MGI:2651568]			GO:0007126 meiosis
PC43	ENSMUSG00000002768	17	46818086	46820054	Mea1	male enhanced antigen 1 [Source:MGI Symbol;Acc:MGI:96957]			GO:0007283 spermatogenesis		PM
PC43	ENSMUSG00000059409	17	46819940	46841951	Ppp2r5d	protein phosphatase 2, regulatory subunit B (B56), delta isoform [Source:MGI Symbol;Acc:MGI:2388481]
PC43	ENSMUSG00000002763	17	46848412	46862490	Pex6	peroxisomal biogenesis factor 6 [Source:MGI Symbol;Acc:MGI:2385054]
PC43	ENSMUSG00000002769	17	46862613	46866117	Gnmt	glycine N-methyltransferase [Source:MGI Symbol;Acc:MGI:1202304]
PC43	ENSMUSG00000023973	17	46872654	46889163	Cnpy3	canopy 3 homolog (zebrafish) [Source:MGI Symbol;Acc:MGI:1919279]
PC43	ENSMUSG00000062619	17	46909584	46910356	2310039H08Rik	RIKEN cDNA 2310039H08 gene [Source:MGI Symbol;Acc:MGI:1914351]
PC43	ENSMUSG00000063888	17	46910856	46919605	Rpl7l1	ribosomal protein L7-like 1 [Source:MGI Symbol;Acc:MGI:1913479]
PC43	ENSMUSG00000036568	17	46935065	46968362	BC032203	cDNA sequence BC032203 [Source:MGI Symbol;Acc:MGI:2673855]					PM
PC43	ENSMUSG00000073388	17	47026165	47027354	A330017A19Rik	RIKEN cDNA A330017A19 gene [Source:MGI Symbol;Acc:MGI:3045380]
PC43	ENSMUSG00000036430	17	47027570	47029412	Tbcc	tubulin-specific chaperone C [Source:MGI Symbol;Acc:MGI:1919976]
PC43	ENSMUSG00000023978	17	47047408	47061882	Prph2	peripherin 2 [Source:MGI Symbol;Acc:MGI:102791]
PC43	ENSMUSG00000023977	17	47065241	47147481	Ubr2	ubiquitin protein ligase E3 component n-recognin 2 [Source:MGI Symbol;Acc:MGI:1861099]	Y	Spermatocytes-meiosis	GO:0007283 spermatogenesis		SO
PC43	ENSMUSG00000091775	17	47153645	47153905	Gm16494	predicted gene 16494 [Source:MGI Symbol;Acc:MGI:3641930]
PC43	ENSMUSG00000062472	17	47179533	47179988	Gm4945	predicted gene 4945 [Source:MGI Symbol;Acc:MGI:3647512]
PC43	ENSMUSG00000064043	17	47277891	47496407	Trerf1	transcriptional regulating factor 1 [Source:MGI Symbol;Acc:MGI:2442086]				GO:0045893 positive regulation of transcription, DNA-dependent
PC43	ENSMUSG00000034729	17	47505836	47518366	Mrps10	mitochondrial ribosomal protein S10 [Source:MGI Symbol;Acc:MGI:1928139]
PC43	ENSMUSG00000023979	17	47522342	47529916	Guca1b	guanylate cyclase activator 1B [Source:MGI Symbol;Acc:MGI:1194489]
PC43	ENSMUSG00000023982	17	47531509	47537533	Guca1a	guanylate cyclase activator 1a (retina) [Source:MGI Symbol;Acc:MGI:102770]					PM
PC43	ENSMUSG00000047150	17	47549683	47574325	1700001C19Rik	RIKEN cDNA 1700001C19 gene [Source:MGI Symbol;Acc:MGI:1922712]					PM
PC43	ENSMUSG00000034382	17	47573564	47607587	AI661453	expressed sequence AI661453 [Source:MGI Symbol;Acc:MGI:2146908]
PC43	ENSMUSG00000023980	17	47624999	47639241	Taf8	TAF8 RNA polymerase II, TATA box binding protein (TBP)-associated factorq [Source:MGI Symbol;Acc:MGI:1926879]				GO:0045893 positive regulation of transcription, DNA-dependent
PC43	ENSMUSG00000034165	17	47642000	47736632	Ccnd3	cyclin D3 [Source:MGI Symbol;Acc:MGI:88315]
PC43	ENSMUSG00000023988	17	47736280	47748441	Bysl	bystin-like [Source:MGI Symbol;Acc:MGI:1858419]
PC43	ENSMUSG00000092558	17	47748531	47787238	Med20	mediator complex subunit 20 [Source:MGI Symbol;Acc:MGI:1929648]
PC43	ENSMUSG00000023984	17	47748538	47820810	Gm20517	predicted gene 20517 [Source:MGI Symbol;Acc:MGI:5141982]					PM
PC43	ENSMUSG00000090115	17	47767639	47823687	Usp49	ubiquitin specific peptidase 49 [Source:MGI Symbol;Acc:MGI:2685391]					PM
PC43	ENSMUSG00000033475	17	47823595	47825335	Tomm6	translocase of outer mitochondrial membrane 6 homolog (yeast) [Source:MGI Symbol;Acc:MGI:1913369]
PC43	ENSMUSG00000079444	17	47823688	47831685	Prickle4	prickle homolog 4 (Drosophila) [Source:MGI Symbol;Acc:MGI:2685785]
PC43	ENSMUSG00000023266	17	47825979	47841235	Frs3	fibroblast growth factor receptor substrate 3 [Source:MGI Symbol;Acc:MGI:2135965]					ME
PC43	ENSMUSG00000023987	17	47863791	47871432	Pgc	progastricsin (pepsinogen C) [Source:MGI Symbol;Acc:MGI:98909]
PC43	ENSMUSG00000023990	17	47873979	47929368	Tfeb	transcription factor EB [Source:MGI Symbol;Acc:MGI:103270]				GO:0006355 regulation of transcription, DNA-dependent; GO:0045893 positive regulation of transcription, DNA-dependent
PC43	ENSMUSG00000032717	17	47952277	47971640	Mdfi	MyoD family inhibitor [Source:MGI Symbol;Acc:MGI:107687]
PC43	ENSMUSG00000023991	17	48004082	48061594	Foxp4	forkhead box P4 [Source:MGI Symbol;Acc:MGI:1921373]				GO:0006355 regulation of transcription, DNA-dependent
PC43	ENSMUSG00000021545	17	48226582	48227870	1700067P10Rik	RIKEN cDNA 1700067P10 gene [Source:MGI Symbol;Acc:MGI:1915474]					PM
PC43	ENSMUSG00000073386	17	48262555	48283228	9830107B12Rik	RIKEN cDNA 9830107B12 gene [Source:MGI Symbol;Acc:MGI:3608415]
PC43	ENSMUSG00000043939	17	48288846	48304220	A530064D06Rik	RIKEN cDNA A530064D06 gene [Source:MGI Symbol;Acc:MGI:2443476]
PC43	ENSMUSG00000042265	17	48371903	48386091	Trem1	triggering receptor expressed on myeloid cells 1 [Source:MGI Symbol;Acc:MGI:1930005]					PM
PC43	ENSMUSG00000041754	17	48386944	48398207	Trem3	triggering receptor expressed on myeloid cells 3 [Source:MGI Symbol;Acc:MGI:1930003]
PC43	ENSMUSG00000051682	17	48403659	48414726	Treml4	triggering receptor expressed on myeloid cells-like 4 [Source:MGI Symbol;Acc:MGI:1923239]
PC43	ENSMUSG00000071068	17	48438864	48451859	Treml2	triggering receptor expressed on myeloid cells-like 2 [Source:MGI Symbol;Acc:MGI:2147038]
PC43	ENSMUSG00000043740	17	48455466	48466349	B430306N03Rik	RIKEN cDNA B430306N03 gene [Source:MGI Symbol;Acc:MGI:2443478]					ME
PC43	ENSMUSG00000023992	17	48485726	48493472	Trem2	triggering receptor expressed on myeloid cells 2 [Source:MGI Symbol;Acc:MGI:1913150]
PC43	ENSMUSG00000023993	17	48499241	48506499	Treml1	triggering receptor expressed on myeloid cells-like 1 [Source:MGI Symbol;Acc:MGI:1918576]
PC43	ENSMUSG00000023994	17	48526210	48549231	Nfya	nuclear transcription factor-Y alpha [Source:MGI Symbol;Acc:MGI:97316]				GO:0006355 regulation of transcription, DNA-dependent; GO:0045893 positive regulation of transcription, DNA-dependent
PC43	ENSMUSG00000040771	17	48549339	48556591	AI314976	expressed sequence AI314976 [Source:MGI Symbol;Acc:MGI:2146818]
PC43	ENSMUSG00000040694	17	48558556	48572053	Apobec2	apolipoprotein B mRNA editing enzyme, catalytic polypeptide 2 [Source:MGI Symbol;Acc:MGI:1343178]
PC43	ENSMUSG00000023995	17	48587281	48590847	Tspo2	translocator protein 2 [Source:MGI Symbol;Acc:MGI:1917276]
PC43	ENSMUSG00000043592	17	48594226	48679039	Unc5cl	unc-5 homolog C (C. elegans)-like [Source:MGI Symbol;Acc:MGI:1923839]
PC43	ENSMUSG00000040490	17	49071704	49236913	Lrfn2	leucine rich repeat and fibronectin type III domain containing 2 [Source:MGI Symbol;Acc:MGI:1917780]
PC43	ENSMUSG00000064120	17	49567687	49594760	Mocs1	molybdenum cofactor synthesis 1 [Source:MGI Symbol;Acc:MGI:1928904]
PC43	ENSMUSG00000040260	17	49595347	49703662	Daam2	dishevelled associated activator of morphogenesis 2 [Source:MGI Symbol;Acc:MGI:1923691]					SO
PC43	ENSMUSG00000023999	17	49754461	50049172	Kif6	kinesin family member 6 [Source:MGI Symbol;Acc:MGI:1098238]
PC43	ENSMUSG00000039316	17	50131582	50329999	Rftn1	raftlin lipid raft linker 1 [Source:MGI Symbol;Acc:MGI:1923688]
PC43	ENSMUSG00000067103	17	50378729	50380849	AY702103	cDNA sequence AY702103 [Source:MGI Symbol;Acc:MGI:3525105]
PC43	ENSMUSG00000010592	17	50418719	50432924	Dazl	deleted in azoospermia-like [Source:MGI Symbol;Acc:MGI:1342328]	Y	Spermatogonia-mitosis and apoptosis	GO:0007283 spermatogenesis; GO:0045836 positive regulation of meiosis		ME
PC43	ENSMUSG00000038910	17	50648872	50827818	Plcl2	phospholipase C-like 2 [Source:MGI Symbol;Acc:MGI:1352756]
PC43	ENSMUSG00000044645	17	50837852	50839205	Gm7334	predicted gene 7334 [Source:MGI Symbol;Acc:MGI:3647393]
PC43	ENSMUSG00000023923	17	50872452	51318674	Tbc1d5	TBC1 domain family, member 5 [Source:MGI Symbol;Acc:MGI:1919488]
PC43	ENSMUSG00000023927	17	51875512	51972615	Satb1	special AT-rich sequence binding protein 1 [Source:MGI Symbol;Acc:MGI:105084]				GO:0006355 regulation of transcription, DNA-dependent	SO
PC43	ENSMUSG00000035580	17	52865084	53044561	Kcnh8	potassium voltage-gated channel, subfamily H (eag-related), member 8 [Source:MGI Symbol;Acc:MGI:2445160]				GO:0006355 regulation of transcription, DNA-dependent
PC43	ENSMUSG00000073383	17	53093281	53121602	Kcnh8	potassium voltage-gated channel, subfamily H (eag-related), member 8 [Source:MGI Symbol;Acc:MGI:2445160]
PC43	ENSMUSG00000023931	17	53538214	53602646	Efhb	EF hand domain family, member B [Source:MGI Symbol;Acc:MGI:3045296]
PC43	ENSMUSG00000017831	17	53618559	53646996	Rab5a	RAB5A, member RAS oncogene family [Source:MGI Symbol;Acc:MGI:105926]					MI
PC43	ENSMUSG00000044957	17	53646785	53678776	4921523A10Rik	RIKEN cDNA 4921523A10 gene [Source:MGI Symbol;Acc:MGI:3612067]
PC43	ENSMUSG00000000708	17	53706186	53812045	Kat2b	K(lysine) acetyltransferase 2B [Source:MGI Symbol;Acc:MGI:1343094]				GO:0006355 regulation of transcription, DNA-dependent; GO:0045893 positive regulation of transcription, DNA-dependent	SO
PC43	ENSMUSG00000023940	17	53814111	53828658	Sgol1	shugoshin-like 1 (S. pombe) [Source:MGI Symbol;Acc:MGI:1919665]			GO:0045132 meiotic chromosome segregation
PC43	ENSMUSG00000023122	17	53968962	53985664	Sult1c2	sulfotransferase family, cytosolic, 1C, member 2 [Source:MGI Symbol;Acc:MGI:1916333]
PC43	ENSMUSG00000021631	17	54005742	54006366	Mrps36-ps1	mitichondrial ribosomal protein S36, pseudogene 1 [Source:MGI Symbol;Acc:MGI:3809201]
PC43	ENSMUSG00000023943	17	54100940	54129999	Sult1c1	sulfotransferase family, cytosolic, 1C, member 1 [Source:MGI Symbol;Acc:MGI:102928]
PC43	ENSMUSG00000023945	17	54412919	54438359	Slc5a7	solute carrier family 5 (choline transporter), member 7 [Source:MGI Symbol;Acc:MGI:1927126]
PC43	ENSMUSG00000090831	17	54546544	54549018	Gm17474	predicted gene, 17474 [Source:MGI Symbol;Acc:MGI:4937108]
PC43	ENSMUSG00000024172	17	55584680	55653879	St6gal2	beta galactoside alpha 2,6 sialyltransferase 2 [Source:MGI Symbol;Acc:MGI:2445190]
PC43	ENSMUSG00000091504	17	55731639	55763970	Vmn2r118	vomeronasal 2, receptor 118 [Source:MGI Symbol;Acc:MGI:3761695]
PC43	ENSMUSG00000024174	17	55791323	55851926	Pot1b	protection of telomeres 1B [Source:MGI Symbol;Acc:MGI:1920086]	Y
PC43	ENSMUSG00000032915	17	55889249	55992927	Emr4	EGF-like module containing, mucin-like, hormone receptor-like sequence 4 [Source:MGI Symbol;Acc:MGI:1196464]
PC43	ENSMUSG00000057835	17	56004469	56018127	Zfp119a	zinc finger protein 119a [Source:MGI Symbol;Acc:MGI:1345189]				GO:0006355 regulation of transcription, DNA-dependent
PC43	ENSMUSG00000003198	17	56031607	56038007	Zfp959	zinc finger protein 959 [Source:MGI Symbol;Acc:MGI:2385058]				GO:0006355 regulation of transcription, DNA-dependent
PC43	ENSMUSG00000059912	17	56054826	56055293	Rpl21-ps6	ribosomal protein L21, pseudogene 6 [Source:MGI Symbol;Acc:MGI:3643554]
PC43	ENSMUSG00000062101	17	56077976	56084597	Zfp119b	zinc finger protein 119b [Source:MGI Symbol;Acc:MGI:2385323]
PC43	ENSMUSG00000003206	17	56092046	56096444	Ebi3	Epstein-Barr virus induced gene 3 [Source:MGI Symbol;Acc:MGI:1354171]
PC43	ENSMUSG00000003208	17	56098610	56107372	Ccdc94	coiled-coil domain containing 94 [Source:MGI Symbol;Acc:MGI:1920136]
PC43	ENSMUSG00000039154	17	56109890	56116040	Shd	src homology 2 domain-containing transforming protein D [Source:MGI Symbol;Acc:MGI:1099461]
PC43	ENSMUSG00000011589	17	56125934	56136304	Fsd1	fibronectin type 3 and SPRY domain-containing protein [Source:MGI Symbol;Acc:MGI:1934858]
PC43	ENSMUSG00000038781	17	56136504	56144993	Stap2	signal transducing adaptor family member 2 [Source:MGI Symbol;Acc:MGI:2147039]					PM
PC43	ENSMUSG00000003199	17	56145134	56156213	Mpnd	MPN domain containing [Source:MGI Symbol;Acc:MGI:1915297]					MI
PC43	ENSMUSG00000003200	17	56156176	56176058	Sh3gl1	SH3-domain GRB2-like 1 [Source:MGI Symbol;Acc:MGI:700010]
PC43	ENSMUSG00000002835	17	56179827	56206973	Chaf1a	chromatin assembly factor 1, subunit A (p150) [Source:MGI Symbol;Acc:MGI:1351331]				GO:0006355 regulation of transcription, DNA-dependent
PC43	ENSMUSG00000019578	17	56206468	56214451	Ubxn6	UBX domain protein 6 [Source:MGI Symbol;Acc:MGI:1913780]					ME
PC43	ENSMUSG00000002833	17	56219057	56240019	Hdgfrp2	hepatoma-derived growth factor, related protein 2 [Source:MGI Symbol;Acc:MGI:1194492]				GO:0006351 transcription, DNA-dependent
PC43	ENSMUSG00000002831	17	56240014	56249225	Plin4	perilipin 4 [Source:MGI Symbol;Acc:MGI:1929709]
PC43	ENSMUSG00000011305	17	56251024	56257019	Plin5	perilipin 5 [Source:MGI Symbol;Acc:MGI:1914218]
PC43	ENSMUSG00000037095	17	56259103	56261369	Lrg1	leucine-rich alpha-2-glycoprotein 1 [Source:MGI Symbol;Acc:MGI:1924155]
PC43	ENSMUSG00000001227	17	56262508	56279766	Sema6b	sema domain, transmembrane domain (TM), and cytoplasmic domain, (semaphorin) 6B [Source:MGI Symbol;Acc:MGI:1202889]
PC43	ENSMUSG00000044469	17	56301900	56313378	Tnfaip8l1	tumor necrosis factor, alpha-induced protein 8-like 1 [Source:MGI Symbol;Acc:MGI:1913693]
PC43	ENSMUSG00000019579	17	56315167	56323343	D17Wsu104e	DNA segment, Chr 17, Wayne State University 104, expressed [Source:MGI Symbol;Acc:MGI:2156020]
PC43	ENSMUSG00000001229	17	56326105	56358312	Dpp9	dipeptidylpeptidase 9 [Source:MGI Symbol;Acc:MGI:2443967]
PC43	ENSMUSG00000043683	17	56396216	56403031	Fem1a	feminization 1 homolog a (C. elegans) [Source:MGI Symbol;Acc:MGI:1335089]
PC43	ENSMUSG00000047123	17	56408742	56416209	Ticam1	toll-like receptor adaptor molecule 1 [Source:MGI Symbol;Acc:MGI:2147032]
PC43	ENSMUSG00000024197	17	56418385	56429934	Plin3	perilipin 3 [Source:MGI Symbol;Acc:MGI:1914155]					SO
PC43	ENSMUSG00000073380	17	56433536	56439709	Arrdc5	arrestin domain containing 5 [Source:MGI Symbol;Acc:MGI:1924170]					PM
PC43	ENSMUSG00000001228	17	56442744	56462909	Uhrf1	ubiquitin-like, containing PHD and RING finger domains, 1 [Source:MGI Symbol;Acc:MGI:1338889]
PC43	ENSMUSG00000024201	17	56465485	56542293	Kdm4b	lysine (K)-specific demethylase 4B [Source:MGI Symbol;Acc:MGI:2442355]				GO:0006355 regulation of transcription, DNA-dependent
PC43	ENSMUSG00000013236	17	56551851	56615906	Ptprs	protein tyrosine phosphatase, receptor type, S [Source:MGI Symbol;Acc:MGI:97815]
PC43	ENSMUSG00000044526	17	56650671	56651906	Znrf4	zinc and ring finger 4 [Source:MGI Symbol;Acc:MGI:1341258]					PM
PC43	ENSMUSG00000042625	17	56700388	56724008	Safb2	scaffold attachment factor B2 [Source:MGI Symbol;Acc:MGI:2146808]				GO:0006355 regulation of transcription, DNA-dependent
PC43	ENSMUSG00000071054	17	56724405	56745717	Safb	scaffold attachment factor B [Source:MGI Symbol;Acc:MGI:2146974]	Y			GO:0006355 regulation of transcription, DNA-dependent
PC43	ENSMUSG00000049760	17	56746875	56749194	2410015M20Rik	RIKEN cDNA 2410015M20 gene [Source:MGI Symbol;Acc:MGI:2442174]
PC43	ENSMUSG00000057863	17	56752818	56753666	Rpl36	ribosomal protein L36 [Source:MGI Symbol;Acc:MGI:1860603]
PC43	ENSMUSG00000041168	17	56753724	56766326	Lonp1	lon peptidase 1, mitochondrial [Source:MGI Symbol;Acc:MGI:1921392]					SO
PC43	ENSMUSG00000040828	17	56767566	56803879	Tmem146	transmembrane protein 146 [Source:MGI Symbol;Acc:MGI:2147030]			GO:0007283 spermatogenesis		ME
PC43	ENSMUSG00000002372	17	56812680	56851192	Ranbp3	RAN binding protein 3 [Source:MGI Symbol;Acc:MGI:1919060]
PC43	ENSMUSG00000054723	17	56853355	56857122	Vmac	vimentin-type intermediate filament associated coiled-coil protein [Source:MGI Symbol;Acc:MGI:2146912]
PC43	ENSMUSG00000002379	17	56857185	56863671	Ndufa11	NADH dehydrogenase (ubiquinone) 1 alpha subcomplex 11 [Source:MGI Symbol;Acc:MGI:1917125]
PC43	ENSMUSG00000039481	17	56890748	56896953	Nrtn	neurturin [Source:MGI Symbol;Acc:MGI:108417]
PC43	ENSMUSG00000007603	17	56904174	56909515	Dus3l	dihydrouridine synthase 3-like (S. cerevisiae) [Source:MGI Symbol;Acc:MGI:2147092]
PC43	ENSMUSG00000090273	17	56909673	56911631	Prr22	proline rich 22 [Source:MGI Symbol;Acc:MGI:2685392]
PC43	ENSMUSG00000024206	17	56915320	56970431	Rfx2	regulatory factor X, 2 (influences HLA class II expression) [Source:MGI Symbol;Acc:MGI:106583]				GO:0006355 regulation of transcription, DNA-dependent	ME
PC43	ENSMUSG00000024207	17	56982526	57013870	Acsbg2	acyl-CoA synthetase bubblegum family member 2 [Source:MGI Symbol;Acc:MGI:3587728]			GO:0007283 spermatogenesis		PM
PC43	ENSMUSG00000024209	17	57014900	57028327	1700061G19Rik	RIKEN cDNA 1700061G19 gene [Source:MGI Symbol;Acc:MGI:1925875]					PM
PC43	ENSMUSG00000024212	17	57032035	57074836	Mllt1	myeloid/lymphoid or mixed-lineage leukemia (trithorax homolog, Drosophila); translocated to, 1 [Source:MGI Symbol;Acc:MGI:1927238]				GO:0006355 regulation of transcription, DNA-dependent	ME
PC43	ENSMUSG00000045019	17	57092913	57121549	Acer1	alkaline ceramidase 1 [Source:MGI Symbol;Acc:MGI:2181962]
PC43	ENSMUSG00000002660	17	57129687	57135794	Clpp	caseinolytic peptidase, ATP-dependent, proteolytic subunit homolog (E. coli) [Source:MGI Symbol;Acc:MGI:1858213]	Y
PC43	ENSMUSG00000002661	17	57136762	57138745	Alkbh7	alkB, alkylation repair homolog 7 (E. coli) [Source:MGI Symbol;Acc:MGI:1913650]
PC43	ENSMUSG00000002664	17	57138880	57139441	Pspn	persephin [Source:MGI Symbol;Acc:MGI:1201684]
PC43	ENSMUSG00000002658	17	57142826	57150723	Gtf2f1	general transcription factor IIF, polypeptide 1 [Source:MGI Symbol;Acc:MGI:1923848]				GO:0045893 positive regulation of transcription, DNA-dependent
PC43	ENSMUSG00000007670	17	57160481	57170930	Khsrp	KH-type splicing regulatory protein [Source:MGI Symbol;Acc:MGI:1336214]				GO:0006355 regulation of transcription, DNA-dependent
PC43	ENSMUSG00000011486	17	57172196	57181077	Slc25a41	solute carrier family 25, member 41 [Source:MGI Symbol;Acc:MGI:2144215]					PM
PC43	ENSMUSG00000046329	17	57183134	57199286	Slc25a23	solute carrier family 25 (mitochondrial carrier; phosphate carrier), member 23 [Source:MGI Symbol;Acc:MGI:1914222]
PC43	ENSMUSG00000044279	17	57198528	57205341	Crb3	crumbs homolog 3 (Drosophila) [Source:MGI Symbol;Acc:MGI:2670904]
PC43	ENSMUSG00000002668	17	57205479	57217933	Dennd1c	DENN/MADD domain containing 1C [Source:MGI Symbol;Acc:MGI:1918035]
PC43	ENSMUSG00000062591	17	57219489	57227205	Tubb4a	tubulin, beta 4A class IVA [Source:MGI Symbol;Acc:MGI:107848]
PC43	ENSMUSG00000079414	17	57231458	57245365	Gm11110	predicted gene 11110 [Source:MGI Symbol;Acc:MGI:3779362]
PC43	ENSMUSG00000035678	17	57244808	57247180	Tnfsf9	tumor necrosis factor (ligand) superfamily, member 9 [Source:MGI Symbol;Acc:MGI:1101058]
PC43	ENSMUSG00000019489	17	57285420	57289200	Cd70	CD70 antigen [Source:MGI Symbol;Acc:MGI:1195273]
PC43	ENSMUSG00000005824	17	57328915	57333612	Tnfsf14	tumor necrosis factor (ligand) superfamily, member 14 [Source:MGI Symbol;Acc:MGI:1355317]
PC43	ENSMUSG00000024164	17	57343393	57367559	C3	complement component 3 [Source:MGI Symbol;Acc:MGI:88227]					SO
PC43	ENSMUSG00000005823	17	57374341	57387082	Gpr108	G protein-coupled receptor 108 [Source:MGI Symbol;Acc:MGI:1925558]
PC43	ENSMUSG00000019487	17	57388874	57402846	Trip10	thyroid hormone receptor interactor 10 [Source:MGI Symbol;Acc:MGI:2146901]
PC43	ENSMUSG00000034116	17	57418523	57468659	Vav1	vav 1 oncogene [Source:MGI Symbol;Acc:MGI:98923]					ME
PC43	ENSMUSG00000004730	17	57498109	57622952	Emr1	EGF-like module containing, mucin-like, hormone receptor-like sequence 1 [Source:MGI Symbol;Acc:MGI:106912]
PC43	ENSMUSG00000090655	17	57648206	57684737	Vmn2r120	vomeronasal 2, receptor 120 [Source:MGI Symbol;Acc:MGI:3644483]
PC43	ENSMUSG00000038048	17	57908993	58549765	Cntnap5c	contactin associated protein-like 5C [Source:MGI Symbol;Acc:MGI:3646013]
PC43	ENSMUSG00000071052	17	57977850	57978656	Rpl7a-ps5	ribosomal protein L7A, pseudogene 5 [Source:MGI Symbol;Acc:MGI:3643553]
PC43	ENSMUSG00000024227	17	59018231	59130798	2610034M16Rik	RIKEN cDNA 2610034M16 gene [Source:MGI Symbol;Acc:MGI:1916489]					ME
PC43	ENSMUSG00000024228	17	59139041	59152795	Nudt12	nudix (nucleoside diphosphate linked moiety X)-type motif 12 [Source:MGI Symbol;Acc:MGI:1915243]
PC43	ENSMUSG00000048915	17	62953533	63230666	Efna5	ephrin A5 [Source:MGI Symbol;Acc:MGI:107444]					MI
PC43	ENSMUSG00000090425	17	62953641	62956056	Efna5	ephrin A5 [Source:MGI Symbol;Acc:MGI:107444]
PC44	ENSMUSG00000024074	17	78599588	78775932	Crim1	cysteine rich transmembrane BMP regulator 1 (chordin like) [Source:MGI Symbol;Acc:MGI:1354756]					SO
PC44	ENSMUSG00000056121	17	78768552	78817471	Fez2	fasciculation and elongation protein zeta 2 (zygin II) [Source:MGI Symbol;Acc:MGI:2675856]					SO
PC44	ENSMUSG00000061062	17	78890905	78892881	Gm10093	predicted pseudogene 10093 [Source:MGI Symbol;Acc:MGI:3704479]
PC44	ENSMUSG00000024076	17	78907480	79026737	Vit	vitrin [Source:MGI Symbol;Acc:MGI:1921449]					ME
PC44	ENSMUSG00000024077	17	79049253	79136536	Strn	striatin, calmodulin binding protein [Source:MGI Symbol;Acc:MGI:1333757]					MI
PC44	ENSMUSG00000073113	17	79148358	79150138	Heatr5b	HEAT repeat containing 5B [Source:MGI Symbol;Acc:MGI:2444098]
PC44	ENSMUSG00000039414	17	79152245	79234721	Heatr5b	HEAT repeat containing 5B [Source:MGI Symbol;Acc:MGI:2444098]
PC44	ENSMUSG00000050668	17	79234856	79247639	Ccdc75	coiled-coil domain containing 75 [Source:MGI Symbol;Acc:MGI:1858435]
PC44	ENSMUSG00000024079	17	79251904	79281913	Eif2ak2	eukaryotic translation initiation factor 2-alpha kinase 2 [Source:MGI Symbol;Acc:MGI:1353449]				GO:0006412 translation	SO
PC44	ENSMUSG00000038045	17	79283278	79306332	Sult6b1	sulfotransferase family, cytosolic, 6B, member 1 [Source:MGI Symbol;Acc:MGI:1920921]
PC44	ENSMUSG00000062691	17	79315839	79320377	1110001A16Rik	RIKEN cDNA 1110001A16 gene [Source:MGI Symbol;Acc:MGI:1915804]
PC44	ENSMUSG00000024081	17	79318346	79336410	Cebpz	CCAAT/enhancer binding protein zeta [Source:MGI Symbol;Acc:MGI:109386]				GO:0006355 regulation of transcription, DNA-dependent
PC44	ENSMUSG00000024082	17	79336475	79347392	2410091C18Rik	RIKEN cDNA 2410091C18 gene [Source:MGI Symbol;Acc:MGI:1920944]
PC44	ENSMUSG00000024070	17	79348745	79420156	Prkd3	protein kinase D3 [Source:MGI Symbol;Acc:MGI:1922542]
PC44	ENSMUSG00000024084	17	79451246	79489583	Qpct	glutaminyl-peptide cyclotransferase (glutaminyl cyclase) [Source:MGI Symbol;Acc:MGI:1917786]					MI
PC44	ENSMUSG00000036533	17	79733365	79754431	Cdc42ep3	CDC42 effector protein (Rho GTPase binding) 3 [Source:MGI Symbol;Acc:MGI:2384718]					ME
PC44	ENSMUSG00000036368	17	80014240	80081492	Fam82a1	family with sequence similarity 82, member A1 [Source:MGI Symbol;Acc:MGI:2147043]					PM
PC44	ENSMUSG00000066944	17	80026017	80028021	4921513D11Rik	RIKEN cDNA 4921513D11 gene [Source:MGI Symbol;Acc:MGI:1918173]
PC44	ENSMUSG00000024087	17	80106234	80114401	Cyp1b1	cytochrome P450, family 1, subfamily b, polypeptide 1 [Source:MGI Symbol;Acc:MGI:88590]					SO
PC44	ENSMUSG00000059811	17	80247732	80295463	Atl2	atlastin GTPase 2 [Source:MGI Symbol;Acc:MGI:1929492]					MI
PC44	ENSMUSG00000024095	17	80428827	80461674	Hnrpll	heterogeneous nuclear ribonucleoprotein L-like [Source:MGI Symbol;Acc:MGI:1919942]
PC44	ENSMUSG00000035473	17	80526811	80584441	Galm	galactose mutarotase [Source:MGI Symbol;Acc:MGI:2442420]
PC44	ENSMUSG00000024097	17	80599429	80606629	Srsf7	serine/arginine-rich splicing factor 7 [Source:MGI Symbol;Acc:MGI:1926232]
PC44	ENSMUSG00000046196	17	80606800	80617276	Ttc39d	tetratricopeptide repeat domain 39D [Source:MGI Symbol;Acc:MGI:1914987]					ME
PC44	ENSMUSG00000055760	17	80623781	80627837	Gemin6	gem (nuclear organelle) associated protein 6 [Source:MGI Symbol;Acc:MGI:1914492]
PC44	ENSMUSG00000035051	17	80637644	80689816	Dhx57	DEAH (Asp-Glu-Ala-Asp/His) box polypeptide 57 [Source:MGI Symbol;Acc:MGI:2147067]
PC44	ENSMUSG00000045257	17	80689552	80696813	Morn2	MORN repeat containing 2 [Source:MGI Symbol;Acc:MGI:2674071]					ME
PC44	ENSMUSG00000054901	17	80706747	80788028	Arhgef33	Rho guanine nucleotide exchange factor (GEF) 33 [Source:MGI Symbol;Acc:MGI:2685787]
PC44	ENSMUSG00000066938	17	80772558	80772881	Gm10190	predicted gene 10190 [Source:MGI Symbol;Acc:MGI:3642237]
PC44	ENSMUSG00000024241	17	80793092	80879793	Sos1	son of sevenless homolog 1 (Drosophila) [Source:MGI Symbol;Acc:MGI:98354]					MI
PC44	ENSMUSG00000033966	17	80922890	80963174	Cdkl4	cyclin-dependent kinase-like 4 [Source:MGI Symbol;Acc:MGI:3587025]					ME
PC44	ENSMUSG00000024242	17	80979852	81127433	Map4k3	mitogen-activated protein kinase kinase kinase kinase 3 [Source:MGI Symbol;Acc:MGI:2154405]
PC44	ENSMUSG00000024245	17	81343972	81401156	Tmem178	transmembrane protein 178 [Source:MGI Symbol;Acc:MGI:1915277]
PC44	ENSMUSG00000024246	17	81425667	81464425	Thumpd2	THUMP domain containing 2 [Source:MGI Symbol;Acc:MGI:1919417]
PC44	ENSMUSG00000054640	17	81785359	82048947	Slc8a1	solute carrier family 8 (sodium/calcium exchanger), member 1 [Source:MGI Symbol;Acc:MGI:107956]
PC44	ENSMUSG00000079333	17	81840588	81841263	Gm11096	predicted gene 11096 [Source:MGI Symbol;Acc:MGI:3779332]
PC45	ENSMUSG00000004231	19	44830539	44912758	Pax2	paired box gene 2 [Source:MGI Symbol;Acc:MGI:97486]				GO:0045892 negative regulation of transcription, DNA-dependent; GO:0006351 transcription, DNA-dependent; GO:0006355 regulation of transcription, DNA-dependent; GO:0045893 positive regulation of transcription, DNA-dependent
PC45	ENSMUSG00000036097	19	45005609	45058277	Fam178a	family with sequence similarity 178, member A [Source:MGI Symbol;Acc:MGI:1924968]					MI
PC45	ENSMUSG00000025207	19	45063591	45077887	Sema4g	sema domain, immunoglobulin domain (Ig), transmembrane domain (TM) and short cytoplasmic domain, (semaphorin) 4G [Source:MGI Symbol;Acc:MGI:1347047]
PC45	ENSMUSG00000025208	19	45079504	45080932	Mrpl43	mitochondrial ribosomal protein L43 [Source:MGI Symbol;Acc:MGI:2137229]
PC45	ENSMUSG00000025209	19	45080563	45087252	Peo1	progressive external ophthalmoplegia 1 (human) [Source:MGI Symbol;Acc:MGI:2137410]				GO:0006390 transcription from mitochondrial promoter
PC45	ENSMUSG00000035342	19	45089666	45101594	Lzts2	leucine zipper, putative tumor suppressor 2 [Source:MGI Symbol;Acc:MGI:2385095]
PC45	ENSMUSG00000074818	19	45101396	45121104	Pdzd7	PDZ domain containing 7 [Source:MGI Symbol;Acc:MGI:3608325]
PC45	ENSMUSG00000025212	19	45122091	45130873	Sfxn3	sideroflexin 3 [Source:MGI Symbol;Acc:MGI:2137679]					SO
PC45	ENSMUSG00000025213	19	45149731	45153779	Kazald1	Kazal-type serine peptidase inhibitor domain 1 [Source:MGI Symbol;Acc:MGI:2147606]
PC45	ENSMUSG00000025215	19	45223726	45231433	Tlx1	T-cell leukemia, homeobox 1 [Source:MGI Symbol;Acc:MGI:98769]				GO:0006355 regulation of transcription, DNA-dependent
PC45	ENSMUSG00000025216	19	45307178	45310301	Lbx1	ladybird homeobox homolog 1 (Drosophila) [Source:MGI Symbol;Acc:MGI:104867]				GO:0006355 regulation of transcription, DNA-dependent
PC45	ENSMUSG00000025217	19	45438224	45607831	Btrc	beta-transducin repeat containing protein [Source:MGI Symbol;Acc:MGI:1338871]	Y	Spermatocytes-meiosis		GO:0045892 negative regulation of transcription, DNA-dependent; GO:0045893 positive regulation of transcription, DNA-dependent	ME
PC45	ENSMUSG00000057605	19	45524798	45525685	Gm6807	predicted gene 6807 [Source:MGI Symbol;Acc:MGI:3649145]
PC45	ENSMUSG00000025218	19	45626765	45635021	Poll	polymerase (DNA directed), lambda [Source:MGI Symbol;Acc:MGI:1889000]					ME
PC45	ENSMUSG00000041035	19	45635105	45652769	Dpcd	deleted in primary ciliary dyskinesia [Source:MGI Symbol;Acc:MGI:1924407]	Y
PC45	ENSMUSG00000040913	19	45652744	45734802	Fbxw4	F-box and WD-40 domain protein 4 [Source:MGI Symbol;Acc:MGI:1354698]
PC46	ENSMUSG00000040363	X	11613866	11737481	Bcor	BCL6 interacting corepressor [Source:MGI Symbol;Acc:MGI:1918708]				GO:0045892 negative regulation of transcription, DNA-dependent
PC46	ENSMUSG00000031007	X	12164927	12194175	Atp6ap2	ATPase, H+ transporting, lysosomal accessory protein 2 [Source:MGI Symbol;Acc:MGI:1917745]					MI
PC46	ENSMUSG00000044148	X	12232005	12250794	1810030O07Rik	RIKEN cDNA 1810030O07 gene [Source:MGI Symbol;Acc:MGI:1916405]					SO
PC46	ENSMUSG00000064127	X	12252495	12339199	Med14	mediator complex subunit 14 [Source:MGI Symbol;Acc:MGI:1349442]				GO:0045893 positive regulation of transcription, DNA-dependent	SO
PC46	ENSMUSG00000031010	X	12648624	12759008	Usp9x	ubiquitin specific peptidase 9, X chromosome [Source:MGI Symbol;Acc:MGI:894681]					SO
PC46	ENSMUSG00000000787	X	12858096	12871178	Ddx3x	DEAD/H (Asp-Glu-Ala-Asp/His) box polypeptide 3, X-linked [Source:MGI Symbol;Acc:MGI:103064]					MI
PC46	ENSMUSG00000051228	X	13043236	13066439	Nyx	nyctalopin [Source:MGI Symbol;Acc:MGI:2448607]
PC46	ENSMUSG00000031012	X	13094206	13428493	Cask	calcium/calmodulin-dependent serine protein kinase (MAGUK family) [Source:MGI Symbol;Acc:MGI:1309489]					SO
PC46	ENSMUSG00000040229	X	13209215	13217984	Gpr34	G protein-coupled receptor 34 [Source:MGI Symbol;Acc:MGI:1346334]
PC46	ENSMUSG00000047678	X	13238489	13244559	Gpr82	G protein-coupled receptor 82 [Source:MGI Symbol;Acc:MGI:2441734]
PC46	ENSMUSG00000061065	X	13788274	13788782	Gm5382	predicted gene 5382 [Source:MGI Symbol;Acc:MGI:3643774]
PC46	ENSMUSG00000023257	X	16099995	16100815	Cypt1	cysteine-rich perinuclear theca 1 [Source:MGI Symbol;Acc:MGI:3616441]
PC46	ENSMUSG00000025037	X	16196824	16264944	Maoa	monoamine oxidase A [Source:MGI Symbol;Acc:MGI:96915]					SO
PC46	ENSMUSG00000040147	X	16286408	16394492	Maob	monoamine oxidase B [Source:MGI Symbol;Acc:MGI:96916]					MI
PC46	ENSMUSG00000040138	X	16462647	16488900	Ndp	Norrie disease (pseudoglioma) (human) [Source:MGI Symbol;Acc:MGI:102570]				GO:0045893 positive regulation of transcription, DNA-dependent
PC46	ENSMUSG00000025038	X	16709175	16896494	Efhc2	EF-hand domain (C-terminal) containing 2 [Source:MGI Symbol;Acc:MGI:1921655]					PM
PC46	ENSMUSG00000025040	X	17133690	17149451	Fundc1	FUN14 domain containing 1 [Source:MGI Symbol;Acc:MGI:1919268]					SO
PC46	ENSMUSG00000025043	X	17722996	17723816	Dusp21	dual specificity phosphatase 21 [Source:MGI Symbol;Acc:MGI:1920797]					PM
PC46	ENSMUSG00000037369	X	17739701	17857062	Kdm6a	lysine (K)-specific demethylase 6A [Source:MGI Symbol;Acc:MGI:1095419]					MI
PC46	ENSMUSG00000037358	X	17992007	18038523	4930578C19Rik	RIKEN cDNA 4930578C19 gene [Source:MGI Symbol;Acc:MGI:1923155]
PC46	ENSMUSG00000068149	X	19056546	19058445	BC049702	cDNA sequence BC049702 [Source:MGI Symbol;Acc:MGI:3037654]
PC48	ENSMUSG00000059401	X	68303431	68409231	Mamld1	mastermind-like domain containing 1 [Source:MGI Symbol;Acc:MGI:3045303]				GO:0006355 regulation of transcription, DNA-dependent
PC48	ENSMUSG00000031337	X	68463942	68568866	Mtm1	X-linked myotubular myopathy gene 1 [Source:MGI Symbol;Acc:MGI:1099452]	Y
PC48	ENSMUSG00000015214	X	68617935	68672371	Mtmr1	myotubularin related protein 1 [Source:MGI Symbol;Acc:MGI:1858271]
PC48	ENSMUSG00000035776	X	68673235	68746024	Cd99l2	CD99 antigen-like 2 [Source:MGI Symbol;Acc:MGI:2177151]					SO
PC48	ENSMUSG00000091480	X	68762411	68765281	Gm17665	predicted gene, 17665 [Source:MGI Symbol;Acc:MGI:4937299]
PC48	ENSMUSG00000015217	X	68809093	68813851	Hmgb3	high mobility group box 3 [Source:MGI Symbol;Acc:MGI:1098219]
PC48	ENSMUSG00000056380	X	68916842	68922432	Gpr50	G-protein-coupled receptor 50 [Source:MGI Symbol;Acc:MGI:1333877]
PC48	ENSMUSG00000073131	X	69061263	69085096	Vma21	VMA21 vacuolar H+-ATPase homolog (S. cerevisiae) [Source:MGI Symbol;Acc:MGI:1914298]					SO
PC48	ENSMUSG00000073130	X	69174155	69186209	Gm1141	predicted gene 1141 [Source:MGI Symbol;Acc:MGI:2685987]
PC48	ENSMUSG00000033361	X	69207963	69218061	Prrg3	proline rich Gla (G-carboxyglutamic acid) 3 (transmembrane) [Source:MGI Symbol;Acc:MGI:2685214]					MI
PC48	ENSMUSG00000053593	X	69218325	69234385	Fate1	fetal and adult testis expressed 1 [Source:MGI Symbol;Acc:MGI:1925155]
PC48	ENSMUSG00000005864	X	69237188	69255557	Cnga2	cyclic nucleotide gated channel alpha 2 [Source:MGI Symbol;Acc:MGI:108040]
PC48	ENSMUSG00000033343	X	69467356	69468303	Magea4	melanoma antigen, family A, 4 [Source:MGI Symbol;Acc:MGI:1333839]
PC48	ENSMUSG00000031340	X	69501338	69520142	Gabre	gamma-aminobutyric acid (GABA) A receptor, subunit epsilon [Source:MGI Symbol;Acc:MGI:1330235]
PC48	ENSMUSG00000043453	X	69627209	69632197	Magea10	melanoma antigen family A, 10 [Source:MGI Symbol;Acc:MGI:3588211]
PC48	ENSMUSG00000031343	X	69678020	69902187	Gabra3	gamma-aminobutyric acid (GABA) A receptor, subunit alpha 3 [Source:MGI Symbol;Acc:MGI:95615]
PC48	ENSMUSG00000031344	X	70070517	70087941	Gabrq	gamma-aminobutyric acid (GABA) A receptor, subunit theta [Source:MGI Symbol;Acc:MGI:1888498]
PC48	ENSMUSG00000031347	X	70158871	70163750	Cetn2	centrin 2 [Source:MGI Symbol;Acc:MGI:1347085]			GO:0007283 spermatogenesis		MI
PC48	ENSMUSG00000031349	X	70163896	70203853	Nsdhl	NAD(P) dependent steroid dehydrogenase-like [Source:MGI Symbol;Acc:MGI:1099438]
PC48	ENSMUSG00000031351	X	70232678	70276882	Zfp185	zinc finger protein 185 [Source:MGI Symbol;Acc:MGI:108095]
PC48	ENSMUSG00000050424	X	70279327	70282442	Pnma5	paraneoplastic antigen family 5 [Source:MGI Symbol;Acc:MGI:2180566]
PC48	ENSMUSG00000046287	X	70310126	70313529	Pnma3	paraneoplastic antigen MA3 [Source:MGI Symbol;Acc:MGI:2180565]
PC48	ENSMUSG00000079845	X	70319684	70327817	Xlr4a	X-linked lymphocyte-regulated 4A [Source:MGI Symbol;Acc:MGI:3574098]
PC48	ENSMUSG00000057836	X	70331632	70342434	Xlr3a	X-linked lymphocyte-regulated 3A [Source:MGI Symbol;Acc:MGI:109506]
PC48	ENSMUSG00000058328	X	70352974	70363041	Xlr5a	X-linked lymphocyte-regulated 5A [Source:MGI Symbol;Acc:MGI:3574108]
PC48	ENSMUSG00000067771	X	70362386	70374601	Gm14685	predicted gene 14685 [Source:MGI Symbol;Acc:MGI:3710618]
PC48	ENSMUSG00000071745	X	70382571	70394789	DXBay18	DNA segment, Chr X, Baylor 18 [Source:MGI Symbol;Acc:MGI:99870]
PC48	ENSMUSG00000072479	X	70394135	70404211	Xlr5b	X-linked lymphocyte-regulated 5B [Source:MGI Symbol;Acc:MGI:3574109]
PC48	ENSMUSG00000079566	X	70420641	70422328	4930408F14Rik	RIKEN cDNA 4930408F14 gene [Source:MGI Symbol;Acc:MGI:1922101]
PC48	ENSMUSG00000073125	X	70437546	70448269	Xlr3b	X-linked lymphocyte-regulated 3B [Source:MGI Symbol;Acc:MGI:109505]
PC48	ENSMUSG00000067768	X	70459672	70467795	Xlr4b	X-linked lymphocyte-regulated 4B [Source:MGI Symbol;Acc:MGI:1350975]
PC48	ENSMUSG00000078317	X	70473645	70476134	F8a	factor 8-associated gene A [Source:MGI Symbol;Acc:MGI:95474]
PC48	ENSMUSG00000031362	X	70479027	70488469	Xlr4c	X-linked lymphocyte-regulated 4C [Source:MGI Symbol;Acc:MGI:3574099]
PC48	ENSMUSG00000058147	X	70499879	70510729	Xlr3c	X-linked lymphocyte-regulated 3C [Source:MGI Symbol;Acc:MGI:3047103]
PC48	ENSMUSG00000067764	X	70528235	70538315	Xlr5c	X-linked lymphocyte-regulated 5C [Source:MGI Symbol;Acc:MGI:1350981]
PC48	ENSMUSG00000031365	X	70587959	70604419	Zfp275	zinc finger protein 275 [Source:MGI Symbol;Acc:MGI:1350985]				GO:0006355 regulation of transcription, DNA-dependent	MI
PC48	ENSMUSG00000031374	X	70656435	70673724	Zfp92	zinc finger protein 92 [Source:MGI Symbol;Acc:MGI:108094]				GO:0006355 regulation of transcription, DNA-dependent
PC48	ENSMUSG00000031372	X	70679044	70680683	Trex2	three prime repair exonuclease 2 [Source:MGI Symbol;Acc:MGI:1346343]
PC48	ENSMUSG00000031371	X	70682654	70704383	Haus7	HAUS augmin-like complex, subunit 7 [Source:MGI Symbol;Acc:MGI:1920988]					MI
PC48	ENSMUSG00000031375	X	70728941	70741272	Bgn	biglycan [Source:MGI Symbol;Acc:MGI:88158]					SO
PC48	ENSMUSG00000031376	X	70748425	70816344	Atp2b3	ATPase, Ca++ transporting, plasma membrane 3 [Source:MGI Symbol;Acc:MGI:1347353]
PC49	ENSMUSG00000052372	X	83986209	85360984	Il1rapl1	interleukin 1 receptor accessory protein-like 1 [Source:MGI Symbol;Acc:MGI:2687319]
PC49	ENSMUSG00000035395	X	86649187	86655028	Pet2	plasmacytoma expressed transcript 2 [Source:MGI Symbol;Acc:MGI:101758]
PC49	ENSMUSG00000079513	X	86997607	87000830	4932429P05Rik	RIKEN cDNA 4932429P05 gene [Source:MGI Symbol;Acc:MGI:3588287]
PC49	ENSMUSG00000035387	X	87175437	87178191	4930415L06Rik	RIKEN cDNA 4930415L06 gene [Source:MGI Symbol;Acc:MGI:3588286]
PC49	ENSMUSG00000091497	X	88137481	88138473	Gm44	predicted gene 44 [Source:MGI Symbol;Acc:MGI:2684890]
PC49	ENSMUSG00000073069	X	88577094	88578236	Mageb2	melanoma antigen, family B, 2 [Source:MGI Symbol;Acc:MGI:105117]
PC49	ENSMUSG00000067650	X	88637839	88638873	Gm5072	predicted gene 5072 [Source:MGI Symbol;Acc:MGI:3643982]
PC49	ENSMUSG00000073068	X	88725465	88726499	Gm8914	predicted gene 8914 [Source:MGI Symbol;Acc:MGI:3646464]
PC49	ENSMUSG00000057805	X	88820549	88821250	1700084M14Rik	RIKEN cDNA 1700084M14 gene [Source:MGI Symbol;Acc:MGI:1920737]
PC49	ENSMUSG00000064129	X	88877533	88881010	Gm14781	predicted gene 14781 [Source:MGI Symbol;Acc:MGI:3712084]
PC49	ENSMUSG00000061392	X	89024883	89028357	Mageb5	melanoma antigen, family B, 5 [Source:MGI Symbol;Acc:MGI:2148169]
PC49	ENSMUSG00000062162	X	89260530	89261672	Mageb1	melanoma antigen, family B, 1 [Source:MGI Symbol;Acc:MGI:105118]
PC49	ENSMUSG00000067649	X	89364218	89844911	Mageb18	melanoma antigen family B, 18 [Source:MGI Symbol;Acc:MGI:3045344]
PC49	ENSMUSG00000071726	X	89735288	89736020	Gm5941	predicted gene 5941 [Source:MGI Symbol;Acc:MGI:3646197]
PC49	ENSMUSG00000067647	X	90401493	90402212	1700003E24Rik	RIKEN cDNA 1700003E24 gene [Source:MGI Symbol;Acc:MGI:1916607]
PC49	ENSMUSG00000067646	X	90428566	90429285	BC061195	cDNA sequence BC061195 [Source:MGI Symbol;Acc:MGI:4361273]
PC49	ENSMUSG00000035277	X	90531846	90543696	Arx	aristaless related homeobox [Source:MGI Symbol;Acc:MGI:1097716]	Y			GO:0006355 regulation of transcription, DNA-dependent	MI
PC49	ENSMUSG00000006678	X	90550106	90877494	Pola1	polymerase (DNA directed), alpha 1 [Source:MGI Symbol;Acc:MGI:99660]					MI
PC49	ENSMUSG00000035246	X	90900202	90995290	Pcyt1b	phosphate cytidylyltransferase 1, choline, beta isoform [Source:MGI Symbol;Acc:MGI:2147987]	Y	Other fertility Defects	GO:0007283 spermatogenesis		SO
PC49	ENSMUSG00000035232	X	91009946	91077540	Pdk3	pyruvate dehydrogenase kinase, isoenzyme 3 [Source:MGI Symbol;Acc:MGI:2384308]
PC49	ENSMUSG00000081044	X	91213998	91220809	AU015836	expressed sequence AU015836 [Source:MGI Symbol;Acc:MGI:2147954]
PC49	ENSMUSG00000055936	X	91213998	91220803	AU015836	expressed sequence AU015836 [Source:MGI Symbol;Acc:MGI:2147954]
PC49	ENSMUSG00000079509	X	91319970	91369041	Zfx	zinc finger protein X-linked [Source:MGI Symbol;Acc:MGI:99211]	Y	Other fertility Defects	GO:0007283 spermatogenesis; GO:0009566 fertilization	GO:0006355 regulation of transcription, DNA-dependent	MI
PC49	ENSMUSG00000035150	X	91434046	91458201	Eif2s3x	eukaryotic translation initiation factor 2, subunit 3, structural gene X-linked [Source:MGI Symbol;Acc:MGI:1349431]					SO
PC49	ENSMUSG00000043929	X	91479938	91523063	Klhl15	kelch-like 15 (Drosophila) [Source:MGI Symbol;Acc:MGI:1923400]					PM
PC49	ENSMUSG00000043549	X	91600392	91612116	4932442L08Rik	RIKEN cDNA 4932442L08 gene [Source:MGI Symbol;Acc:MGI:1921682]
PC49	ENSMUSG00000079508	X	91612456	91662432	Apoo	apolipoprotein O [Source:MGI Symbol;Acc:MGI:1915566]
PC49	ENSMUSG00000025151	X	91780813	91787482	Maged1	melanoma antigen, family D, 1 [Source:MGI Symbol;Acc:MGI:1930187]				GO:0045892 negative regulation of transcription, DNA-dependent; GO:0045893 positive regulation of transcription, DNA-dependent	MI
PC49	ENSMUSG00000071723	X	91881408	91888583	Gspt2	G1 to S phase transition 2 [Source:MGI Symbol;Acc:MGI:1316727]				GO:0006412 translation	MI
PC49	ENSMUSG00000073062	X	91969908	91975530	Zxdb	zinc finger, X-linked, duplicated B [Source:MGI Symbol;Acc:MGI:3694898]				GO:0045893 positive regulation of transcription, DNA-dependent	MI
PC49	ENSMUSG00000071722	X	92217846	92222021	Spin4	spindlin family, member 4 [Source:MGI Symbol;Acc:MGI:2444925]					MI
PC49	ENSMUSG00000025656	X	92244276	92392160	Arhgef9	CDC42 guanine nucleotide exchange factor (GEF) 9 [Source:MGI Symbol;Acc:MGI:2442233]
PC49	ENSMUSG00000050332	X	92615657	92640211	Fam123b	family with sequence similarity 123, member B [Source:MGI Symbol;Acc:MGI:1919595]
PC49	ENSMUSG00000031204	X	92665540	92673468	Asb12	ankyrin repeat and SOCS box-containing 12 [Source:MGI Symbol;Acc:MGI:1917642]					PM
PC49	ENSMUSG00000035062	X	92834532	92853848	Zc4h2	zinc finger, C4H2 domain containing [Source:MGI Symbol;Acc:MGI:2679294]					MI
PC49	ENSMUSG00000035045	X	92907017	93127831	Zc3h12b	zinc finger CCCH-type containing 12B [Source:MGI Symbol;Acc:MGI:2442133]
PC49	ENSMUSG00000071721	X	92927929	92928657	1700010D01Rik	RIKEN cDNA 1700010D01 gene [Source:MGI Symbol;Acc:MGI:1923636]
PC49	ENSMUSG00000057421	X	93130674	93152301	Las1l	LAS1-like (S. cerevisiae) [Source:MGI Symbol;Acc:MGI:1923380]					MI
PC49	ENSMUSG00000031207	X	93291381	93363891	Msn	moesin [Source:MGI Symbol;Acc:MGI:97167]					SO
PC49	ENSMUSG00000044206	X	93442542	93488777	Vsig4	V-set and immunoglobulin domain containing 4 [Source:MGI Symbol;Acc:MGI:2679720]
PC49	ENSMUSG00000045802	X	93501517	93651633	Hsf3	heat shock transcription factor 3 [Source:MGI Symbol;Acc:MGI:3045337]				GO:0006355 regulation of transcription, DNA-dependent
PC49	ENSMUSG00000031209	X	93650698	93769824	Heph	hephaestin [Source:MGI Symbol;Acc:MGI:1332240]					MI
PC49	ENSMUSG00000031210	X	93908780	93914727	Gpr165	G protein-coupled receptor 165 [Source:MGI Symbol;Acc:MGI:1923456]
PC49	ENSMUSG00000031212	X	94267935	94277443	Pgr15l	G protein-coupled receptor 15-like [Source:MGI Symbol;Acc:MGI:2676330]
PC49	ENSMUSG00000034457	X	94529179	94572555	Eda2r	ectodysplasin A2 receptor [Source:MGI Symbol;Acc:MGI:2442860]
PC49	ENSMUSG00000046532	X	95345060	95518554	Ar	androgen receptor [Source:MGI Symbol;Acc:MGI:88064]	Y	Sertoli, Leydig, interstitial cells,Other fertility Defects		GO:0006351 transcription, DNA-dependent; GO:0006355 regulation of transcription, DNA-dependent; GO:0010468 regulation of gene expression; GO:0045893 positive regulation of transcription, DNA-dependent
PC49	ENSMUSG00000031214	X	95749616	96086364	Ophn1	oligophrenin 1 [Source:MGI Symbol;Acc:MGI:2151070]
PC49	ENSMUSG00000047694	X	96131655	96144356	Yipf6	Yip1 domain family, member 6 [Source:MGI Symbol;Acc:MGI:1925179]					SO
PC49	ENSMUSG00000031216	X	96198587	96270067	Stard8	START domain containing 8 [Source:MGI Symbol;Acc:MGI:2448556]					MI
PC49	ENSMUSG00000031217	X	96331469	96344330	Efnb1	ephrin B1 [Source:MGI Symbol;Acc:MGI:102708]					MI
PC49	ENSMUSG00000034403	X	96661073	96666612	Pja1	praja1, RING-H2 motif containing [Source:MGI Symbol;Acc:MGI:1101765]					MI
PC49	ENSMUSG00000071719	X	97016360	97044129	Tmem28	transmembrane protein 28 [Source:MGI Symbol;Acc:MGI:3648377]
PC49	ENSMUSG00000059327	X	97170945	97596101	Eda	ectodysplasin-A [Source:MGI Symbol;Acc:MGI:1195272]				GO:0010467 gene expression
PC49	ENSMUSG00000031220	X	97597560	97638056	Awat2	acyl-CoA wax alcohol acyltransferase 2 [Source:MGI Symbol;Acc:MGI:3045345]
PC49	ENSMUSG00000051582	X	97624352	97625224	Otud6a	OTU domain containing 6A [Source:MGI Symbol;Acc:MGI:3644685]
PC49	ENSMUSG00000031221	X	97689630	97711464	Igbp1	immunoglobulin (CD79A) binding protein 1 [Source:MGI Symbol;Acc:MGI:1346500]					MI
PC49	ENSMUSG00000067597	X	97720177	97741483	Dgat2l6	diacylglycerol O-acyltransferase 2-like 6 [Source:MGI Symbol;Acc:MGI:3045268]
PC49	ENSMUSG00000015665	X	97767590	97773544	Awat1	acyl-CoA wax alcohol acyltransferase 1 [Source:MGI Symbol;Acc:MGI:3588200]
PC49	ENSMUSG00000044359	X	97785493	97790208	P2ry4	pyrimidinergic receptor P2Y, G-protein coupled, 4 [Source:MGI Symbol;Acc:MGI:1926594]
PC49	ENSMUSG00000060890	X	97800836	97813832	Arr3	arrestin 3, retinal [Source:MGI Symbol;Acc:MGI:2159617]
PC49	ENSMUSG00000015668	X	97818222	97821907	Pdzd11	PDZ domain containing 11 [Source:MGI Symbol;Acc:MGI:1919871]					MI
PC49	ENSMUSG00000034311	X	97821076	97922553	Kif4	kinesin family member 4 [Source:MGI Symbol;Acc:MGI:108389]					MI
PC49	ENSMUSG00000019359	X	97925212	97934234	Gdpd2	glycerophosphodiester phosphodiesterase domain containing 2 [Source:MGI Symbol;Acc:MGI:1918834]
PC49	ENSMUSG00000000881	X	97963061	98013749	Dlg3	discs, large homolog 3 (Drosophila) [Source:MGI Symbol;Acc:MGI:1888986]
PC49	ENSMUSG00000009670	X	98033987	98255006	Tex11	testis expressed gene 11 [Source:MGI Symbol;Acc:MGI:1933237]	Y	Spermatocytes-meiosis	GO:0009566 fertilization; GO:0007140 male meiosis		MI
PC49	ENSMUSG00000031297	X	98274549	98281359	Slc7a3	solute carrier family 7 (cationic amino acid transporter, y+ system), member 3 [Source:MGI Symbol;Acc:MGI:1100521]					SO
PC49	ENSMUSG00000046032	X	98293125	98417902	Snx12	sorting nexin 12 [Source:MGI Symbol;Acc:MGI:1919331]					SO
PC49	ENSMUSG00000042903	X	98449867	98456212	Foxo4	forkhead box O4 [Source:MGI Symbol;Acc:MGI:1891915]				GO:0006355 regulation of transcription, DNA-dependent; GO:0045893 positive regulation of transcription, DNA-dependent
PC49	ENSMUSG00000090141	X	98456715	98459331	Gm614	predicted gene 614 [Source:MGI Symbol;Acc:MGI:2685460]
PC49	ENSMUSG00000092463	X	98456744	98464362	Gm20489	predicted gene 20489 [Source:MGI Symbol;Acc:MGI:5141954]
PC49	ENSMUSG00000031304	X	98459717	98463594	Il2rg	interleukin 2 receptor, gamma chain [Source:MGI Symbol;Acc:MGI:96551]
PC49	ENSMUSG00000079487	X	98469369	98492804	Med12	mediator of RNA polymerase II transcription, subunit 12 homolog (yeast) [Source:MGI Symbol;Acc:MGI:1926212]				GO:0045893 positive regulation of transcription, DNA-dependent
PC49	ENSMUSG00000031302	X	98491178	98521302	Nlgn3	neuroligin 3 [Source:MGI Symbol;Acc:MGI:2444609]
PC49	ENSMUSG00000047797	X	98571717	98580968	Gjb1	gap junction protein, beta 1 [Source:MGI Symbol;Acc:MGI:95719]
PC49	ENSMUSG00000031310	X	98599723	98616188	Zmym3	zinc finger, MYM-type 3 [Source:MGI Symbol;Acc:MGI:1927231]					MI
PC49	ENSMUSG00000031311	X	98624657	98643930	Nono	non-POU-domain-containing, octamer binding protein [Source:MGI Symbol;Acc:MGI:1855692]				GO:0006355 regulation of transcription, DNA-dependent	MI
PC49	ENSMUSG00000031312	X	98644427	98648880	Itgb1bp2	integrin beta 1 binding protein 2 [Source:MGI Symbol;Acc:MGI:1353420]
PC49	ENSMUSG00000031314	X	98728073	98797128	Taf1	TAF1 RNA polymerase II, TATA box binding protein (TBP)-associated factor [Source:MGI Symbol;Acc:MGI:1336878]				GO:0006355 regulation of transcription, DNA-dependent; GO:0006352 DNA-dependent transcription, initiation	MI
PC49	ENSMUSG00000034160	X	98835399	98879690	Ogt	O-linked N-acetylglucosamine (GlcNAc) transferase (UDP-N-acetylglucosamine:polypeptide-N-acetylglucosaminyl transferase) [Source:MGI Symbol;Acc:MGI:1339639]					MI
PC49	ENSMUSG00000050232	X	98926874	98929608	Cxcr3	chemokine (C-X-C motif) receptor 3 [Source:MGI Symbol;Acc:MGI:1277207]
PC49	ENSMUSG00000046774	X	98989995	98993981	8030474K03Rik	RIKEN cDNA 8030474K03 gene [Source:MGI Symbol;Acc:MGI:2685988]					PM
PC49	ENSMUSG00000079481	X	99044724	99287394	Nhsl2	NHS-like 2 [Source:MGI Symbol;Acc:MGI:3645090]					MI
PC49	ENSMUSG00000049191	X	99261883	99266643	Rgag4	retrotransposon gag domain containing 4 [Source:MGI Symbol;Acc:MGI:3045324]
PC49	ENSMUSG00000079480	X	99314786	99323008	Pin4	protein (peptidyl-prolyl cis/trans isomerase) NIMA-interacting, 4 (parvulin) [Source:MGI Symbol;Acc:MGI:1916963]
PC49	ENSMUSG00000051220	X	99337055	99352430	Ercc6l	excision repair cross-complementing rodent repair deficiency complementation group 6 - like [Source:MGI Symbol;Acc:MGI:2654144]
PC49	ENSMUSG00000031320	X	99380280	99384733	Rps4x	ribosomal protein S4, X-linked [Source:MGI Symbol;Acc:MGI:98158]
PC49	ENSMUSG00000051159	X	99442720	99447520	Cited1	Cbp/p300-interacting transactivator with Glu/Asp-rich carboxy-terminal domain 1 [Source:MGI Symbol;Acc:MGI:108023]				GO:0045892 negative regulation of transcription, DNA-dependent; GO:0006355 regulation of transcription, DNA-dependent; GO:0045893 positive regulation of transcription, DNA-dependent; GO:0010628 positive regulation of gene expression	MI
PC49	ENSMUSG00000067567	X	99479978	99700698	Hdac8	histone deacetylase 8 [Source:MGI Symbol;Acc:MGI:1917565]				GO:0006355 regulation of transcription, DNA-dependent
PC49	ENSMUSG00000034055	X	99709314	99839585	Phka1	phosphorylase kinase alpha 1 [Source:MGI Symbol;Acc:MGI:97576]					MI
PC49	ENSMUSG00000079479	X	99902229	99902974	Gm9112	predicted gene 9112 [Source:MGI Symbol;Acc:MGI:3645559]
PC49	ENSMUSG00000073027	X	99903204	99910548	Dmrtc1b	DMRT-like family C1b [Source:MGI Symbol;Acc:MGI:3639121]
PC49	ENSMUSG00000067562	X	99998302	100005281	Dmrtc1c1	DMRT-like family C1c1 [Source:MGI Symbol;Acc:MGI:1918333]
PC49	ENSMUSG00000067561	X	100042978	100049955	Dmrtc1c2	DMRT-like family C1c2 [Source:MGI Symbol;Acc:MGI:3802967]
PC49	ENSMUSG00000032894	X	100054526	100063310	1700031F05Rik	RIKEN cDNA 1700031F05 gene [Source:MGI Symbol;Acc:MGI:1920550]
PC49	ENSMUSG00000031323	X	100098555	100104026	Dmrtc1a	DMRT-like family C1a [Source:MGI Symbol;Acc:MGI:1918137]				GO:0006355 regulation of transcription, DNA-dependent	PM
PC49	ENSMUSG00000079476	X	100104244	100104990	1700011M02Rik	RIKEN cDNA 1700011M02 gene [Source:MGI Symbol;Acc:MGI:1922693]
PC49	ENSMUSG00000031325	X	100378310	100507121	4930519F16Rik	RIKEN cDNA 4930519F16 gene [Source:MGI Symbol;Acc:MGI:1922356]					PM
PC49	ENSMUSG00000082229	X	100379515	100381979	Nap1l2	nucleosome assembly protein 1-like 2 [Source:MGI Symbol;Acc:MGI:106654]
PC49	ENSMUSG00000031326	X	100516737	100525931	Cdx4	caudal type homeobox 4 [Source:MGI Symbol;Acc:MGI:88362]				GO:0006355 regulation of transcription, DNA-dependent
PC49	ENSMUSG00000031327	X	100551815	100591431	Chic1	cysteine-rich hydrophobic domain 1 [Source:MGI Symbol;Acc:MGI:1344694]
PC49	ENSMUSG00000031329	X	100609806	100619919	Tsx	testis specific X-linked gene [Source:MGI Symbol;Acc:MGI:108118]	Y				PM
PC49	ENSMUSG00000031330	X	100825925	100827003	Zcchc13	zinc finger, CCHC domain containing 13 [Source:MGI Symbol;Acc:MGI:1922314]					PM
PC49	ENSMUSG00000033965	X	100892753	101017304	Slc16a2	solute carrier family 16 (monocarboxylic acid transporters), member 2 [Source:MGI Symbol;Acc:MGI:1203732]					SO
PC49	ENSMUSG00000056537	X	101152502	101176623	Rlim	ring finger protein, LIM domain interacting [Source:MGI Symbol;Acc:MGI:1342291]				GO:0006355 regulation of transcription, DNA-dependent
PC49	ENSMUSG00000046449	X	101272773	101396524	C77370	expressed sequence C77370 [Source:MGI Symbol;Acc:MGI:2148050]
PC49	ENSMUSG00000031333	X	101475996	101609195	Abcb7	ATP-binding cassette, sub-family B (MDR/TAP), member 7 [Source:MGI Symbol;Acc:MGI:109533]					MI
PC49	ENSMUSG00000073016	X	101678157	101702829	Uprt	uracil phosphoribosyltransferase (FUR1) homolog (S. cerevisiae) [Source:MGI Symbol;Acc:MGI:2685620]
PC49	ENSMUSG00000033906	X	101732308	101866403	Zdhhc15	zinc finger, DHHC domain containing 15 [Source:MGI Symbol;Acc:MGI:1915336]
PC49	ENSMUSG00000031224	X	102050294	102052606	Magee2	melanoma antigen, family E, 2 [Source:MGI Symbol;Acc:MGI:2148316]
PC49	ENSMUSG00000031226	X	102275095	102312429	2610029G23Rik	RIKEN cDNA 2610029G23 gene [Source:MGI Symbol;Acc:MGI:1914933]					MI
PC49	ENSMUSG00000031227	X	102315735	102319248	Magee1	melanoma antigen, family E, 1 [Source:MGI Symbol;Acc:MGI:2148149]
PC49	ENSMUSG00000090132	X	102695111	102695978	Cypt2-ps	cysteine-rich perinuclear theca 2, pseudogene [Source:MGI Symbol;Acc:MGI:2676331]
PC49	ENSMUSG00000031230	X	102959618	102970278	Fgf16	fibroblast growth factor 16 [Source:MGI Symbol;Acc:MGI:1931627]
PC49	ENSMUSG00000031229	X	102992954	103124736	Atrx	alpha thalassemia/mental retardation syndrome X-linked homolog (human) [Source:MGI Symbol;Acc:MGI:103067]					SO
PC49	ENSMUSG00000031232	X	103163423	103207245	Magt1	magnesium transporter 1 [Source:MGI Symbol;Acc:MGI:1914325]					SO
PC49	ENSMUSG00000031231	X	103211039	103217789	Cox7b	cytochrome c oxidase subunit VIIb [Source:MGI Symbol;Acc:MGI:1913392]
PC49	ENSMUSG00000033792	X	103222615	103320265	Atp7a	ATPase, Cu++ transporting, alpha polypeptide [Source:MGI Symbol;Acc:MGI:99400]	Y			GO:0010468 regulation of gene expression	SO
PC49	ENSMUSG00000033777	X	103338543	103355832	Tlr13	toll-like receptor 13 [Source:MGI Symbol;Acc:MGI:3045213]
PC49	ENSMUSG00000062070	X	103382439	103399038	Pgk1	phosphoglycerate kinase 1 [Source:MGI Symbol;Acc:MGI:97555]
PC49	ENSMUSG00000047242	X	103402222	103416497	Taf9b	TAF9B RNA polymerase II, TATA box binding protein (TBP)-associated factor [Source:MGI Symbol;Acc:MGI:3039562]				GO:0006355 regulation of transcription, DNA-dependent; GO:0006352 DNA-dependent transcription, initiation	MI
PC49	ENSMUSG00000073012	X	103430585	103450715	Fnd3c2	fibronectin type III domain containing 3C2 [Source:MGI Symbol;Acc:MGI:2685621]
PC49	ENSMUSG00000033737	X	103615380	103680740	Fndc3c1	fibronectin type III domain containing 3C1 [Source:MGI Symbol;Acc:MGI:2685630]
PC49	ENSMUSG00000052821	X	103769685	103799018	Cysltr1	cysteinyl leukotriene receptor 1 [Source:MGI Symbol;Acc:MGI:1926218]
PC49	ENSMUSG00000073010	X	103778525	103905896	Gm5127	predicted gene 5127 [Source:MGI Symbol;Acc:MGI:3648285]
PC49	ENSMUSG00000047686	X	104032421	104035983	Zcchc5	zinc finger, CCHC domain containing 5 [Source:MGI Symbol;Acc:MGI:2685221]
PC49	ENSMUSG00000049929	X	104115964	104129239	Lpar4	lysophosphatidic acid receptor 4 [Source:MGI Symbol;Acc:MGI:1925384]
PC49	ENSMUSG00000050921	X	104283831	104300313	P2ry10	purinergic receptor P2Y, G-protein coupled 10 [Source:MGI Symbol;Acc:MGI:1926076]
PC49	ENSMUSG00000054293	X	104344266	104369000	A630033H20Rik	RIKEN cDNA A630033H20 gene [Source:MGI Symbol;Acc:MGI:2441814]
PC49	ENSMUSG00000073008	X	104451217	104492106	Gpr174	G protein-coupled receptor 174 [Source:MGI Symbol;Acc:MGI:2685222]
PC49	ENSMUSG00000031239	X	104592438	104598715	Itm2a	integral membrane protein 2A [Source:MGI Symbol;Acc:MGI:107706]					MI
PC49	ENSMUSG00000031241	X	104863303	104884319	Tbx22	T-box 22 [Source:MGI Symbol;Acc:MGI:2389465]				GO:0006355 regulation of transcription, DNA-dependent; GO:0045892 negative regulation of transcription, DNA-dependent
PC49	ENSMUSG00000031242	X	104978090	105011673	2610002M06Rik	RIKEN cDNA 2610002M06 gene [Source:MGI Symbol;Acc:MGI:1914278]					SO
PC49	ENSMUSG00000073007	X	104987929	105068248	Fam46d	family with sequence similarity 46, member D [Source:MGI Symbol;Acc:MGI:2685223]
PC49	ENSMUSG00000073006	X	105141074	105143804	Gm732	predicted gene 732 [Source:MGI Symbol;Acc:MGI:2685578]					PM
PC49	ENSMUSG00000063663	X	105932355	106029711	Brwd3	bromodomain and WD repeat domain containing 3 [Source:MGI Symbol;Acc:MGI:3029414]
PC49	ENSMUSG00000031245	X	106199873	106208743	Hmgn5	high-mobility group nucleosome binding domain 5 [Source:MGI Symbol;Acc:MGI:1355295]
PC49	ENSMUSG00000031246	X	106290704	106393212	Sh3bgrl	SH3-binding domain glutamic acid-rich protein like [Source:MGI Symbol;Acc:MGI:1930849]					MI
PC49	ENSMUSG00000048621	X	106392095	106395778	Gm6377	predicted gene 6377 [Source:MGI Symbol;Acc:MGI:3647255]
PC49	ENSMUSG00000056854	X	108009729	108010910	Pou3f4	POU domain, class 3, transcription factor 4 [Source:MGI Symbol;Acc:MGI:101894]				GO:0006355 regulation of transcription, DNA-dependent; GO:0006366 transcription from RNA polymerase II promoter
PC49	ENSMUSG00000073001	X	108305797	108319213	Cylc1	cylicin, basic protein of sperm head cytoskeleton 1 [Source:MGI Symbol;Acc:MGI:1914657]					PM
PC49	ENSMUSG00000062226	X	108363679	108364032	Gm10112	predicted pseudogene 10112 [Source:MGI Symbol;Acc:MGI:3800293]
PC49	ENSMUSG00000025665	X	108501801	108651568	Rps6ka6	ribosomal protein S6 kinase polypeptide 6 [Source:MGI Symbol;Acc:MGI:1914321]					MI
PC50	ENSMUSG00000051323	X	130117402	130223532	Pcdh19	protocadherin 19 [Source:MGI Symbol;Acc:MGI:2685563]					SO
PC50	ENSMUSG00000031250	X	130385519	130400116	Tnmd	tenomodulin [Source:MGI Symbol;Acc:MGI:1929885]
PC50	ENSMUSG00000067377	X	130425607	130432968	Tspan6	tetraspanin 6 [Source:MGI Symbol;Acc:MGI:1926264]					PM
PC50	ENSMUSG00000031253	X	130442965	130466985	Srpx2	sushi-repeat-containing protein, X-linked 2 [Source:MGI Symbol;Acc:MGI:1916042]
PC50	ENSMUSG00000031255	X	130470924	130516351	Sytl4	synaptotagmin-like 4 [Source:MGI Symbol;Acc:MGI:1351606]					MI
PC50	ENSMUSG00000031256	X	130593726	130621358	Cstf2	cleavage stimulation factor, 3' pre-RNA subunit 2 [Source:MGI Symbol;Acc:MGI:1343054]					MI
PC50	ENSMUSG00000031257	X	130620960	130756495	Nox1	NADPH oxidase 1 [Source:MGI Symbol;Acc:MGI:2450016]
PC50	ENSMUSG00000031258	X	130683582	130696615	Xkrx	X Kell blood group precursor related X linked [Source:MGI Symbol;Acc:MGI:3584011]
PC50	ENSMUSG00000052549	X	130722040	130742567	Arl13a	ADP-ribosylation factor-like 13A [Source:MGI Symbol;Acc:MGI:1921698]					PM
PC50	ENSMUSG00000067369	X	130756878	130811523	Trmt2b	TRM2 tRNA methyltransferase 2 homolog B (S. cerevisiae) [Source:MGI Symbol;Acc:MGI:2442530]				GO:0006396 RNA processing	MI
PC50	ENSMUSG00000033578	X	130829764	130840508	Tmem35	transmembrane protein 35 [Source:MGI Symbol;Acc:MGI:1914814]					MI
PC50	ENSMUSG00000031262	X	130842623	130897178	Cenpi	centromere protein I [Source:MGI Symbol;Acc:MGI:2147897]
PC50	ENSMUSG00000000223	X	130939090	130991112	Drp2	dystrophin related protein 2 [Source:MGI Symbol;Acc:MGI:107432]
PC50	ENSMUSG00000009596	X	130994657	131011029	Taf7l	TAF7-like RNA polymerase II, TATA box binding protein (TBP)-associated factor [Source:MGI Symbol;Acc:MGI:1921719]	Y	Spermatozoa-all,OAT-oligoasthenoteratozoospermia	GO:0007283 spermatogenesis	GO:0006355 regulation of transcription, DNA-dependent	PM
PC50	ENSMUSG00000048007	X	131071795	131076404	Timm8a1	translocase of inner mitochondrial membrane 8 homolog a1 (yeast) [Source:MGI Symbol;Acc:MGI:1353433]
PC50	ENSMUSG00000031264	X	131076875	131118109	Btk	Bruton agammaglobulinemia tyrosine kinase [Source:MGI Symbol;Acc:MGI:88216]				GO:0006355 regulation of transcription, DNA-dependent
PC50	ENSMUSG00000079435	X	131120193	131122601	Rpl36a	ribosomal protein L36A [Source:MGI Symbol;Acc:MGI:1201789]
PC50	ENSMUSG00000031266	X	131122688	131135664	Gla	galactosidase, alpha [Source:MGI Symbol;Acc:MGI:1347344]					SO
PC50	ENSMUSG00000045427	X	131135718	131141599	Hnrnph2	heterogeneous nuclear ribonucleoprotein H2 [Source:MGI Symbol;Acc:MGI:1201779]
PC50	ENSMUSG00000049804	X	131221058	131231296	Armcx4	armadillo repeat containing, X-linked 4 [Source:MGI Symbol;Acc:MGI:2147887]					MI
PC50	ENSMUSG00000033460	X	131252502	131256456	Armcx1	armadillo repeat containing, X-linked 1 [Source:MGI Symbol;Acc:MGI:1925498]
PC50	ENSMUSG00000071690	X	131280034	131281452	Gm10344	predicted gene 10344 [Source:MGI Symbol;Acc:MGI:3642672]
PC50	ENSMUSG00000050394	X	131282994	131285956	Armcx6	armadillo repeat containing, X-linked 6 [Source:MGI Symbol;Acc:MGI:2147993]
PC50	ENSMUSG00000049047	X	131291134	131295994	Armcx3	armadillo repeat containing, X-linked 3 [Source:MGI Symbol;Acc:MGI:1918953]
PC50	ENSMUSG00000033436	X	131338684	131343760	Armcx2	armadillo repeat containing, X-linked 2 [Source:MGI Symbol;Acc:MGI:1914666]					MI
PC50	ENSMUSG00000009941	X	131479065	131499293	Nxf2	nuclear RNA export factor 2 [Source:MGI Symbol;Acc:MGI:1933192]	Y				MI
PC50	ENSMUSG00000052676	X	131505911	131559831	Zmat1	zinc finger, matrin type 1 [Source:MGI Symbol;Acc:MGI:2442284]					MI
PC50	ENSMUSG00000079432	X	131702163	131712171	Gm15023	predicted gene 15023 [Source:MGI Symbol;Acc:MGI:3805552]
PC50	ENSMUSG00000031409	X	131743226	131745226	Tceal6	transcription elongation factor A (SII)-like 6 [Source:MGI Symbol;Acc:MGI:1923939]
PC50	ENSMUSG00000067360	X	131836846	131847191	Pramel3	preferentially expressed antigen in melanoma-like 3 [Source:MGI Symbol;Acc:MGI:1890657]
PC50	ENSMUSG00000067359	X	131907823	131917765	Gm5128	predicted gene 5128 [Source:MGI Symbol;Acc:MGI:3647038]
PC50	ENSMUSG00000067358	X	131968374	131978369	Gm7903	predicted gene 7903 [Source:MGI Symbol;Acc:MGI:3648697]
PC50	ENSMUSG00000054994	X	132029127	132039133	AV320801	expressed sequence AV320801 [Source:MGI Symbol;Acc:MGI:3035227]
PC50	ENSMUSG00000031410	X	132114094	132133316	Nxf7	nuclear RNA export factor 7 [Source:MGI Symbol;Acc:MGI:2159343]
PC50	ENSMUSG00000031411	X	132147541	132162244	Prame	preferentially expressed antigen in melanoma [Source:MGI Symbol;Acc:MGI:1923079]					PM
PC50	ENSMUSG00000058252	X	132189237	132228329	1700008I05Rik	RIKEN cDNA 1700008I05 gene [Source:MGI Symbol;Acc:MGI:1919091]					PM
PC50	ENSMUSG00000060726	X	132253206	132259800	Tmsb15a	thymosin beta 15a [Source:MGI Symbol;Acc:MGI:1925728]					PM
PC50	ENSMUSG00000072969	X	132277272	132281861	Armcx5	armadillo repeat containing, X-linked 5 [Source:MGI Symbol;Acc:MGI:2148026]
PC50	ENSMUSG00000043384	X	132277272	132338013	Gprasp1	G protein-coupled receptor associated sorting protein 1 [Source:MGI Symbol;Acc:MGI:1917418]					MI
PC50	ENSMUSG00000072966	X	132373573	132379269	Gprasp2	G protein-coupled receptor associated sorting protein 2 [Source:MGI Symbol;Acc:MGI:2442071]					MI
PC50	ENSMUSG00000072964	X	132420392	132425620	Bhlhb9	basic helix-loop-helix domain containing, class B9 [Source:MGI Symbol;Acc:MGI:1917487]					MI
PC50	ENSMUSG00000048040	X	132528359	132529898	Arxes2	adipocyte-related X-chromosome expressed sequence 2 [Source:MGI Symbol;Acc:MGI:1924226]					MI
PC50	ENSMUSG00000048355	X	132567906	132569485	Arxes1	adipocyte-related X-chromosome expressed sequence 1 [Source:MGI Symbol;Acc:MGI:1923469]					MI
PC50	ENSMUSG00000042750	X	132601103	132602775	Bex2	brain expressed X-linked 2 [Source:MGI Symbol;Acc:MGI:1338017]					SO
PC50	ENSMUSG00000057000	X	132606638	132619794	Nxf3	nuclear RNA export factor 3 [Source:MGI Symbol;Acc:MGI:2685230]					SO
PC50	ENSMUSG00000047844	X	132673535	132674982	Bex4	brain expressed gene 4 [Source:MGI Symbol;Acc:MGI:3606746]
PC50	ENSMUSG00000051579	X	132703523	132706881	Tceal8	transcription elongation factor A (SII)-like 8 [Source:MGI Symbol;Acc:MGI:1913934]				GO:0006355 regulation of transcription, DNA-dependent	MI
PC50	ENSMUSG00000054034	X	132735487	132738415	Tceal5	transcription elongation factor A (SII)-like 5 [Source:MGI Symbol;Acc:MGI:3036236]
PC50	ENSMUSG00000050071	X	132748511	132750052	Bex1	brain expressed gene 1 [Source:MGI Symbol;Acc:MGI:1328321]
PC50	ENSMUSG00000079428	X	132749318	132760639	Tceal7	transcription elongation factor A (SII)-like 7 [Source:MGI Symbol;Acc:MGI:1915746]				GO:0045892 negative regulation of transcription, DNA-dependent
PC50	ENSMUSG00000042712	X	132779618	132781678	Wbp5	WW domain binding protein 5 [Source:MGI Symbol;Acc:MGI:109567]
PC50	ENSMUSG00000046432	X	132804800	132806517	Ngfrap1	nerve growth factor receptor (TNFRSF16) associated protein 1 [Source:MGI Symbol;Acc:MGI:1338016]					SO
PC50	ENSMUSG00000057439	X	132982646	133078595	Kir3dl2	killer cell immunoglobulin-like receptor, three domains, long cytoplasmic tail, 2 [Source:MGI Symbol;Acc:MGI:3612791]
PC50	ENSMUSG00000091359	X	133026280	133028145	Gm3129	predicted gene 3129 [Source:MGI Symbol;Acc:MGI:3781305]
PC50	ENSMUSG00000031424	X	133052538	133068848	Kir3dl1	killer cell immunoglobulin-like receptor, three domains, long cytoplasmic tail, 1 [Source:MGI Symbol;Acc:MGI:2652397]
PC50	ENSMUSG00000044550	X	133125381	133202917	Tceal3	transcription elongation factor A (SII)-like 3 [Source:MGI Symbol;Acc:MGI:1913354]
PC50	ENSMUSG00000049536	X	133242521	133246017	Tceal1	transcription elongation factor A (SII)-like 1 [Source:MGI Symbol;Acc:MGI:2385317]				GO:0006355 regulation of transcription, DNA-dependent	MI
PC50	ENSMUSG00000031422	X	133267481	133278229	Morf4l2	mortality factor 4 like 2 [Source:MGI Symbol;Acc:MGI:1927167]
PC50	ENSMUSG00000072960	X	133276397	133277682	BC065397	cDNA sequence BC065397 [Source:MGI Symbol;Acc:MGI:3584520]
PC50	ENSMUSG00000018595	X	133292213	133314680	Glra4	glycine receptor, alpha 4 subunit [Source:MGI Symbol;Acc:MGI:95750]
PC50	ENSMUSG00000031425	X	133357210	133374272	Plp1	proteolipid protein (myelin) 1 [Source:MGI Symbol;Acc:MGI:97623]				GO:0010628 positive regulation of gene expression	MI
PC50	ENSMUSG00000043463	X	133392686	133403294	Rab9b	RAB9B, member RAS oncogene family [Source:MGI Symbol;Acc:MGI:2442454]
PC50	ENSMUSG00000048155	X	133461864	133462912	1700014N06Rik	RIKEN cDNA 1700014N06 gene [Source:MGI Symbol;Acc:MGI:1916639]
PC50	ENSMUSG00000072955	X	133489527	133511408	Tmsb15l	thymosin beta 15b like [Source:MGI Symbol;Acc:MGI:3026988]
PC50	ENSMUSG00000089996	X	133489804	133492564	Tmsb15b2	thymosin beta 15b2 [Source:MGI Symbol;Acc:MGI:3843061]
PC50	ENSMUSG00000089768	X	133508561	133511413	Tmsb15b1	thymosin beta 15b1 [Source:MGI Symbol;Acc:MGI:3843059]
PC50	ENSMUSG00000044348	X	133515655	133572841	Mcart6	mitochondrial carrier triple repeat 6 [Source:MGI Symbol;Acc:MGI:1914312]
PC50	ENSMUSG00000031428	X	133527694	133533011	Zcchc18	zinc finger, CCHC domain containing 18 [Source:MGI Symbol;Acc:MGI:1914245]
PC50	ENSMUSG00000042595	X	133584133	133617042	Fam199x	family with sequence similarity 199, X-linked [Source:MGI Symbol;Acc:MGI:2384304]					MI
PC50	ENSMUSG00000023443	X	133649936	133656622	Esx1	extraembryonic, spermatogenesis, homeobox 1 [Source:MGI Symbol;Acc:MGI:1096388]				GO:0045892 negative regulation of transcription, DNA-dependent; GO:0006355 regulation of transcription, DNA-dependent	PM
PC50	ENSMUSG00000059203	X	134105147	135381485	Il1rapl2	interleukin 1 receptor accessory protein-like 2 [Source:MGI Symbol;Acc:MGI:1913106]
PC50	ENSMUSG00000071686	X	134742704	134744119	Tex13a	testis expressed 13A [Source:MGI Symbol;Acc:MGI:1915194]
PC50	ENSMUSG00000052854	X	135448969	135545071	Nrk	Nik related kinase [Source:MGI Symbol;Acc:MGI:1351326]					MI
PC50	ENSMUSG00000031271	X	135613796	135619775	Serpina7	serine (or cysteine) peptidase inhibitor, clade A (alpha-1 antiproteinase, antitrypsin), member 7 [Source:MGI Symbol;Acc:MGI:3041197]
PC50	ENSMUSG00000031270	X	135620782	135627944	4930513O06Rik	RIKEN cDNA 4930513O06 gene [Source:MGI Symbol;Acc:MGI:1922375]					PM
PC50	ENSMUSG00000042525	X	135713767	135715548	4933428M09Rik	RIKEN cDNA 4933428M09 gene [Source:MGI Symbol;Acc:MGI:1918498]					PM
PC50	ENSMUSG00000042515	X	135744581	135772874	Mum1l1	melanoma associated antigen (mutated) 1-like 1 [Source:MGI Symbol;Acc:MGI:2445062]					MI
PC50	ENSMUSG00000051257	X	135868222	135872708	Trap1a	tumor rejection antigen P1A [Source:MGI Symbol;Acc:MGI:98818]					MI
PC50	ENSMUSG00000042498	X	136014906	136089121	D330045A20Rik	RIKEN cDNA D330045A20 gene [Source:MGI Symbol;Acc:MGI:2147848]
PC50	ENSMUSG00000031438	X	136097855	136207684	Rnf128	ring finger protein 128 [Source:MGI Symbol;Acc:MGI:1914139]					SO
PC50	ENSMUSG00000042473	X	136219535	136287944	Tbc1d8b	TBC1 domain family, member 8B [Source:MGI Symbol;Acc:MGI:1918101]					SO
PC50	ENSMUSG00000072945	X	136314088	136316892	Ripply1	ripply1 homolog (zebrafish) [Source:MGI Symbol;Acc:MGI:3614797]
PC50	ENSMUSG00000047230	X	136335367	136345925	Cldn2	claudin 2 [Source:MGI Symbol;Acc:MGI:1276110]
PC50	ENSMUSG00000031434	X	136356171	136406216	Morc4	microrchidia 4 [Source:MGI Symbol;Acc:MGI:1922996]
PC50	ENSMUSG00000031433	X	136424050	136533134	Rbm41	RNA binding motif protein 41 [Source:MGI Symbol;Acc:MGI:2444923]
PC50	ENSMUSG00000072944	X	136541344	136597251	Nup62cl	nucleoporin 62 C-terminal like [Source:MGI Symbol;Acc:MGI:2685565]
PC50	ENSMUSG00000042433	X	136597418	136641336	E230019M04Rik	RIKEN cDNA E230019M04 gene [Source:MGI Symbol;Acc:MGI:3607720]
PC50	ENSMUSG00000042425	X	136902033	136929079	Frmpd3	FERM and PDZ domain containing 3 [Source:MGI Symbol;Acc:MGI:3646547]
PC50	ENSMUSG00000031432	X	136991152	137010679	Prps1	phosphoribosyl pyrophosphate synthetase 1 [Source:MGI Symbol;Acc:MGI:97775]					MI
PC50	ENSMUSG00000031431	X	137074067	137135198	Tsc22d3	TSC22 domain family, member 3 [Source:MGI Symbol;Acc:MGI:1196284]	Y			GO:0006355 regulation of transcription, DNA-dependent	MI
PC50	ENSMUSG00000000266	X	137199138	137302254	Mid2	midline 2 [Source:MGI Symbol;Acc:MGI:1344333]
PC50	ENSMUSG00000042386	X	137342846	137347972	Tex13	testis expressed gene 13 [Source:MGI Symbol;Acc:MGI:1890544]					MI
