# Supplementary material for: Genome-wide mapping in a house mouse hybrid zone reveals hybrid sterility loci and Dobzhansky-Muller interactions
Source: eLife. 2014 Dec 9;3:e02504. doi: 10.7554/eLife.02504 (PMC4359376; doi:10.7554/eLife.02504)
Supplement: Figure 2—source data 1. — DOI: http://dx.doi.org/10.7554/eLife.02504.012 [file elife02504s004.xlsx]

## Sheet: RTWinteractions
SNP1	SNP1chr	SNP1pos	SNP1sigReg	SNP2	SNP2chr	SNP2pos	SNP2sigReg	pInteract	qInteract
JAX00276133	1	173344042	RTW01	JAX00486792	2	33151543	RTW02	0.00054	0.019376
JAX00276133	1	173344042	RTW01	JAX00172171	9	64400840	RTW05	0.011	0.0576667
JAX00486792	2	33151543	RTW02	JAX00306035	11	24251155	RTW06	0.012	0.0615111
JAX00276133	1	173344042	RTW01	JAX00035255	12	41521035	RTW07	0.013	0.0651884
JAX00486792	2	33151543	RTW02	JAX00034959	12	37595107	RTW07	3.4e-06	0.000853467
JAX00486792	2	33151543	RTW02	JAX00035067	12	39027006	RTW07	0.00025	0.019376
JAX00486792	2	33151543	RTW02	JAX00034927	12	37156874	RTW07	0.003	0.0230667
JAX00172171	9	64400840	RTW05	JAX00034927	12	37156874	RTW07	0.02	0.0974648
JAX00276133	1	173344042	RTW01	JAX00202915	13	51439359	RTW08	0.0038	0.0265616
JAX00035067	12	39027006	RTW07	JAX00202915	13	51439359	RTW08	0.0021	0.0220182
JAX00035255	12	41521035	RTW07	JAX00202915	13	51439359	RTW08	0.0028	0.0220182
JAX00034927	12	37156874	RTW07	JAX00202915	13	51439359	RTW08	0.0032	0.0235574
JAX00034959	12	37595107	RTW07	JAX00202915	13	51439359	RTW08	0.0035	0.0249691
JAX00100034	2	129629116	RTW03	JAX00211360	17	58335080	RTW09	0.00014	0.0184533
JAX00172171	9	64400840	RTW05	JAX00442719	17	58435254	RTW09	0.0024	0.0220182
JAX00172171	9	64400840	RTW05	JAX00211360	17	58335080	RTW09	0.0054	0.036998
JAX00172171	9	64400840	RTW05	JAX00442709	17	58423100	RTW09	0.013	0.0651884
JAX00306035	11	24251155	RTW06	JAX00211360	17	58335080	RTW09	0.00062	0.019376
JAX00035067	12	39027006	RTW07	JAX00442719	17	58435254	RTW09	0.0028	0.0220182
JAX00035067	12	39027006	RTW07	JAX00211360	17	58335080	RTW09	0.0044	0.030448
JAX00035067	12	39027006	RTW07	JAX00442709	17	58423100	RTW09	0.0069	0.0459115
JAX00202915	13	51439359	RTW08	JAX00211360	17	58335080	RTW09	0.00053	0.019376
JAX00202915	13	51439359	RTW08	JAX00442709	17	58423100	RTW09	0.00081	0.019376
JAX00202915	13	51439359	RTW08	JAX00442719	17	58435254	RTW09	0.00087	0.019376
JAX00486792	2	33151543	RTW02	JAX00709378	X	12170698	RTW10	0.018	0.0883404
JAX00100034	2	129629116	RTW03	JAX00709378	X	12170698	RTW10	0.0017	0.0213891
JAX00202915	13	51439359	RTW08	JAX00709378	X	12170698	RTW10	0.00063	0.019376
JAX00442450	17	56683013	RTW09	JAX00709378	X	12170698	RTW10	0.00093	0.019376
JAX00276133	1	173344042	RTW01	JAX00182451	X	96302156	RTW11	0.0017	0.0213891
JAX00035255	12	41521035	RTW07	JAX00715308	X	86185770	RTW11	0.0061	0.0413843
JAX00035255	12	41521035	RTW07	JAX00715701	X	90202722	RTW11	0.007	0.0461333
JAX00035255	12	41521035	RTW07	JAX00716058	X	93638355	RTW11	0.0071	0.0463509
JAX00035255	12	41521035	RTW07	JAX00181759	X	86728309	RTW11	0.01	0.0571901
JAX00035255	12	41521035	RTW07	JAX00181769	X	86862631	RTW11	0.0097	0.0571901
JAX00035255	12	41521035	RTW07	JAX00181810	X	87422129	RTW11	0.0097	0.0571901
JAX00035255	12	41521035	RTW07	JAX00239588	X	88145217	RTW11	0.0099	0.0571901
JAX00035255	12	41521035	RTW07	JAX00715550	X	88643355	RTW11	0.01	0.0571901
JAX00035255	12	41521035	RTW07	JAX00715905	X	91938663	RTW11	0.0094	0.0571901
JAX00035255	12	41521035	RTW07	JAX00182235	X	93249817	RTW11	0.01	0.0571901
JAX00035255	12	41521035	RTW07	JAX00716044	X	93515174	RTW11	0.01	0.0571901
JAX00035255	12	41521035	RTW07	JAX00239649	X	94040503	RTW11	0.01	0.0571901
JAX00035255	12	41521035	RTW07	JAX00182332	X	94572380	RTW11	0.01	0.0571901
JAX00035255	12	41521035	RTW07	JAX00716230	X	95563203	RTW11	0.01	0.0571901
JAX00035255	12	41521035	RTW07	JAX00182444	X	96211827	RTW11	0.01	0.0571901
JAX00035255	12	41521035	RTW07	JAX00716347	X	96435820	RTW11	0.0096	0.0571901
JAX00035255	12	41521035	RTW07	JAX00239702	X	98316132	RTW11	0.01	0.0571901
JAX00035255	12	41521035	RTW07	JAX00715271	X	85712880	RTW11	0.011	0.0576667
JAX00035255	12	41521035	RTW07	JAX00715490	X	88176942	RTW11	0.011	0.0576667
JAX00035255	12	41521035	RTW07	JAX00181894	X	88531161	RTW11	0.011	0.0576667
JAX00035255	12	41521035	RTW07	JAX00715586	X	88922991	RTW11	0.011	0.0576667
JAX00035255	12	41521035	RTW07	JAX00181970	X	89654927	RTW11	0.011	0.0576667
JAX00035255	12	41521035	RTW07	JAX00182007	X	90128195	RTW11	0.011	0.0576667
JAX00035255	12	41521035	RTW07	JAX00182049	X	90689126	RTW11	0.011	0.0576667
JAX00035255	12	41521035	RTW07	JAX00715951	X	92580327	RTW11	0.011	0.0576667
JAX00035255	12	41521035	RTW07	JAX00239663	X	95099858	RTW11	0.011	0.0576667
JAX00035255	12	41521035	RTW07	JAX00182479	X	96699702	RTW11	0.011	0.0576667
JAX00035255	12	41521035	RTW07	JAX00715925	X	92223878	RTW11	0.012	0.0615111
JAX00035255	12	41521035	RTW07	JAX00716093	X	94064619	RTW11	0.012	0.0615111
JAX00035255	12	41521035	RTW07	JAX00182451	X	96302156	RTW11	0.013	0.0651884
JAX00035255	12	41521035	RTW07	JAX00715629	X	89384956	RTW11	0.014	0.0692
JAX00035255	12	41521035	RTW07	JAX00716195	X	95149973	RTW11	0.014	0.0692
JAX00211360	17	58335080	RTW09	JAX00715753	X	90733664	RTW11	3.7e-06	0.000853467
JAX00211360	17	58335080	RTW09	JAX00182079	X	91092434	RTW11	3.7e-06	0.000853467
JAX00442709	17	58423100	RTW09	JAX00715753	X	90733664	RTW11	0.00016	0.0184533
JAX00442709	17	58423100	RTW09	JAX00182079	X	91092434	RTW11	0.00016	0.0184533
JAX00442450	17	56683013	RTW09	JAX00715753	X	90733664	RTW11	0.001	0.019376
JAX00442450	17	56683013	RTW09	JAX00182079	X	91092434	RTW11	0.001	0.019376
JAX00442450	17	56683013	RTW09	JAX00716093	X	94064619	RTW11	0.001	0.019376
JAX00442450	17	56683013	RTW09	JAX00716120	X	94269982	RTW11	0.0011	0.019376
JAX00211360	17	58335080	RTW09	JAX00715271	X	85712880	RTW11	0.0013	0.019376
JAX00211360	17	58335080	RTW09	JAX00181759	X	86728309	RTW11	0.0013	0.019376
JAX00211360	17	58335080	RTW09	JAX00181769	X	86862631	RTW11	0.0012	0.019376
JAX00211360	17	58335080	RTW09	JAX00181810	X	87422129	RTW11	0.0012	0.019376
JAX00211360	17	58335080	RTW09	JAX00239588	X	88145217	RTW11	0.0012	0.019376
JAX00211360	17	58335080	RTW09	JAX00715490	X	88176942	RTW11	0.00055	0.019376
JAX00211360	17	58335080	RTW09	JAX00181894	X	88531161	RTW11	0.0014	0.019376
JAX00211360	17	58335080	RTW09	JAX00715550	X	88643355	RTW11	0.0012	0.019376
JAX00211360	17	58335080	RTW09	JAX00715586	X	88922991	RTW11	0.0014	0.019376
JAX00211360	17	58335080	RTW09	JAX00181970	X	89654927	RTW11	0.0014	0.019376
JAX00211360	17	58335080	RTW09	JAX00182049	X	90689126	RTW11	0.0014	0.019376
JAX00211360	17	58335080	RTW09	JAX00715905	X	91938663	RTW11	0.0011	0.019376
JAX00211360	17	58335080	RTW09	JAX00715925	X	92223878	RTW11	0.00065	0.019376
JAX00211360	17	58335080	RTW09	JAX00182235	X	93249817	RTW11	0.0013	0.019376
JAX00211360	17	58335080	RTW09	JAX00716044	X	93515174	RTW11	0.0013	0.019376
JAX00211360	17	58335080	RTW09	JAX00239649	X	94040503	RTW11	0.0013	0.019376
JAX00211360	17	58335080	RTW09	JAX00716093	X	94064619	RTW11	0.0011	0.019376
JAX00211360	17	58335080	RTW09	JAX00182332	X	94572380	RTW11	0.0013	0.019376
JAX00211360	17	58335080	RTW09	JAX00239663	X	95099858	RTW11	0.0014	0.019376
JAX00211360	17	58335080	RTW09	JAX00716195	X	95149973	RTW11	0.0014	0.019376
JAX00211360	17	58335080	RTW09	JAX00716230	X	95563203	RTW11	0.0013	0.019376
JAX00211360	17	58335080	RTW09	JAX00182444	X	96211827	RTW11	0.0013	0.019376
JAX00211360	17	58335080	RTW09	JAX00182451	X	96302156	RTW11	0.0014	0.019376
JAX00211360	17	58335080	RTW09	JAX00182479	X	96699702	RTW11	0.0014	0.019376
JAX00211360	17	58335080	RTW09	JAX00239702	X	98316132	RTW11	0.0013	0.019376
JAX00442719	17	58435254	RTW09	JAX00715753	X	90733664	RTW11	0.00099	0.019376
JAX00442719	17	58435254	RTW09	JAX00182079	X	91092434	RTW11	0.00099	0.019376
JAX00211360	17	58335080	RTW09	JAX00182007	X	90128195	RTW11	0.0015	0.0195849
JAX00211360	17	58335080	RTW09	JAX00715701	X	90202722	RTW11	0.0015	0.0195849
JAX00211360	17	58335080	RTW09	JAX00715951	X	92580327	RTW11	0.0015	0.0195849
JAX00442450	17	56683013	RTW09	JAX00715271	X	85712880	RTW11	0.0027	0.0220182
JAX00442450	17	56683013	RTW09	JAX00181759	X	86728309	RTW11	0.0027	0.0220182
JAX00442450	17	56683013	RTW09	JAX00181769	X	86862631	RTW11	0.0025	0.0220182
JAX00442450	17	56683013	RTW09	JAX00239588	X	88145217	RTW11	0.0027	0.0220182
JAX00442450	17	56683013	RTW09	JAX00715490	X	88176942	RTW11	0.0025	0.0220182
JAX00442450	17	56683013	RTW09	JAX00181894	X	88531161	RTW11	0.0025	0.0220182
JAX00442450	17	56683013	RTW09	JAX00715550	X	88643355	RTW11	0.0019	0.0220182
JAX00442450	17	56683013	RTW09	JAX00715586	X	88922991	RTW11	0.0028	0.0220182
JAX00442450	17	56683013	RTW09	JAX00181970	X	89654927	RTW11	0.0028	0.0220182
JAX00442450	17	56683013	RTW09	JAX00182049	X	90689126	RTW11	0.0028	0.0220182
JAX00442450	17	56683013	RTW09	JAX00715905	X	91938663	RTW11	0.0026	0.0220182
JAX00442450	17	56683013	RTW09	JAX00715925	X	92223878	RTW11	0.0027	0.0220182
JAX00442450	17	56683013	RTW09	JAX00715951	X	92580327	RTW11	0.0024	0.0220182
JAX00442450	17	56683013	RTW09	JAX00182235	X	93249817	RTW11	0.0027	0.0220182
JAX00442450	17	56683013	RTW09	JAX00716044	X	93515174	RTW11	0.0027	0.0220182
JAX00442450	17	56683013	RTW09	JAX00716058	X	93638355	RTW11	0.0025	0.0220182
JAX00442450	17	56683013	RTW09	JAX00239649	X	94040503	RTW11	0.0027	0.0220182
JAX00442450	17	56683013	RTW09	JAX00182332	X	94572380	RTW11	0.0027	0.0220182
JAX00442450	17	56683013	RTW09	JAX00239663	X	95099858	RTW11	0.0028	0.0220182
JAX00442450	17	56683013	RTW09	JAX00716195	X	95149973	RTW11	0.0027	0.0220182
JAX00442450	17	56683013	RTW09	JAX00716230	X	95563203	RTW11	0.0027	0.0220182
JAX00442450	17	56683013	RTW09	JAX00182444	X	96211827	RTW11	0.0027	0.0220182
JAX00442450	17	56683013	RTW09	JAX00182451	X	96302156	RTW11	0.0028	0.0220182
JAX00442450	17	56683013	RTW09	JAX00716347	X	96435820	RTW11	0.0023	0.0220182
JAX00442450	17	56683013	RTW09	JAX00182479	X	96699702	RTW11	0.0028	0.0220182
JAX00442450	17	56683013	RTW09	JAX00239702	X	98316132	RTW11	0.0027	0.0220182
JAX00211360	17	58335080	RTW09	JAX00715308	X	86185770	RTW11	0.0018	0.0220182
JAX00211360	17	58335080	RTW09	JAX00715629	X	89384956	RTW11	0.0022	0.0220182
JAX00211360	17	58335080	RTW09	JAX00716347	X	96435820	RTW11	0.0019	0.0220182
JAX00442450	17	56683013	RTW09	JAX00182007	X	90128195	RTW11	0.0029	0.0225483
JAX00442450	17	56683013	RTW09	JAX00181810	X	87422129	RTW11	0.0031	0.0233174
JAX00442450	17	56683013	RTW09	JAX00715701	X	90202722	RTW11	0.0032	0.0235574
JAX00442450	17	56683013	RTW09	JAX00715308	X	86185770	RTW11	0.0033	0.0237875
JAX00442450	17	56683013	RTW09	JAX00715629	X	89384956	RTW11	0.0033	0.0237875
JAX00211360	17	58335080	RTW09	JAX00716058	X	93638355	RTW11	0.0065	0.0436699
JAX00034927	12	37156874	RTW07	JAX00719733	X	134128073	RTW12	0.00068	0.019376
JAX00034959	12	37595107	RTW07	JAX00719733	X	134128073	RTW12	0.001	0.019376
JAX00035067	12	39027006	RTW07	JAX00719733	X	134128073	RTW12	0.00054	0.019376
JAX00035255	12	41521035	RTW07	JAX00719733	X	134128073	RTW12	0.0014	0.019376
JAX00211360	17	58335080	RTW09	JAX00184562	X	127572592	RTW12	0.00072	0.019376
JAX00211360	17	58335080	RTW09	JAX00719733	X	134128073	RTW12	0.0031	0.0233174
JAX00442450	17	56683013	RTW09	JAX00719733	X	134128073	RTW12	0.0036	0.0254204
JAX00442709	17	58423100	RTW09	JAX00719733	X	134128073	RTW12	0.0086	0.0556187
