# Supplementary material for: Genome-wide mapping in a house mouse hybrid zone reveals hybrid sterility loci and Dobzhansky-Muller interactions
Source: eLife. 2014 Dec 9;3:e02504. doi: 10.7554/eLife.02504 (PMC4359376; doi:10.7554/eLife.02504)
Supplement: Figure 2—source data 2. — DOI: http://dx.doi.org/10.7554/eLife.02504.013 [file elife02504s005.xlsx]

## Sheet: PC1interactions
SNP1	SNP1chr	SNP1pos	SNP1sigReg	SNP2	SNP2chr	SNP2pos	SNP2sigReg	pInteract	qInteract
JAX00241356	1	8006310	PC01	JAX00484956	2	21721918	PC04	6e-09	1.08496e-07
JAX00241356	1	8006310	PC01	JAX00092342	2	25990456	PC04	4.9e-09	9.21052e-08
JAX00241356	1	8006310	PC01	JAX00092357	2	26187889	PC04	1.1e-06	9.06248e-06
JAX00241356	1	8006310	PC01	JAX00486015	2	27790464	PC04	6.9e-06	4.48301e-05
JAX00241356	1	8006310	PC01	JAX00486025	2	27810693	PC04	2.9e-06	2.10127e-05
JAX00241356	1	8006310	PC01	JAX00486654	2	31822412	PC04	5.2e-06	3.4895e-05
JAX00241356	1	8006310	PC01	JAX00486689	2	32101862	PC04	1.4e-07	1.55097e-06
JAX00241356	1	8006310	PC01	JAX00487713	2	40842389	PC04	8.5e-07	7.29716e-06
JAX00241356	1	8006310	PC01	JAX00093595	2	42820682	PC04	8.5e-07	7.29716e-06
JAX00241356	1	8006310	PC01	JAX00488076	2	43503702	PC04	2.4e-06	1.78293e-05
JAX00241356	1	8006310	PC01	JAX00488172	2	44058306	PC04	8.5e-07	7.29716e-06
JAX00241356	1	8006310	PC01	JAX00093690	2	44100543	PC04	7.9e-07	6.85355e-06
JAX00241356	1	8006310	PC01	JAX00093711	2	44384366	PC04	3.8e-09	7.45082e-08
JAX00241356	1	8006310	PC01	JAX00093721	2	44483524	PC04	1.2e-09	2.77145e-08
JAX00241356	1	8006310	PC01	JAX00488228	2	44521656	PC04	1.1e-08	1.77605e-07
JAX00241356	1	8006310	PC01	JAX00488235	2	44595390	PC04	2.3e-08	3.28562e-07
JAX00241356	1	8006310	PC01	JAX00488245	2	44699204	PC04	3.6e-05	0.000184902
JAX00241356	1	8006310	PC01	JAX00093738	2	44731610	PC04	9e-06	5.63438e-05
JAX00241356	1	8006310	PC01	JAX00488253	2	44803996	PC04	6.2e-07	5.56102e-06
JAX00241356	1	8006310	PC01	JAX00488260	2	44864320	PC04	1.6e-05	9.1802e-05
JAX00241356	1	8006310	PC01	JAX00488264	2	44897410	PC04	1.2e-06	9.78934e-06
JAX00241356	1	8006310	PC01	JAX00093797	2	45506800	PC04	1.3e-06	1.04702e-05
JAX00241356	1	8006310	PC01	JAX00093804	2	45604878	PC04	1.1e-05	6.66151e-05
JAX00241356	1	8006310	PC01	JAX00488403	2	45911894	PC04	0.00037	0.0014086
JAX00241356	1	8006310	PC01	JAX00093956	2	47629511	PC04	9.5e-09	1.58356e-07
JAX00241356	1	8006310	PC01	JAX00488677	2	47917096	PC04	3e-08	4.10944e-07
JAX00241356	1	8006310	PC01	JAX00488756	2	48376938	PC04	2.7e-08	3.76236e-07
JAX00241356	1	8006310	PC01	JAX00488777	2	48419474	PC04	1e-07	1.16342e-06
JAX00241356	1	8006310	PC01	JAX00094044	2	48813801	PC04	8.9e-08	1.05803e-06
JAX00241356	1	8006310	PC01	JAX00488872	2	49009697	PC04	1.4e-07	1.55097e-06
JAX00241404	1	8250036	PC01	JAX00484956	2	21721918	PC04	3.2e-08	4.35801e-07
JAX00241404	1	8250036	PC01	JAX00092342	2	25990456	PC04	3e-07	2.96335e-06
JAX00241404	1	8250036	PC01	JAX00092357	2	26187889	PC04	5.9e-06	3.90449e-05
JAX00241404	1	8250036	PC01	JAX00486015	2	27790464	PC04	3.3e-05	0.000171429
JAX00241404	1	8250036	PC01	JAX00486025	2	27810693	PC04	1.3e-05	7.69769e-05
JAX00241404	1	8250036	PC01	JAX00486654	2	31822412	PC04	4.3e-09	8.26773e-08
JAX00241404	1	8250036	PC01	JAX00486689	2	32101862	PC04	4.9e-11	1.88471e-09
JAX00241404	1	8250036	PC01	JAX00487713	2	40842389	PC04	1.5e-06	1.18788e-05
JAX00241404	1	8250036	PC01	JAX00093595	2	42820682	PC04	1.5e-06	1.18788e-05
JAX00241404	1	8250036	PC01	JAX00488076	2	43503702	PC04	0.00037	0.0014086
JAX00241404	1	8250036	PC01	JAX00488172	2	44058306	PC04	1.5e-06	1.18788e-05
JAX00241404	1	8250036	PC01	JAX00093690	2	44100543	PC04	4.2e-06	2.89322e-05
JAX00241404	1	8250036	PC01	JAX00093711	2	44384366	PC04	9.6e-08	1.12869e-06
JAX00241404	1	8250036	PC01	JAX00093721	2	44483524	PC04	3.3e-08	4.47495e-07
JAX00241404	1	8250036	PC01	JAX00488228	2	44521656	PC04	2.6e-07	2.61755e-06
JAX00241404	1	8250036	PC01	JAX00488235	2	44595390	PC04	3.8e-08	5.06453e-07
JAX00241404	1	8250036	PC01	JAX00488245	2	44699204	PC04	1.3e-05	7.69769e-05
JAX00241404	1	8250036	PC01	JAX00093738	2	44731610	PC04	1e-05	6.12668e-05
JAX00241404	1	8250036	PC01	JAX00488253	2	44803996	PC04	1.1e-06	9.06248e-06
JAX00241404	1	8250036	PC01	JAX00488260	2	44864320	PC04	3.9e-05	0.00019844
JAX00241404	1	8250036	PC01	JAX00488264	2	44897410	PC04	2.3e-06	1.71919e-05
JAX00241404	1	8250036	PC01	JAX00093797	2	45506800	PC04	8.5e-06	5.36091e-05
JAX00241404	1	8250036	PC01	JAX00093804	2	45604878	PC04	1.7e-05	9.67239e-05
JAX00241404	1	8250036	PC01	JAX00488403	2	45911894	PC04	0.00026	0.00103357
JAX00241404	1	8250036	PC01	JAX00093956	2	47629511	PC04	1.5e-05	8.69922e-05
JAX00241404	1	8250036	PC01	JAX00488677	2	47917096	PC04	3e-05	0.000157505
JAX00241404	1	8250036	PC01	JAX00488756	2	48376938	PC04	6e-08	7.51365e-07
JAX00241404	1	8250036	PC01	JAX00488777	2	48419474	PC04	2.6e-07	2.61755e-06
JAX00241404	1	8250036	PC01	JAX00094044	2	48813801	PC04	1.4e-05	8.20424e-05
JAX00241404	1	8250036	PC01	JAX00488872	2	49009697	PC04	2.9e-05	0.000152937
JAX00241682	1	9952426	PC01	JAX00486654	2	31822412	PC04	3.6e-05	0.000184902
JAX00241682	1	9952426	PC01	JAX00486689	2	32101862	PC04	7.9e-13	6.04335e-11
JAX00241682	1	9952426	PC01	JAX00487713	2	40842389	PC04	4e-06	2.77145e-05
JAX00241682	1	9952426	PC01	JAX00093595	2	42820682	PC04	4e-06	2.77145e-05
JAX00241682	1	9952426	PC01	JAX00488076	2	43503702	PC04	0.0006	0.00213751
JAX00241682	1	9952426	PC01	JAX00488172	2	44058306	PC04	4e-06	2.77145e-05
JAX00241682	1	9952426	PC01	JAX00093690	2	44100543	PC04	5e-06	3.37123e-05
JAX00241682	1	9952426	PC01	JAX00093711	2	44384366	PC04	5.4e-05	0.00026357
JAX00241682	1	9952426	PC01	JAX00093721	2	44483524	PC04	1.7e-05	9.67239e-05
JAX00241682	1	9952426	PC01	JAX00488228	2	44521656	PC04	7.6e-05	0.000355035
JAX00241682	1	9952426	PC01	JAX00488235	2	44595390	PC04	6.5e-05	0.000310053
JAX00241682	1	9952426	PC01	JAX00488245	2	44699204	PC04	4e-06	2.77145e-05
JAX00241682	1	9952426	PC01	JAX00093738	2	44731610	PC04	3.3e-06	2.3534e-05
JAX00241682	1	9952426	PC01	JAX00488253	2	44803996	PC04	6.2e-06	4.07323e-05
JAX00241682	1	9952426	PC01	JAX00488260	2	44864320	PC04	9.8e-06	6.06236e-05
JAX00241682	1	9952426	PC01	JAX00488264	2	44897410	PC04	1.7e-05	9.67239e-05
JAX00241682	1	9952426	PC01	JAX00093797	2	45506800	PC04	5.3e-07	4.86456e-06
JAX00241682	1	9952426	PC01	JAX00093804	2	45604878	PC04	0.0033	0.00921591
JAX00241682	1	9952426	PC01	JAX00488403	2	45911894	PC04	0.021	0.0445733
JAX00241682	1	9952426	PC01	JAX00488677	2	47917096	PC04	0.00047	0.00173257
JAX00241682	1	9952426	PC01	JAX00488756	2	48376938	PC04	0.00018	0.000748253
JAX00241682	1	9952426	PC01	JAX00488777	2	48419474	PC04	0.00052	0.00188756
JAX00242120	1	12720994	PC01	JAX00486654	2	31822412	PC04	0.0085	0.020736
JAX00242120	1	12720994	PC01	JAX00486689	2	32101862	PC04	1.2e-07	1.35903e-06
JAX00242120	1	12720994	PC01	JAX00487713	2	40842389	PC04	0.022	0.0463563
JAX00242120	1	12720994	PC01	JAX00093595	2	42820682	PC04	0.022	0.0463563
JAX00242120	1	12720994	PC01	JAX00488076	2	43503702	PC04	0.028	0.0568635
JAX00242120	1	12720994	PC01	JAX00488172	2	44058306	PC04	0.022	0.0463563
JAX00242120	1	12720994	PC01	JAX00093721	2	44483524	PC04	0.025	0.0516037
JAX00242120	1	12720994	PC01	JAX00488245	2	44699204	PC04	0.0098	0.0234153
JAX00242120	1	12720994	PC01	JAX00093738	2	44731610	PC04	0.0079	0.0194988
JAX00242120	1	12720994	PC01	JAX00488253	2	44803996	PC04	0.011	0.0256904
JAX00242120	1	12720994	PC01	JAX00488260	2	44864320	PC04	0.025	0.0516037
JAX00242120	1	12720994	PC01	JAX00488264	2	44897410	PC04	0.023	0.0480929
JAX00242120	1	12720994	PC01	JAX00093797	2	45506800	PC04	0.0075	0.0186423
JAX00242120	1	12720994	PC01	JAX00488403	2	45911894	PC04	0.036	0.0701423
JAX00007055	1	99527118	PC02	JAX00484956	2	21721918	PC04	0.024	0.0498282
JAX00007055	1	99527118	PC02	JAX00092357	2	26187889	PC04	0.0012	0.00387609
JAX00007055	1	99527118	PC02	JAX00486015	2	27790464	PC04	0.009	0.021768
JAX00007055	1	99527118	PC02	JAX00486025	2	27810693	PC04	0.0027	0.00776963
JAX00274408	1	166840984	PC03	JAX00484956	2	21721918	PC04	0.0002	0.000820004
JAX00274408	1	166840984	PC03	JAX00092357	2	26187889	PC04	0.00054	0.00195112
JAX00274408	1	166840984	PC03	JAX00486015	2	27790464	PC04	0.0034	0.00945444
JAX00274408	1	166840984	PC03	JAX00486025	2	27810693	PC04	0.00073	0.0025361
JAX00274408	1	166840984	PC03	JAX00486654	2	31822412	PC04	5.9e-07	5.32501e-06
JAX00274408	1	166840984	PC03	JAX00486689	2	32101862	PC04	5.6e-07	5.08884e-06
JAX00274408	1	166840984	PC03	JAX00487713	2	40842389	PC04	6.1e-06	4.01779e-05
JAX00274408	1	166840984	PC03	JAX00093595	2	42820682	PC04	6.1e-06	4.01779e-05
JAX00274408	1	166840984	PC03	JAX00488076	2	43503702	PC04	0.0021	0.00627857
JAX00274408	1	166840984	PC03	JAX00488172	2	44058306	PC04	6.1e-06	4.01779e-05
JAX00274408	1	166840984	PC03	JAX00093690	2	44100543	PC04	1.3e-05	7.69769e-05
JAX00274408	1	166840984	PC03	JAX00093711	2	44384366	PC04	0.00016	0.000676282
JAX00274408	1	166840984	PC03	JAX00093721	2	44483524	PC04	6.6e-05	0.00031435
JAX00274408	1	166840984	PC03	JAX00488228	2	44521656	PC04	2.9e-05	0.000152937
JAX00274408	1	166840984	PC03	JAX00488235	2	44595390	PC04	7.9e-06	5.03457e-05
JAX00274408	1	166840984	PC03	JAX00488245	2	44699204	PC04	1.6e-06	1.25667e-05
JAX00274408	1	166840984	PC03	JAX00093738	2	44731610	PC04	1.4e-06	1.11815e-05
JAX00274408	1	166840984	PC03	JAX00488253	2	44803996	PC04	6.9e-06	4.48301e-05
JAX00274408	1	166840984	PC03	JAX00488260	2	44864320	PC04	7.1e-06	4.59121e-05
JAX00274408	1	166840984	PC03	JAX00488264	2	44897410	PC04	1.5e-05	8.69922e-05
JAX00274408	1	166840984	PC03	JAX00093797	2	45506800	PC04	7.8e-07	6.77537e-06
JAX00274408	1	166840984	PC03	JAX00488403	2	45911894	PC04	4.3e-05	0.000216016
JAX00274408	1	166840984	PC03	JAX00093956	2	47629511	PC04	0.0087	0.0211561
JAX00274408	1	166840984	PC03	JAX00488677	2	47917096	PC04	0.003	0.00850594
JAX00274408	1	166840984	PC03	JAX00488756	2	48376938	PC04	4.4e-06	3.01334e-05
JAX00274408	1	166840984	PC03	JAX00488777	2	48419474	PC04	5.9e-05	0.0002849
JAX00274433	1	166980121	PC03	JAX00484956	2	21721918	PC04	0.00052	0.00188756
JAX00274433	1	166980121	PC03	JAX00092357	2	26187889	PC04	0.00055	0.00198203
JAX00274433	1	166980121	PC03	JAX00486015	2	27790464	PC04	0.0012	0.00387609
JAX00274433	1	166980121	PC03	JAX00486025	2	27810693	PC04	8.5e-05	0.000391282
JAX00274433	1	166980121	PC03	JAX00486654	2	31822412	PC04	9.7e-07	8.17223e-06
JAX00274433	1	166980121	PC03	JAX00486689	2	32101862	PC04	3.9e-06	2.71519e-05
JAX00274433	1	166980121	PC03	JAX00487713	2	40842389	PC04	1e-05	6.12668e-05
JAX00274433	1	166980121	PC03	JAX00093595	2	42820682	PC04	1e-05	6.12668e-05
JAX00274433	1	166980121	PC03	JAX00488076	2	43503702	PC04	0.0025	0.00727395
JAX00274433	1	166980121	PC03	JAX00488172	2	44058306	PC04	1e-05	6.12668e-05
JAX00274433	1	166980121	PC03	JAX00093690	2	44100543	PC04	2.4e-05	0.000129889
JAX00274433	1	166980121	PC03	JAX00093711	2	44384366	PC04	0.00016	0.000676282
JAX00274433	1	166980121	PC03	JAX00093721	2	44483524	PC04	6.6e-05	0.00031435
JAX00274433	1	166980121	PC03	JAX00488228	2	44521656	PC04	0.00026	0.00103357
JAX00274433	1	166980121	PC03	JAX00488235	2	44595390	PC04	9.2e-05	0.000418937
JAX00274433	1	166980121	PC03	JAX00488245	2	44699204	PC04	8.7e-05	0.000399172
JAX00274433	1	166980121	PC03	JAX00093738	2	44731610	PC04	8e-05	0.000371507
JAX00274433	1	166980121	PC03	JAX00488253	2	44803996	PC04	7.1e-05	0.000335139
JAX00274433	1	166980121	PC03	JAX00488260	2	44864320	PC04	0.00034	0.00130837
JAX00274433	1	166980121	PC03	JAX00488264	2	44897410	PC04	0.00014	0.000601602
JAX00274433	1	166980121	PC03	JAX00093797	2	45506800	PC04	1e-05	6.12668e-05
JAX00274433	1	166980121	PC03	JAX00488403	2	45911894	PC04	5e-05	0.000246163
JAX00274433	1	166980121	PC03	JAX00093956	2	47629511	PC04	0.0029	0.00826197
JAX00274433	1	166980121	PC03	JAX00488677	2	47917096	PC04	0.0035	0.00968637
JAX00274433	1	166980121	PC03	JAX00488756	2	48376938	PC04	8.7e-06	5.47112e-05
JAX00274433	1	166980121	PC03	JAX00488777	2	48419474	PC04	9.2e-05	0.000418937
JAX00012404	1	171278735	PC03	JAX00484956	2	21721918	PC04	7.9e-06	5.03457e-05
JAX00012404	1	171278735	PC03	JAX00092342	2	25990456	PC04	0.037	0.0718729
JAX00012404	1	171278735	PC03	JAX00092357	2	26187889	PC04	0.00066	0.00232341
JAX00012404	1	171278735	PC03	JAX00486015	2	27790464	PC04	0.0058	0.0149489
JAX00012404	1	171278735	PC03	JAX00486025	2	27810693	PC04	0.0019	0.00577543
JAX00012404	1	171278735	PC03	JAX00486654	2	31822412	PC04	5.6e-05	0.000272267
JAX00012404	1	171278735	PC03	JAX00486689	2	32101862	PC04	2.5e-06	1.84606e-05
JAX00012404	1	171278735	PC03	JAX00487713	2	40842389	PC04	8.4e-07	7.22337e-06
JAX00012404	1	171278735	PC03	JAX00093595	2	42820682	PC04	8.4e-07	7.22337e-06
JAX00012404	1	171278735	PC03	JAX00488076	2	43503702	PC04	7.2e-06	4.64566e-05
JAX00012404	1	171278735	PC03	JAX00488172	2	44058306	PC04	8.4e-07	7.22337e-06
JAX00012404	1	171278735	PC03	JAX00093690	2	44100543	PC04	1.2e-06	9.78934e-06
JAX00012404	1	171278735	PC03	JAX00093711	2	44384366	PC04	0.00033	0.00127484
JAX00012404	1	171278735	PC03	JAX00093721	2	44483524	PC04	0.00014	0.000601602
JAX00012404	1	171278735	PC03	JAX00488228	2	44521656	PC04	0.0001	0.000447591
JAX00012404	1	171278735	PC03	JAX00488235	2	44595390	PC04	2.5e-05	0.000134576
JAX00012404	1	171278735	PC03	JAX00488245	2	44699204	PC04	8.8e-05	0.000403019
JAX00012404	1	171278735	PC03	JAX00093738	2	44731610	PC04	4.5e-05	0.000224692
JAX00012404	1	171278735	PC03	JAX00488253	2	44803996	PC04	1.1e-06	9.06248e-06
JAX00012404	1	171278735	PC03	JAX00488260	2	44864320	PC04	1.2e-06	9.78934e-06
JAX00012404	1	171278735	PC03	JAX00488264	2	44897410	PC04	2e-06	1.52514e-05
JAX00012404	1	171278735	PC03	JAX00093797	2	45506800	PC04	9.1e-07	7.74361e-06
JAX00012404	1	171278735	PC03	JAX00093804	2	45604878	PC04	8e-07	6.92643e-06
JAX00012404	1	171278735	PC03	JAX00488403	2	45911894	PC04	1.3e-06	1.04702e-05
JAX00012404	1	171278735	PC03	JAX00093956	2	47629511	PC04	0.00011	0.000486582
JAX00012404	1	171278735	PC03	JAX00488677	2	47917096	PC04	4.6e-05	0.000229018
JAX00012404	1	171278735	PC03	JAX00488756	2	48376938	PC04	0.00011	0.000486582
JAX00012404	1	171278735	PC03	JAX00488777	2	48419474	PC04	0.001	0.00330796
JAX00012404	1	171278735	PC03	JAX00094044	2	48813801	PC04	0.0021	0.00627857
JAX00012404	1	171278735	PC03	JAX00488872	2	49009697	PC04	0.0039	0.010635
JAX00275494	1	171288402	PC03	JAX00484956	2	21721918	PC04	1e-05	6.12668e-05
JAX00275494	1	171288402	PC03	JAX00092357	2	26187889	PC04	0.00072	0.00250537
JAX00275494	1	171288402	PC03	JAX00486015	2	27790464	PC04	0.0057	0.0147276
JAX00275494	1	171288402	PC03	JAX00486025	2	27810693	PC04	0.0019	0.00577543
JAX00275494	1	171288402	PC03	JAX00486654	2	31822412	PC04	5e-05	0.000246163
JAX00275494	1	171288402	PC03	JAX00486689	2	32101862	PC04	2.1e-06	1.59035e-05
JAX00275494	1	171288402	PC03	JAX00487713	2	40842389	PC04	6.1e-07	5.47669e-06
JAX00275494	1	171288402	PC03	JAX00093595	2	42820682	PC04	6.1e-07	5.47669e-06
JAX00275494	1	171288402	PC03	JAX00488076	2	43503702	PC04	9.8e-06	6.06236e-05
JAX00275494	1	171288402	PC03	JAX00488172	2	44058306	PC04	6.1e-07	5.47669e-06
JAX00275494	1	171288402	PC03	JAX00093690	2	44100543	PC04	8.9e-07	7.59383e-06
JAX00275494	1	171288402	PC03	JAX00093711	2	44384366	PC04	0.00028	0.00110343
JAX00275494	1	171288402	PC03	JAX00093721	2	44483524	PC04	0.00012	0.000525312
JAX00275494	1	171288402	PC03	JAX00488228	2	44521656	PC04	9.1e-05	0.000414957
JAX00275494	1	171288402	PC03	JAX00488235	2	44595390	PC04	2.2e-05	0.000120684
JAX00275494	1	171288402	PC03	JAX00488245	2	44699204	PC04	7.6e-05	0.000355035
JAX00275494	1	171288402	PC03	JAX00093738	2	44731610	PC04	3.9e-05	0.00019844
JAX00275494	1	171288402	PC03	JAX00488253	2	44803996	PC04	8.7e-07	7.44479e-06
JAX00275494	1	171288402	PC03	JAX00488260	2	44864320	PC04	1e-06	8.33539e-06
JAX00275494	1	171288402	PC03	JAX00488264	2	44897410	PC04	1.6e-06	1.25667e-05
JAX00275494	1	171288402	PC03	JAX00093797	2	45506800	PC04	6.6e-07	5.87117e-06
JAX00275494	1	171288402	PC03	JAX00093804	2	45604878	PC04	4.1e-07	3.88846e-06
JAX00275494	1	171288402	PC03	JAX00488403	2	45911894	PC04	8e-07	6.92643e-06
JAX00275494	1	171288402	PC03	JAX00093956	2	47629511	PC04	0.00012	0.000525312
JAX00275494	1	171288402	PC03	JAX00488677	2	47917096	PC04	5.3e-05	0.000259304
JAX00275494	1	171288402	PC03	JAX00488756	2	48376938	PC04	6.9e-05	0.000326691
JAX00275494	1	171288402	PC03	JAX00488777	2	48419474	PC04	0.00063	0.00223049
JAX00275494	1	171288402	PC03	JAX00094044	2	48813801	PC04	0.0012	0.00387609
JAX00275494	1	171288402	PC03	JAX00488872	2	49009697	PC04	0.0026	0.0075213
JAX00275642	1	171739139	PC03	JAX00484956	2	21721918	PC04	0.0065	0.0165025
JAX00275642	1	171739139	PC03	JAX00092357	2	26187889	PC04	2.5e-05	0.000134576
JAX00275642	1	171739139	PC03	JAX00486015	2	27790464	PC04	3e-05	0.000157505
JAX00275642	1	171739139	PC03	JAX00486025	2	27810693	PC04	2.5e-05	0.000134576
JAX00275642	1	171739139	PC03	JAX00486654	2	31822412	PC04	3.8e-06	2.65478e-05
JAX00275642	1	171739139	PC03	JAX00486689	2	32101862	PC04	1.8e-08	2.66814e-07
JAX00275642	1	171739139	PC03	JAX00487713	2	40842389	PC04	2.6e-06	1.91098e-05
JAX00275642	1	171739139	PC03	JAX00093595	2	42820682	PC04	2.6e-06	1.91098e-05
JAX00275642	1	171739139	PC03	JAX00488076	2	43503702	PC04	2.7e-05	0.000143772
JAX00275642	1	171739139	PC03	JAX00488172	2	44058306	PC04	2.6e-06	1.91098e-05
JAX00275642	1	171739139	PC03	JAX00093690	2	44100543	PC04	9.7e-07	8.17223e-06
JAX00275642	1	171739139	PC03	JAX00093711	2	44384366	PC04	0.00081	0.00277687
JAX00275642	1	171739139	PC03	JAX00093721	2	44483524	PC04	0.00032	0.0012404
JAX00275642	1	171739139	PC03	JAX00488228	2	44521656	PC04	0.0003	0.00117259
JAX00275642	1	171739139	PC03	JAX00488235	2	44595390	PC04	6.8e-05	0.000322532
JAX00275642	1	171739139	PC03	JAX00488245	2	44699204	PC04	8.2e-06	5.19999e-05
JAX00275642	1	171739139	PC03	JAX00093738	2	44731610	PC04	2.1e-05	0.00011587
JAX00275642	1	171739139	PC03	JAX00488253	2	44803996	PC04	1.9e-05	0.000106484
JAX00275642	1	171739139	PC03	JAX00488260	2	44864320	PC04	3.2e-05	0.000166803
JAX00275642	1	171739139	PC03	JAX00488264	2	44897410	PC04	4.3e-05	0.000216016
JAX00275642	1	171739139	PC03	JAX00093797	2	45506800	PC04	2.6e-06	1.91098e-05
JAX00275642	1	171739139	PC03	JAX00093804	2	45604878	PC04	0.013	0.0296513
JAX00275642	1	171739139	PC03	JAX00488403	2	45911894	PC04	6e-06	3.95889e-05
JAX00275642	1	171739139	PC03	JAX00093956	2	47629511	PC04	0.00036	0.00137537
JAX00275642	1	171739139	PC03	JAX00488677	2	47917096	PC04	0.0001	0.000447591
JAX00275642	1	171739139	PC03	JAX00488756	2	48376938	PC04	4.6e-05	0.000229018
JAX00275642	1	171739139	PC03	JAX00488777	2	48419474	PC04	0.00047	0.00173257
JAX00012445	1	171828437	PC03	JAX00484956	2	21721918	PC04	0.007	0.0175794
JAX00012445	1	171828437	PC03	JAX00092357	2	26187889	PC04	2.9e-05	0.000152937
JAX00012445	1	171828437	PC03	JAX00486015	2	27790464	PC04	3.4e-05	0.00017588
JAX00012445	1	171828437	PC03	JAX00486025	2	27810693	PC04	2.9e-05	0.000152937
JAX00012445	1	171828437	PC03	JAX00486654	2	31822412	PC04	4.1e-06	2.83405e-05
JAX00012445	1	171828437	PC03	JAX00486689	2	32101862	PC04	2e-08	2.91421e-07
JAX00012445	1	171828437	PC03	JAX00487713	2	40842389	PC04	2.8e-06	2.03923e-05
JAX00012445	1	171828437	PC03	JAX00093595	2	42820682	PC04	2.8e-06	2.03923e-05
JAX00012445	1	171828437	PC03	JAX00488076	2	43503702	PC04	2.5e-05	0.000134576
JAX00012445	1	171828437	PC03	JAX00488172	2	44058306	PC04	2.8e-06	2.03923e-05
JAX00012445	1	171828437	PC03	JAX00093690	2	44100543	PC04	1.1e-06	9.06248e-06
JAX00012445	1	171828437	PC03	JAX00093711	2	44384366	PC04	0.00081	0.00277687
JAX00012445	1	171828437	PC03	JAX00093721	2	44483524	PC04	0.00032	0.0012404
JAX00012445	1	171828437	PC03	JAX00488228	2	44521656	PC04	0.0003	0.00117259
JAX00012445	1	171828437	PC03	JAX00488235	2	44595390	PC04	6.9e-05	0.000326691
JAX00012445	1	171828437	PC03	JAX00488245	2	44699204	PC04	8.2e-06	5.19999e-05
JAX00012445	1	171828437	PC03	JAX00093738	2	44731610	PC04	2.2e-05	0.000120684
JAX00012445	1	171828437	PC03	JAX00488253	2	44803996	PC04	2e-05	0.000111127
JAX00012445	1	171828437	PC03	JAX00488260	2	44864320	PC04	3.4e-05	0.00017588
JAX00012445	1	171828437	PC03	JAX00488264	2	44897410	PC04	4.6e-05	0.000229018
JAX00012445	1	171828437	PC03	JAX00093797	2	45506800	PC04	2.8e-06	2.03923e-05
JAX00012445	1	171828437	PC03	JAX00093804	2	45604878	PC04	0.013	0.0296513
JAX00012445	1	171828437	PC03	JAX00488403	2	45911894	PC04	6.4e-06	4.18824e-05
JAX00012445	1	171828437	PC03	JAX00093956	2	47629511	PC04	0.00036	0.00137537
JAX00012445	1	171828437	PC03	JAX00488677	2	47917096	PC04	0.00011	0.000486582
JAX00012445	1	171828437	PC03	JAX00488756	2	48376938	PC04	4.8e-05	0.00023761
JAX00012445	1	171828437	PC03	JAX00488777	2	48419474	PC04	0.00047	0.00173257
JAX00275678	1	171834594	PC03	JAX00484956	2	21721918	PC04	1.8e-07	1.92343e-06
JAX00275678	1	171834594	PC03	JAX00092342	2	25990456	PC04	0.0039	0.010635
JAX00275678	1	171834594	PC03	JAX00092357	2	26187889	PC04	1.8e-07	1.92343e-06
JAX00275678	1	171834594	PC03	JAX00486015	2	27790464	PC04	4.7e-05	0.000233389
JAX00275678	1	171834594	PC03	JAX00486025	2	27810693	PC04	5.3e-07	4.86456e-06
JAX00275678	1	171834594	PC03	JAX00486654	2	31822412	PC04	6.1e-07	5.47669e-06
JAX00275678	1	171834594	PC03	JAX00486689	2	32101862	PC04	3.2e-08	4.35801e-07
JAX00275678	1	171834594	PC03	JAX00487713	2	40842389	PC04	4.7e-07	4.38276e-06
JAX00275678	1	171834594	PC03	JAX00093595	2	42820682	PC04	4.7e-07	4.38276e-06
JAX00275678	1	171834594	PC03	JAX00488076	2	43503702	PC04	3.8e-06	2.65478e-05
JAX00275678	1	171834594	PC03	JAX00488172	2	44058306	PC04	4.7e-07	4.38276e-06
JAX00275678	1	171834594	PC03	JAX00093690	2	44100543	PC04	3.4e-07	3.30141e-06
JAX00275678	1	171834594	PC03	JAX00093711	2	44384366	PC04	1.1e-05	6.66151e-05
JAX00275678	1	171834594	PC03	JAX00093721	2	44483524	PC04	4.6e-06	3.1287e-05
JAX00275678	1	171834594	PC03	JAX00488228	2	44521656	PC04	2.7e-05	0.000143772
JAX00275678	1	171834594	PC03	JAX00488235	2	44595390	PC04	6.6e-06	4.30919e-05
JAX00275678	1	171834594	PC03	JAX00488245	2	44699204	PC04	2.4e-06	1.78293e-05
JAX00275678	1	171834594	PC03	JAX00093738	2	44731610	PC04	7.4e-06	4.75866e-05
JAX00275678	1	171834594	PC03	JAX00488253	2	44803996	PC04	1.4e-06	1.11815e-05
JAX00275678	1	171834594	PC03	JAX00488260	2	44864320	PC04	1e-05	6.12668e-05
JAX00275678	1	171834594	PC03	JAX00488264	2	44897410	PC04	3.2e-06	2.28982e-05
JAX00275678	1	171834594	PC03	JAX00093797	2	45506800	PC04	2.1e-06	1.59035e-05
JAX00275678	1	171834594	PC03	JAX00093804	2	45604878	PC04	4.5e-05	0.000224692
JAX00275678	1	171834594	PC03	JAX00488403	2	45911894	PC04	1.7e-07	1.83612e-06
JAX00275678	1	171834594	PC03	JAX00093956	2	47629511	PC04	3.1e-06	2.22912e-05
JAX00275678	1	171834594	PC03	JAX00488677	2	47917096	PC04	7.6e-06	4.86826e-05
JAX00275678	1	171834594	PC03	JAX00488756	2	48376938	PC04	2.2e-06	1.65603e-05
JAX00275678	1	171834594	PC03	JAX00488777	2	48419474	PC04	2.3e-05	0.000125127
JAX00275678	1	171834594	PC03	JAX00094044	2	48813801	PC04	0.00012	0.000525312
JAX00275678	1	171834594	PC03	JAX00488872	2	49009697	PC04	9.2e-05	0.000418937
JAX00012541	1	173121550	PC03	JAX00092357	2	26187889	PC04	0.012	0.0277013
JAX00012541	1	173121550	PC03	JAX00486015	2	27790464	PC04	0.012	0.0277013
JAX00012541	1	173121550	PC03	JAX00486025	2	27810693	PC04	0.011	0.0256904
JAX00012541	1	173121550	PC03	JAX00486654	2	31822412	PC04	0.00016	0.000676282
JAX00012541	1	173121550	PC03	JAX00486689	2	32101862	PC04	0.00071	0.00247518
JAX00012541	1	173121550	PC03	JAX00487713	2	40842389	PC04	1.2e-07	1.35903e-06
JAX00012541	1	173121550	PC03	JAX00093595	2	42820682	PC04	1.2e-07	1.35903e-06
JAX00012541	1	173121550	PC03	JAX00488076	2	43503702	PC04	8e-09	1.37674e-07
JAX00012541	1	173121550	PC03	JAX00488172	2	44058306	PC04	1.2e-07	1.35903e-06
JAX00012541	1	173121550	PC03	JAX00093690	2	44100543	PC04	2.6e-07	2.61755e-06
JAX00012541	1	173121550	PC03	JAX00093711	2	44384366	PC04	0.0027	0.00776963
JAX00012541	1	173121550	PC03	JAX00093721	2	44483524	PC04	0.0062	0.01584
JAX00012541	1	173121550	PC03	JAX00488228	2	44521656	PC04	8.8e-05	0.000403019
JAX00012541	1	173121550	PC03	JAX00488235	2	44595390	PC04	3.5e-05	0.000180407
JAX00012541	1	173121550	PC03	JAX00488245	2	44699204	PC04	9e-05	0.000410944
JAX00012541	1	173121550	PC03	JAX00093738	2	44731610	PC04	8.1e-05	0.000375663
JAX00012541	1	173121550	PC03	JAX00488253	2	44803996	PC04	2e-05	0.000111127
JAX00012541	1	173121550	PC03	JAX00488260	2	44864320	PC04	4.1e-06	2.83405e-05
JAX00012541	1	173121550	PC03	JAX00488264	2	44897410	PC04	1e-05	6.12668e-05
JAX00012541	1	173121550	PC03	JAX00093797	2	45506800	PC04	5.2e-07	4.78665e-06
JAX00012541	1	173121550	PC03	JAX00093804	2	45604878	PC04	7.1e-06	4.59121e-05
JAX00012541	1	173121550	PC03	JAX00488403	2	45911894	PC04	6.1e-06	4.01779e-05
JAX00012541	1	173121550	PC03	JAX00093956	2	47629511	PC04	2.4e-06	1.78293e-05
JAX00012541	1	173121550	PC03	JAX00488677	2	47917096	PC04	1.9e-06	1.46189e-05
JAX00012541	1	173121550	PC03	JAX00488756	2	48376938	PC04	1.3e-07	1.44974e-06
JAX00012541	1	173121550	PC03	JAX00488777	2	48419474	PC04	2.9e-07	2.87665e-06
JAX00012541	1	173121550	PC03	JAX00094044	2	48813801	PC04	0.00077	0.00265801
JAX00012541	1	173121550	PC03	JAX00488872	2	49009697	PC04	0.0011	0.00359612
JAX00276133	1	173344042	PC03	JAX00484956	2	21721918	PC04	0.00021	0.000856185
JAX00276133	1	173344042	PC03	JAX00092357	2	26187889	PC04	8.4e-05	0.000387394
JAX00276133	1	173344042	PC03	JAX00486015	2	27790464	PC04	0.0012	0.00387609
JAX00276133	1	173344042	PC03	JAX00486025	2	27810693	PC04	1.1e-05	6.66151e-05
JAX00276133	1	173344042	PC03	JAX00486654	2	31822412	PC04	0.013	0.0296513
JAX00276133	1	173344042	PC03	JAX00486689	2	32101862	PC04	0.00045	0.00166984
JAX00276133	1	173344042	PC03	JAX00487713	2	40842389	PC04	1.6e-05	9.1802e-05
JAX00276133	1	173344042	PC03	JAX00093595	2	42820682	PC04	1.6e-05	9.1802e-05
JAX00276133	1	173344042	PC03	JAX00488076	2	43503702	PC04	2e-06	1.52514e-05
JAX00276133	1	173344042	PC03	JAX00488172	2	44058306	PC04	1.6e-05	9.1802e-05
JAX00276133	1	173344042	PC03	JAX00093690	2	44100543	PC04	4.8e-06	3.25103e-05
JAX00276133	1	173344042	PC03	JAX00093711	2	44384366	PC04	0.00068	0.00238453
JAX00276133	1	173344042	PC03	JAX00093721	2	44483524	PC04	0.0005	0.00182526
JAX00276133	1	173344042	PC03	JAX00488228	2	44521656	PC04	0.00083	0.00283293
JAX00276133	1	173344042	PC03	JAX00488235	2	44595390	PC04	0.00062	0.0022
JAX00276133	1	173344042	PC03	JAX00488245	2	44699204	PC04	9.4e-05	0.00042637
JAX00276133	1	173344042	PC03	JAX00093738	2	44731610	PC04	0.0001	0.000447591
JAX00276133	1	173344042	PC03	JAX00488253	2	44803996	PC04	0.00037	0.0014086
JAX00276133	1	173344042	PC03	JAX00488260	2	44864320	PC04	0.00013	0.000563751
JAX00276133	1	173344042	PC03	JAX00488264	2	44897410	PC04	0.00048	0.00176218
JAX00276133	1	173344042	PC03	JAX00093797	2	45506800	PC04	5.2e-06	3.4895e-05
JAX00276133	1	173344042	PC03	JAX00093804	2	45604878	PC04	0.002	0.0060366
JAX00276133	1	173344042	PC03	JAX00488403	2	45911894	PC04	0.00015	0.000638804
JAX00276133	1	173344042	PC03	JAX00093956	2	47629511	PC04	7.5e-07	6.54586e-06
JAX00276133	1	173344042	PC03	JAX00488677	2	47917096	PC04	1.2e-06	9.78934e-06
JAX00276133	1	173344042	PC03	JAX00488756	2	48376938	PC04	0.0028	0.00801396
JAX00276133	1	173344042	PC03	JAX00488777	2	48419474	PC04	0.0045	0.0119965
JAX00276133	1	173344042	PC03	JAX00094044	2	48813801	PC04	0.0069	0.0173622
JAX00276133	1	173344042	PC03	JAX00488872	2	49009697	PC04	0.009	0.021768
JAX00276170	1	173551153	PC03	JAX00484956	2	21721918	PC04	0.034	0.0668516
JAX00276170	1	173551153	PC03	JAX00092342	2	25990456	PC04	0.001	0.00330796
JAX00276170	1	173551153	PC03	JAX00486654	2	31822412	PC04	1.3e-09	2.95514e-08
JAX00276170	1	173551153	PC03	JAX00486689	2	32101862	PC04	6.4e-10	1.65399e-08
JAX00276170	1	173551153	PC03	JAX00487713	2	40842389	PC04	3.4e-11	1.38408e-09
JAX00276170	1	173551153	PC03	JAX00093595	2	42820682	PC04	3.4e-11	1.38408e-09
JAX00276170	1	173551153	PC03	JAX00488076	2	43503702	PC04	2.7e-11	1.1397e-09
JAX00276170	1	173551153	PC03	JAX00488172	2	44058306	PC04	3.4e-11	1.38408e-09
JAX00276170	1	173551153	PC03	JAX00093690	2	44100543	PC04	6.9e-11	2.4954e-09
JAX00276170	1	173551153	PC03	JAX00093711	2	44384366	PC04	2.6e-06	1.91098e-05
JAX00276170	1	173551153	PC03	JAX00093721	2	44483524	PC04	1.3e-06	1.04702e-05
JAX00276170	1	173551153	PC03	JAX00488228	2	44521656	PC04	9.7e-12	4.78386e-10
JAX00276170	1	173551153	PC03	JAX00488235	2	44595390	PC04	3.7e-12	2.19262e-10
JAX00276170	1	173551153	PC03	JAX00488245	2	44699204	PC04	5.5e-12	3.02618e-10
JAX00276170	1	173551153	PC03	JAX00093738	2	44731610	PC04	7e-12	3.66064e-10
JAX00276170	1	173551153	PC03	JAX00488253	2	44803996	PC04	4.6e-12	2.61488e-10
JAX00276170	1	173551153	PC03	JAX00488260	2	44864320	PC04	2.7e-11	1.1397e-09
JAX00276170	1	173551153	PC03	JAX00488264	2	44897410	PC04	8.8e-12	4.42213e-10
JAX00276170	1	173551153	PC03	JAX00093797	2	45506800	PC04	2.6e-10	7.62148e-09
JAX00276170	1	173551153	PC03	JAX00093804	2	45604878	PC04	1.5e-06	1.18788e-05
JAX00276170	1	173551153	PC03	JAX00488403	2	45911894	PC04	2.6e-05	0.000139276
JAX00276170	1	173551153	PC03	JAX00093956	2	47629511	PC04	0.0039	0.010635
JAX00276170	1	173551153	PC03	JAX00488677	2	47917096	PC04	7.5e-09	1.30709e-07
JAX00276170	1	173551153	PC03	JAX00488756	2	48376938	PC04	2.7e-11	1.1397e-09
JAX00276170	1	173551153	PC03	JAX00488777	2	48419474	PC04	4.6e-11	1.78855e-09
JAX00012579	1	173594457	PC03	JAX00486654	2	31822412	PC04	0.0012	0.00387609
JAX00012579	1	173594457	PC03	JAX00486689	2	32101862	PC04	0.00015	0.000638804
JAX00012579	1	173594457	PC03	JAX00487713	2	40842389	PC04	1.9e-07	2.00993e-06
JAX00012579	1	173594457	PC03	JAX00093595	2	42820682	PC04	1.9e-07	2.00993e-06
JAX00012579	1	173594457	PC03	JAX00488076	2	43503702	PC04	2e-08	2.91421e-07
JAX00012579	1	173594457	PC03	JAX00488172	2	44058306	PC04	1.9e-07	2.00993e-06
JAX00012579	1	173594457	PC03	JAX00093690	2	44100543	PC04	4.9e-08	6.29906e-07
JAX00012579	1	173594457	PC03	JAX00093711	2	44384366	PC04	0.002	0.0060366
JAX00012579	1	173594457	PC03	JAX00093721	2	44483524	PC04	0.0011	0.00359612
JAX00012579	1	173594457	PC03	JAX00488228	2	44521656	PC04	4.9e-05	0.000241847
JAX00012579	1	173594457	PC03	JAX00488235	2	44595390	PC04	2e-05	0.000111127
JAX00012579	1	173594457	PC03	JAX00488245	2	44699204	PC04	5.9e-06	3.90449e-05
JAX00012579	1	173594457	PC03	JAX00093738	2	44731610	PC04	5.5e-06	3.66512e-05
JAX00012579	1	173594457	PC03	JAX00488253	2	44803996	PC04	1.2e-05	7.17889e-05
JAX00012579	1	173594457	PC03	JAX00488260	2	44864320	PC04	1.2e-05	7.17889e-05
JAX00012579	1	173594457	PC03	JAX00488264	2	44897410	PC04	1.9e-05	0.000106484
JAX00012579	1	173594457	PC03	JAX00093797	2	45506800	PC04	6.5e-08	8.04553e-07
JAX00012579	1	173594457	PC03	JAX00093804	2	45604878	PC04	5e-05	0.000246163
JAX00012579	1	173594457	PC03	JAX00488403	2	45911894	PC04	0.0025	0.00727395
JAX00012579	1	173594457	PC03	JAX00093956	2	47629511	PC04	0.0076	0.018859
JAX00012579	1	173594457	PC03	JAX00488677	2	47917096	PC04	3.4e-06	2.41843e-05
JAX00012579	1	173594457	PC03	JAX00488756	2	48376938	PC04	9.2e-05	0.000418937
JAX00012579	1	173594457	PC03	JAX00488777	2	48419474	PC04	0.00016	0.000676282
JAX00276203	1	173778618	PC03	JAX00484956	2	21721918	PC04	0.024	0.0498282
JAX00276203	1	173778618	PC03	JAX00092342	2	25990456	PC04	0.022	0.0463563
JAX00276203	1	173778618	PC03	JAX00092357	2	26187889	PC04	0.049	0.0913645
JAX00276203	1	173778618	PC03	JAX00486015	2	27790464	PC04	0.041	0.0784398
JAX00276203	1	173778618	PC03	JAX00486654	2	31822412	PC04	0.00072	0.00250537
JAX00276203	1	173778618	PC03	JAX00486689	2	32101862	PC04	5.5e-06	3.66512e-05
JAX00276203	1	173778618	PC03	JAX00487713	2	40842389	PC04	1.3e-08	2.04131e-07
JAX00276203	1	173778618	PC03	JAX00093595	2	42820682	PC04	1.3e-08	2.04131e-07
JAX00276203	1	173778618	PC03	JAX00488076	2	43503702	PC04	9.3e-10	2.24751e-08
JAX00276203	1	173778618	PC03	JAX00488172	2	44058306	PC04	1.3e-08	2.04131e-07
JAX00276203	1	173778618	PC03	JAX00093690	2	44100543	PC04	2.6e-09	5.39887e-08
JAX00276203	1	173778618	PC03	JAX00093711	2	44384366	PC04	0.00032	0.0012404
JAX00276203	1	173778618	PC03	JAX00093721	2	44483524	PC04	0.00015	0.000638804
JAX00276203	1	173778618	PC03	JAX00488228	2	44521656	PC04	4.6e-06	3.1287e-05
JAX00276203	1	173778618	PC03	JAX00488235	2	44595390	PC04	1.5e-06	1.18788e-05
JAX00276203	1	173778618	PC03	JAX00488245	2	44699204	PC04	3.5e-07	3.38057e-06
JAX00276203	1	173778618	PC03	JAX00093738	2	44731610	PC04	3.5e-07	3.38057e-06
JAX00276203	1	173778618	PC03	JAX00488253	2	44803996	PC04	9.3e-07	7.88608e-06
JAX00276203	1	173778618	PC03	JAX00488260	2	44864320	PC04	8.5e-07	7.29716e-06
JAX00276203	1	173778618	PC03	JAX00488264	2	44897410	PC04	1.7e-06	1.32774e-05
JAX00276203	1	173778618	PC03	JAX00093797	2	45506800	PC04	4e-09	7.79285e-08
JAX00276203	1	173778618	PC03	JAX00093804	2	45604878	PC04	4.6e-06	3.1287e-05
JAX00276203	1	173778618	PC03	JAX00488403	2	45911894	PC04	0.0025	0.00727395
JAX00276203	1	173778618	PC03	JAX00093956	2	47629511	PC04	0.002	0.0060366
JAX00276203	1	173778618	PC03	JAX00488677	2	47917096	PC04	1.1e-06	9.06248e-06
JAX00276203	1	173778618	PC03	JAX00488756	2	48376938	PC04	8.6e-06	5.41692e-05
JAX00276203	1	173778618	PC03	JAX00488777	2	48419474	PC04	1.8e-05	0.000101613
JAX00276203	1	173778618	PC03	JAX00094044	2	48813801	PC04	0.0064	0.0162863
JAX00276203	1	173778618	PC03	JAX00488872	2	49009697	PC04	0.012	0.0277013
JAX00012593	1	173779614	PC03	JAX00484956	2	21721918	PC04	0.023	0.0480929
JAX00012593	1	173779614	PC03	JAX00092342	2	25990456	PC04	0.0098	0.0234153
JAX00012593	1	173779614	PC03	JAX00092357	2	26187889	PC04	0.044	0.0833194
JAX00012593	1	173779614	PC03	JAX00486015	2	27790464	PC04	0.031	0.0617763
JAX00012593	1	173779614	PC03	JAX00486654	2	31822412	PC04	0.00042	0.00157255
JAX00012593	1	173779614	PC03	JAX00486689	2	32101862	PC04	2.9e-06	2.10127e-05
JAX00012593	1	173779614	PC03	JAX00487713	2	40842389	PC04	2e-09	4.3039e-08
JAX00012593	1	173779614	PC03	JAX00093595	2	42820682	PC04	2e-09	4.3039e-08
JAX00012593	1	173779614	PC03	JAX00488076	2	43503702	PC04	1.1e-09	2.57298e-08
JAX00012593	1	173779614	PC03	JAX00488172	2	44058306	PC04	2e-09	4.3039e-08
JAX00012593	1	173779614	PC03	JAX00093690	2	44100543	PC04	3.4e-10	9.6106e-09
JAX00012593	1	173779614	PC03	JAX00093711	2	44384366	PC04	0.00022	0.000890779
JAX00012593	1	173779614	PC03	JAX00093721	2	44483524	PC04	0.00011	0.000486582
JAX00012593	1	173779614	PC03	JAX00488228	2	44521656	PC04	1.9e-06	1.46189e-05
JAX00012593	1	173779614	PC03	JAX00488235	2	44595390	PC04	6.1e-07	5.47669e-06
JAX00012593	1	173779614	PC03	JAX00488245	2	44699204	PC04	1.7e-07	1.83612e-06
JAX00012593	1	173779614	PC03	JAX00093738	2	44731610	PC04	1.8e-07	1.92343e-06
JAX00012593	1	173779614	PC03	JAX00488253	2	44803996	PC04	4.1e-07	3.88846e-06
JAX00012593	1	173779614	PC03	JAX00488260	2	44864320	PC04	4e-07	3.80194e-06
JAX00012593	1	173779614	PC03	JAX00488264	2	44897410	PC04	7.5e-07	6.54586e-06
JAX00012593	1	173779614	PC03	JAX00093797	2	45506800	PC04	6.9e-10	1.75457e-08
JAX00012593	1	173779614	PC03	JAX00093804	2	45604878	PC04	2.2e-06	1.65603e-05
JAX00012593	1	173779614	PC03	JAX00488403	2	45911894	PC04	0.0021	0.00627857
JAX00012593	1	173779614	PC03	JAX00093956	2	47629511	PC04	0.0031	0.00874789
JAX00012593	1	173779614	PC03	JAX00488677	2	47917096	PC04	1.7e-06	1.32774e-05
JAX00012593	1	173779614	PC03	JAX00488756	2	48376938	PC04	4e-06	2.77145e-05
JAX00012593	1	173779614	PC03	JAX00488777	2	48419474	PC04	7.5e-06	4.81544e-05
JAX00012593	1	173779614	PC03	JAX00094044	2	48813801	PC04	0.011	0.0256904
JAX00012593	1	173779614	PC03	JAX00488872	2	49009697	PC04	0.018	0.0390886
JAX00012600	1	173880116	PC03	JAX00484956	2	21721918	PC04	8.9e-10	2.16291e-08
JAX00012600	1	173880116	PC03	JAX00092357	2	26187889	PC04	1.8e-05	0.000101613
JAX00012600	1	173880116	PC03	JAX00486025	2	27810693	PC04	0.017	0.0372056
JAX00012600	1	173880116	PC03	JAX00486654	2	31822412	PC04	0.0044	0.0117692
JAX00012600	1	173880116	PC03	JAX00486689	2	32101862	PC04	0.0037	0.0101616
JAX00012600	1	173880116	PC03	JAX00487713	2	40842389	PC04	2.2e-08	3.15867e-07
JAX00012600	1	173880116	PC03	JAX00093595	2	42820682	PC04	2.2e-08	3.15867e-07
JAX00012600	1	173880116	PC03	JAX00488076	2	43503702	PC04	4.7e-08	6.07516e-07
JAX00012600	1	173880116	PC03	JAX00488172	2	44058306	PC04	2.2e-08	3.15867e-07
JAX00012600	1	173880116	PC03	JAX00093690	2	44100543	PC04	4.3e-10	1.17745e-08
JAX00012600	1	173880116	PC03	JAX00093711	2	44384366	PC04	0.0095	0.0228111
JAX00012600	1	173880116	PC03	JAX00093721	2	44483524	PC04	0.0056	0.0144993
JAX00012600	1	173880116	PC03	JAX00488228	2	44521656	PC04	4e-06	2.77145e-05
JAX00012600	1	173880116	PC03	JAX00488235	2	44595390	PC04	1.1e-06	9.06248e-06
JAX00012600	1	173880116	PC03	JAX00488245	2	44699204	PC04	1.6e-06	1.25667e-05
JAX00012600	1	173880116	PC03	JAX00093738	2	44731610	PC04	1.6e-06	1.25667e-05
JAX00012600	1	173880116	PC03	JAX00488253	2	44803996	PC04	1e-06	8.33539e-06
JAX00012600	1	173880116	PC03	JAX00488260	2	44864320	PC04	3.9e-06	2.71519e-05
JAX00012600	1	173880116	PC03	JAX00488264	2	44897410	PC04	1.8e-06	1.39564e-05
JAX00012600	1	173880116	PC03	JAX00093797	2	45506800	PC04	6.8e-09	1.2089e-07
JAX00012600	1	173880116	PC03	JAX00093804	2	45604878	PC04	0.0067	0.0169304
JAX00012600	1	173880116	PC03	JAX00488403	2	45911894	PC04	1.2e-05	7.17889e-05
JAX00012600	1	173880116	PC03	JAX00093956	2	47629511	PC04	2.6e-05	0.000139276
JAX00012600	1	173880116	PC03	JAX00488677	2	47917096	PC04	2.8e-05	0.000148568
JAX00012600	1	173880116	PC03	JAX00488756	2	48376938	PC04	0.0014	0.00443406
JAX00012600	1	173880116	PC03	JAX00488777	2	48419474	PC04	0.0023	0.0067778
JAX00012793	1	176467522	PC03	JAX00092357	2	26187889	PC04	0.015	0.0334529
JAX00012793	1	176467522	PC03	JAX00486015	2	27790464	PC04	0.00069	0.00241425
JAX00012793	1	176467522	PC03	JAX00486025	2	27810693	PC04	8.3e-06	5.25773e-05
JAX00012793	1	176467522	PC03	JAX00486654	2	31822412	PC04	9.4e-10	2.26635e-08
JAX00012793	1	176467522	PC03	JAX00486689	2	32101862	PC04	1.4e-11	6.48856e-10
JAX00012793	1	176467522	PC03	JAX00487713	2	40842389	PC04	9.4e-12	4.66104e-10
JAX00012793	1	176467522	PC03	JAX00093595	2	42820682	PC04	9.4e-12	4.66104e-10
JAX00012793	1	176467522	PC03	JAX00488076	2	43503702	PC04	2.3e-08	3.28562e-07
JAX00012793	1	176467522	PC03	JAX00488172	2	44058306	PC04	9.4e-12	4.66104e-10
JAX00012793	1	176467522	PC03	JAX00093690	2	44100543	PC04	2.3e-11	9.90673e-10
JAX00012793	1	176467522	PC03	JAX00093711	2	44384366	PC04	4.9e-06	3.31059e-05
JAX00012793	1	176467522	PC03	JAX00093721	2	44483524	PC04	2.1e-06	1.59035e-05
JAX00012793	1	176467522	PC03	JAX00488228	2	44521656	PC04	4.1e-09	7.94817e-08
JAX00012793	1	176467522	PC03	JAX00488235	2	44595390	PC04	1.1e-09	2.57298e-08
JAX00012793	1	176467522	PC03	JAX00488245	2	44699204	PC04	1.2e-09	2.77145e-08
JAX00012793	1	176467522	PC03	JAX00093738	2	44731610	PC04	1.3e-09	2.95514e-08
JAX00012793	1	176467522	PC03	JAX00488253	2	44803996	PC04	7.9e-10	1.95981e-08
JAX00012793	1	176467522	PC03	JAX00488260	2	44864320	PC04	6.4e-09	1.14721e-07
JAX00012793	1	176467522	PC03	JAX00488264	2	44897410	PC04	1.8e-09	3.9321e-08
JAX00012793	1	176467522	PC03	JAX00093797	2	45506800	PC04	1.1e-10	3.70017e-09
JAX00012793	1	176467522	PC03	JAX00093804	2	45604878	PC04	0.00041	0.00154163
JAX00012793	1	176467522	PC03	JAX00488403	2	45911894	PC04	1.4e-07	1.55097e-06
JAX00012793	1	176467522	PC03	JAX00093956	2	47629511	PC04	7.4e-05	0.000347288
JAX00012793	1	176467522	PC03	JAX00488677	2	47917096	PC04	2.7e-05	0.000143772
JAX00012793	1	176467522	PC03	JAX00488756	2	48376938	PC04	8.5e-12	4.29762e-10
JAX00012793	1	176467522	PC03	JAX00488777	2	48419474	PC04	2.1e-11	9.16032e-10
JAX00012794	1	176476135	PC03	JAX00092357	2	26187889	PC04	0.017	0.0372056
JAX00012794	1	176476135	PC03	JAX00486015	2	27790464	PC04	0.0033	0.00921591
JAX00012794	1	176476135	PC03	JAX00486025	2	27810693	PC04	0.00059	0.00210507
JAX00012794	1	176476135	PC03	JAX00486654	2	31822412	PC04	0.0042	0.0113233
JAX00012794	1	176476135	PC03	JAX00486689	2	32101862	PC04	5.9e-05	0.0002849
JAX00012794	1	176476135	PC03	JAX00487713	2	40842389	PC04	6.6e-08	8.15215e-07
JAX00012794	1	176476135	PC03	JAX00093595	2	42820682	PC04	6.6e-08	8.15215e-07
JAX00012794	1	176476135	PC03	JAX00488076	2	43503702	PC04	4.8e-06	3.25103e-05
JAX00012794	1	176476135	PC03	JAX00488172	2	44058306	PC04	6.6e-08	8.15215e-07
JAX00012794	1	176476135	PC03	JAX00093690	2	44100543	PC04	1.7e-09	3.75048e-08
JAX00012794	1	176476135	PC03	JAX00093711	2	44384366	PC04	0.00022	0.000890779
JAX00012794	1	176476135	PC03	JAX00093721	2	44483524	PC04	0.00011	0.000486582
JAX00012794	1	176476135	PC03	JAX00488228	2	44521656	PC04	2.1e-06	1.59035e-05
JAX00012794	1	176476135	PC03	JAX00488235	2	44595390	PC04	7.1e-07	6.25511e-06
JAX00012794	1	176476135	PC03	JAX00488245	2	44699204	PC04	1.1e-07	1.26175e-06
JAX00012794	1	176476135	PC03	JAX00093738	2	44731610	PC04	1.1e-07	1.26175e-06
JAX00012794	1	176476135	PC03	JAX00488253	2	44803996	PC04	5.7e-07	5.16432e-06
JAX00012794	1	176476135	PC03	JAX00488260	2	44864320	PC04	4.4e-07	4.14433e-06
JAX00012794	1	176476135	PC03	JAX00488264	2	44897410	PC04	1.1e-06	9.06248e-06
JAX00012794	1	176476135	PC03	JAX00093797	2	45506800	PC04	2.7e-09	5.57977e-08
JAX00012794	1	176476135	PC03	JAX00093804	2	45604878	PC04	0.0015	0.00470839
JAX00012794	1	176476135	PC03	JAX00488403	2	45911894	PC04	5.4e-05	0.00026357
JAX00012794	1	176476135	PC03	JAX00093956	2	47629511	PC04	0.0078	0.0192896
JAX00012794	1	176476135	PC03	JAX00488677	2	47917096	PC04	0.00013	0.000563751
JAX00012794	1	176476135	PC03	JAX00488756	2	48376938	PC04	0.0013	0.00415346
JAX00012794	1	176476135	PC03	JAX00488777	2	48419474	PC04	0.0021	0.00627857
JAX00277127	1	177723234	PC03	JAX00092357	2	26187889	PC04	0.0028	0.00801396
JAX00277127	1	177723234	PC03	JAX00486654	2	31822412	PC04	2.6e-05	0.000139276
JAX00277127	1	177723234	PC03	JAX00486689	2	32101862	PC04	3.5e-07	3.38057e-06
JAX00277127	1	177723234	PC03	JAX00487713	2	40842389	PC04	0.0007	0.00244374
JAX00277127	1	177723234	PC03	JAX00093595	2	42820682	PC04	0.0007	0.00244374
JAX00277127	1	177723234	PC03	JAX00488076	2	43503702	PC04	0.0082	0.0201234
JAX00277127	1	177723234	PC03	JAX00488172	2	44058306	PC04	0.0007	0.00244374
JAX00277127	1	177723234	PC03	JAX00093690	2	44100543	PC04	0.0016	0.00497598
JAX00277127	1	177723234	PC03	JAX00093711	2	44384366	PC04	0.0059	0.0151725
JAX00277127	1	177723234	PC03	JAX00093721	2	44483524	PC04	0.0021	0.00627857
JAX00277127	1	177723234	PC03	JAX00488228	2	44521656	PC04	0.0025	0.00727395
JAX00277127	1	177723234	PC03	JAX00488235	2	44595390	PC04	0.00079	0.00271679
JAX00277127	1	177723234	PC03	JAX00488245	2	44699204	PC04	0.00076	0.00262635
JAX00277127	1	177723234	PC03	JAX00093738	2	44731610	PC04	0.00062	0.0022
JAX00277127	1	177723234	PC03	JAX00488253	2	44803996	PC04	0.00056	0.0020134
JAX00277127	1	177723234	PC03	JAX00488260	2	44864320	PC04	0.0034	0.00945444
JAX00277127	1	177723234	PC03	JAX00488264	2	44897410	PC04	0.0012	0.00387609
JAX00277127	1	177723234	PC03	JAX00093797	2	45506800	PC04	0.0013	0.00415346
JAX00277127	1	177723234	PC03	JAX00093804	2	45604878	PC04	0.025	0.0516037
JAX00277127	1	177723234	PC03	JAX00488403	2	45911894	PC04	0.00076	0.00262635
JAX00277127	1	177723234	PC03	JAX00093956	2	47629511	PC04	0.015	0.0334529
JAX00277127	1	177723234	PC03	JAX00488677	2	47917096	PC04	0.017	0.0372056
JAX00277127	1	177723234	PC03	JAX00488756	2	48376938	PC04	0.0011	0.00359612
JAX00277127	1	177723234	PC03	JAX00488777	2	48419474	PC04	0.007	0.0175794
JAX00277182	1	177943043	PC03	JAX00092357	2	26187889	PC04	0.00032	0.0012404
JAX00277182	1	177943043	PC03	JAX00486015	2	27790464	PC04	0.023	0.0480929
JAX00277182	1	177943043	PC03	JAX00486025	2	27810693	PC04	0.021	0.0445733
JAX00277182	1	177943043	PC03	JAX00486654	2	31822412	PC04	4e-06	2.77145e-05
JAX00277182	1	177943043	PC03	JAX00486689	2	32101862	PC04	1.6e-10	5.04595e-09
JAX00277182	1	177943043	PC03	JAX00487713	2	40842389	PC04	4.1e-05	0.000207259
JAX00277182	1	177943043	PC03	JAX00093595	2	42820682	PC04	4.1e-05	0.000207259
JAX00277182	1	177943043	PC03	JAX00488076	2	43503702	PC04	0.0022	0.00652846
JAX00277182	1	177943043	PC03	JAX00488172	2	44058306	PC04	4.1e-05	0.000207259
JAX00277182	1	177943043	PC03	JAX00093690	2	44100543	PC04	9.1e-05	0.000414957
JAX00277182	1	177943043	PC03	JAX00093711	2	44384366	PC04	0.001	0.00330796
JAX00277182	1	177943043	PC03	JAX00093721	2	44483524	PC04	0.00032	0.0012404
JAX00277182	1	177943043	PC03	JAX00488228	2	44521656	PC04	0.00038	0.001443
JAX00277182	1	177943043	PC03	JAX00488235	2	44595390	PC04	9.6e-05	0.000434245
JAX00277182	1	177943043	PC03	JAX00488245	2	44699204	PC04	1.9e-05	0.000106484
JAX00277182	1	177943043	PC03	JAX00093738	2	44731610	PC04	1.6e-05	9.1802e-05
JAX00277182	1	177943043	PC03	JAX00488253	2	44803996	PC04	3.7e-05	0.000189305
JAX00277182	1	177943043	PC03	JAX00488260	2	44864320	PC04	5.2e-05	0.000255018
JAX00277182	1	177943043	PC03	JAX00488264	2	44897410	PC04	9.3e-05	0.000422836
JAX00277182	1	177943043	PC03	JAX00093797	2	45506800	PC04	1.3e-05	7.69769e-05
JAX00277182	1	177943043	PC03	JAX00093804	2	45604878	PC04	0.00081	0.00277687
JAX00277182	1	177943043	PC03	JAX00488403	2	45911894	PC04	5.6e-05	0.000272267
JAX00277182	1	177943043	PC03	JAX00093956	2	47629511	PC04	0.0013	0.00415346
JAX00277182	1	177943043	PC03	JAX00488677	2	47917096	PC04	0.0018	0.00551155
JAX00277182	1	177943043	PC03	JAX00488756	2	48376938	PC04	0.0048	0.0126947
JAX00277182	1	177943043	PC03	JAX00488777	2	48419474	PC04	0.025	0.0516037
JAX00277226	1	178042664	PC03	JAX00484956	2	21721918	PC04	1e-10	3.40836e-09
JAX00277226	1	178042664	PC03	JAX00092357	2	26187889	PC04	3.9e-06	2.71519e-05
JAX00277226	1	178042664	PC03	JAX00486015	2	27790464	PC04	2.1e-05	0.00011587
JAX00277226	1	178042664	PC03	JAX00486025	2	27810693	PC04	9.3e-07	7.88608e-06
JAX00277226	1	178042664	PC03	JAX00486654	2	31822412	PC04	2.3e-08	3.28562e-07
JAX00277226	1	178042664	PC03	JAX00486689	2	32101862	PC04	1.6e-09	3.55848e-08
JAX00277226	1	178042664	PC03	JAX00487713	2	40842389	PC04	2.8e-09	5.73603e-08
JAX00277226	1	178042664	PC03	JAX00093595	2	42820682	PC04	2.8e-09	5.73603e-08
JAX00277226	1	178042664	PC03	JAX00488076	2	43503702	PC04	2.7e-07	2.70401e-06
JAX00277226	1	178042664	PC03	JAX00488172	2	44058306	PC04	2.8e-09	5.73603e-08
JAX00277226	1	178042664	PC03	JAX00093690	2	44100543	PC04	7.1e-09	1.25223e-07
JAX00277226	1	178042664	PC03	JAX00093711	2	44384366	PC04	5.5e-05	0.000268038
JAX00277226	1	178042664	PC03	JAX00093721	2	44483524	PC04	3e-05	0.000157505
JAX00277226	1	178042664	PC03	JAX00488228	2	44521656	PC04	2.9e-07	2.87665e-06
JAX00277226	1	178042664	PC03	JAX00488235	2	44595390	PC04	8.9e-08	1.05803e-06
JAX00277226	1	178042664	PC03	JAX00488245	2	44699204	PC04	1.2e-07	1.35903e-06
JAX00277226	1	178042664	PC03	JAX00093738	2	44731610	PC04	1.4e-07	1.55097e-06
JAX00277226	1	178042664	PC03	JAX00488253	2	44803996	PC04	1.3e-07	1.44974e-06
JAX00277226	1	178042664	PC03	JAX00488260	2	44864320	PC04	4.9e-07	4.54609e-06
JAX00277226	1	178042664	PC03	JAX00488264	2	44897410	PC04	2.2e-07	2.2667e-06
JAX00277226	1	178042664	PC03	JAX00093797	2	45506800	PC04	1.6e-08	2.41783e-07
JAX00277226	1	178042664	PC03	JAX00093804	2	45604878	PC04	3.7e-05	0.000189305
JAX00277226	1	178042664	PC03	JAX00488403	2	45911894	PC04	8e-07	6.92643e-06
JAX00277226	1	178042664	PC03	JAX00093956	2	47629511	PC04	5.6e-05	0.000272267
JAX00277226	1	178042664	PC03	JAX00488677	2	47917096	PC04	4e-05	0.000202764
JAX00277226	1	178042664	PC03	JAX00488756	2	48376938	PC04	1.6e-09	3.55848e-08
JAX00277226	1	178042664	PC03	JAX00488777	2	48419474	PC04	3.6e-09	7.11802e-08
JAX00277226	1	178042664	PC03	JAX00094044	2	48813801	PC04	0.00091	0.00306996
JAX00277226	1	178042664	PC03	JAX00488872	2	49009697	PC04	0.00057	0.00204284
JAX00277464	1	178955237	PC03	JAX00484956	2	21721918	PC04	2.1e-08	3.03521e-07
JAX00277464	1	178955237	PC03	JAX00092357	2	26187889	PC04	2.2e-10	6.64293e-09
JAX00277464	1	178955237	PC03	JAX00486025	2	27810693	PC04	0.028	0.0568635
JAX00277464	1	178955237	PC03	JAX00486654	2	31822412	PC04	4.2e-08	5.51021e-07
JAX00277464	1	178955237	PC03	JAX00486689	2	32101862	PC04	3.6e-09	7.11802e-08
JAX00277464	1	178955237	PC03	JAX00487713	2	40842389	PC04	4.7e-10	1.27301e-08
JAX00277464	1	178955237	PC03	JAX00093595	2	42820682	PC04	4.7e-10	1.27301e-08
JAX00277464	1	178955237	PC03	JAX00488076	2	43503702	PC04	3.1e-08	4.23373e-07
JAX00277464	1	178955237	PC03	JAX00488172	2	44058306	PC04	4.7e-10	1.27301e-08
JAX00277464	1	178955237	PC03	JAX00093690	2	44100543	PC04	1.2e-09	2.77145e-08
JAX00277464	1	178955237	PC03	JAX00093711	2	44384366	PC04	0.002	0.0060366
JAX00277464	1	178955237	PC03	JAX00093721	2	44483524	PC04	0.0012	0.00387609
JAX00277464	1	178955237	PC03	JAX00488228	2	44521656	PC04	1.8e-08	2.66814e-07
JAX00277464	1	178955237	PC03	JAX00488235	2	44595390	PC04	8.2e-09	1.40353e-07
JAX00277464	1	178955237	PC03	JAX00488245	2	44699204	PC04	5.8e-09	1.05388e-07
JAX00277464	1	178955237	PC03	JAX00093738	2	44731610	PC04	6.4e-09	1.14721e-07
JAX00277464	1	178955237	PC03	JAX00488253	2	44803996	PC04	6.2e-09	1.11622e-07
JAX00277464	1	178955237	PC03	JAX00488260	2	44864320	PC04	1.8e-08	2.66814e-07
JAX00277464	1	178955237	PC03	JAX00488264	2	44897410	PC04	1e-08	1.64328e-07
JAX00277464	1	178955237	PC03	JAX00093797	2	45506800	PC04	2.6e-09	5.39887e-08
JAX00277464	1	178955237	PC03	JAX00093804	2	45604878	PC04	6.8e-08	8.36904e-07
JAX00277464	1	178955237	PC03	JAX00488403	2	45911894	PC04	5.1e-11	1.94708e-09
JAX00277464	1	178955237	PC03	JAX00093956	2	47629511	PC04	5.4e-07	4.93817e-06
JAX00277464	1	178955237	PC03	JAX00488677	2	47917096	PC04	7.4e-07	6.46956e-06
JAX00277464	1	178955237	PC03	JAX00488756	2	48376938	PC04	4.9e-10	1.32196e-08
JAX00277464	1	178955237	PC03	JAX00488777	2	48419474	PC04	8.8e-10	2.1443e-08
JAX00277464	1	178955237	PC03	JAX00094044	2	48813801	PC04	0.0006	0.00213751
JAX00277464	1	178955237	PC03	JAX00488872	2	49009697	PC04	0.00079	0.00271679
JAX00277563	1	179452558	PC03	JAX00486654	2	31822412	PC04	0.00019	0.000784238
JAX00277563	1	179452558	PC03	JAX00486689	2	32101862	PC04	1.1e-07	1.26175e-06
JAX00277563	1	179452558	PC03	JAX00487713	2	40842389	PC04	0.00033	0.00127484
JAX00277563	1	179452558	PC03	JAX00093595	2	42820682	PC04	0.00033	0.00127484
JAX00277563	1	179452558	PC03	JAX00488076	2	43503702	PC04	0.0083	0.0203215
JAX00277563	1	179452558	PC03	JAX00488172	2	44058306	PC04	0.00033	0.00127484
JAX00277563	1	179452558	PC03	JAX00093690	2	44100543	PC04	0.00052	0.00188756
JAX00277563	1	179452558	PC03	JAX00488228	2	44521656	PC04	0.015	0.0334529
JAX00277563	1	179452558	PC03	JAX00488235	2	44595390	PC04	0.0048	0.0126947
JAX00277563	1	179452558	PC03	JAX00488245	2	44699204	PC04	0.0023	0.0067778
JAX00277563	1	179452558	PC03	JAX00093738	2	44731610	PC04	0.002	0.0060366
JAX00277563	1	179452558	PC03	JAX00488253	2	44803996	PC04	0.0035	0.00968637
JAX00277563	1	179452558	PC03	JAX00488260	2	44864320	PC04	0.0067	0.0169304
JAX00277563	1	179452558	PC03	JAX00488264	2	44897410	PC04	0.0071	0.0177937
JAX00277563	1	179452558	PC03	JAX00093797	2	45506800	PC04	0.00023	0.000926121
JAX00277563	1	179452558	PC03	JAX00488677	2	47917096	PC04	0.013	0.0296513
JAX00277563	1	179452558	PC03	JAX00488756	2	48376938	PC04	0.003	0.00850594
JAX00277563	1	179452558	PC03	JAX00488777	2	48419474	PC04	0.028	0.0568635
JAX00277744	1	180481432	PC03	JAX00092357	2	26187889	PC04	0.0046	0.0122326
JAX00277744	1	180481432	PC03	JAX00486015	2	27790464	PC04	0.012	0.0277013
JAX00277744	1	180481432	PC03	JAX00486025	2	27810693	PC04	0.00016	0.000676282
JAX00277744	1	180481432	PC03	JAX00486654	2	31822412	PC04	1.2e-05	7.17889e-05
JAX00277744	1	180481432	PC03	JAX00486689	2	32101862	PC04	9.2e-07	7.81658e-06
JAX00277744	1	180481432	PC03	JAX00487713	2	40842389	PC04	1.5e-07	1.64668e-06
JAX00277744	1	180481432	PC03	JAX00093595	2	42820682	PC04	1.5e-07	1.64668e-06
JAX00277744	1	180481432	PC03	JAX00488076	2	43503702	PC04	2.5e-06	1.84606e-05
JAX00277744	1	180481432	PC03	JAX00488172	2	44058306	PC04	1.5e-07	1.64668e-06
JAX00277744	1	180481432	PC03	JAX00093690	2	44100543	PC04	3.4e-07	3.30141e-06
JAX00277744	1	180481432	PC03	JAX00093711	2	44384366	PC04	0.0035	0.00968637
JAX00277744	1	180481432	PC03	JAX00093721	2	44483524	PC04	0.0021	0.00627857
JAX00277744	1	180481432	PC03	JAX00488228	2	44521656	PC04	0.00085	0.0028916
JAX00277744	1	180481432	PC03	JAX00488235	2	44595390	PC04	0.0004	0.00150872
JAX00277744	1	180481432	PC03	JAX00488245	2	44699204	PC04	0.00023	0.000926121
JAX00277744	1	180481432	PC03	JAX00093738	2	44731610	PC04	0.00023	0.000926121
JAX00277744	1	180481432	PC03	JAX00488253	2	44803996	PC04	0.00037	0.0014086
JAX00277744	1	180481432	PC03	JAX00488260	2	44864320	PC04	0.0006	0.00213751
JAX00277744	1	180481432	PC03	JAX00488264	2	44897410	PC04	0.00056	0.0020134
JAX00277744	1	180481432	PC03	JAX00093797	2	45506800	PC04	3e-07	2.96335e-06
JAX00277744	1	180481432	PC03	JAX00093804	2	45604878	PC04	0.0015	0.00470839
JAX00277744	1	180481432	PC03	JAX00488403	2	45911894	PC04	1.8e-06	1.39564e-05
JAX00277744	1	180481432	PC03	JAX00093956	2	47629511	PC04	2.1e-05	0.00011587
JAX00277744	1	180481432	PC03	JAX00488677	2	47917096	PC04	1.1e-05	6.66151e-05
JAX00277744	1	180481432	PC03	JAX00488756	2	48376938	PC04	1e-07	1.16342e-06
JAX00277744	1	180481432	PC03	JAX00488777	2	48419474	PC04	2.3e-07	2.35528e-06
JAX00278202	1	182292040	PC03	JAX00484956	2	21721918	PC04	4.7e-11	1.8214e-09
JAX00278202	1	182292040	PC03	JAX00092342	2	25990456	PC04	7.4e-07	6.46956e-06
JAX00278202	1	182292040	PC03	JAX00092357	2	26187889	PC04	2e-09	4.3039e-08
JAX00278202	1	182292040	PC03	JAX00486015	2	27790464	PC04	5.8e-07	5.24799e-06
JAX00278202	1	182292040	PC03	JAX00486025	2	27810693	PC04	1.1e-07	1.26175e-06
JAX00278202	1	182292040	PC03	JAX00486654	2	31822412	PC04	3.3e-06	2.3534e-05
JAX00278202	1	182292040	PC03	JAX00486689	2	32101862	PC04	0.00041	0.00154163
JAX00278202	1	182292040	PC03	JAX00487713	2	40842389	PC04	0.00013	0.000563751
JAX00278202	1	182292040	PC03	JAX00093595	2	42820682	PC04	0.00013	0.000563751
JAX00278202	1	182292040	PC03	JAX00488172	2	44058306	PC04	0.00013	0.000563751
JAX00278202	1	182292040	PC03	JAX00093690	2	44100543	PC04	0.00013	0.000563751
JAX00278202	1	182292040	PC03	JAX00093711	2	44384366	PC04	3.3e-05	0.000171429
JAX00278202	1	182292040	PC03	JAX00093721	2	44483524	PC04	0.00024	0.000962245
JAX00278202	1	182292040	PC03	JAX00488228	2	44521656	PC04	1.4e-05	8.20424e-05
JAX00278202	1	182292040	PC03	JAX00488235	2	44595390	PC04	0.00065	0.00229242
JAX00278202	1	182292040	PC03	JAX00488245	2	44699204	PC04	9.1e-06	5.68574e-05
JAX00278202	1	182292040	PC03	JAX00093738	2	44731610	PC04	1.1e-05	6.66151e-05
JAX00278202	1	182292040	PC03	JAX00488253	2	44803996	PC04	0.00025	0.000997624
JAX00278202	1	182292040	PC03	JAX00488260	2	44864320	PC04	0.00019	0.000784238
JAX00278202	1	182292040	PC03	JAX00488264	2	44897410	PC04	8.6e-05	0.000395245
JAX00278202	1	182292040	PC03	JAX00093797	2	45506800	PC04	0.00054	0.00195112
JAX00278202	1	182292040	PC03	JAX00093804	2	45604878	PC04	1.2e-05	7.17889e-05
JAX00278202	1	182292040	PC03	JAX00488403	2	45911894	PC04	8.2e-05	0.000379467
JAX00278202	1	182292040	PC03	JAX00093956	2	47629511	PC04	0.0057	0.0147276
JAX00278202	1	182292040	PC03	JAX00488677	2	47917096	PC04	0.017	0.0372056
JAX00278202	1	182292040	PC03	JAX00488756	2	48376938	PC04	3.1e-09	6.24339e-08
JAX00278202	1	182292040	PC03	JAX00488777	2	48419474	PC04	3.9e-06	2.71519e-05
JAX00278202	1	182292040	PC03	JAX00094044	2	48813801	PC04	0.001	0.00330796
JAX00278202	1	182292040	PC03	JAX00488872	2	49009697	PC04	0.0019	0.00577543
JAX00278208	1	182298363	PC03	JAX00484956	2	21721918	PC04	7.6e-10	1.90201e-08
JAX00278208	1	182298363	PC03	JAX00092342	2	25990456	PC04	6.1e-05	0.000293353
JAX00278208	1	182298363	PC03	JAX00092357	2	26187889	PC04	1.4e-05	8.20424e-05
JAX00278208	1	182298363	PC03	JAX00486015	2	27790464	PC04	0.0043	0.0115482
JAX00278208	1	182298363	PC03	JAX00486025	2	27810693	PC04	0.0026	0.0075213
JAX00278208	1	182298363	PC03	JAX00486654	2	31822412	PC04	3.8e-06	2.65478e-05
JAX00278208	1	182298363	PC03	JAX00486689	2	32101862	PC04	0.0001	0.000447591
JAX00278208	1	182298363	PC03	JAX00487713	2	40842389	PC04	4.6e-06	3.1287e-05
JAX00278208	1	182298363	PC03	JAX00093595	2	42820682	PC04	4.6e-06	3.1287e-05
JAX00278208	1	182298363	PC03	JAX00488076	2	43503702	PC04	0.014	0.031551
JAX00278208	1	182298363	PC03	JAX00488172	2	44058306	PC04	4.6e-06	3.1287e-05
JAX00278208	1	182298363	PC03	JAX00093690	2	44100543	PC04	5.3e-06	3.54909e-05
JAX00278208	1	182298363	PC03	JAX00093711	2	44384366	PC04	3.3e-07	3.21607e-06
JAX00278208	1	182298363	PC03	JAX00093721	2	44483524	PC04	1.3e-05	7.69769e-05
JAX00278208	1	182298363	PC03	JAX00488228	2	44521656	PC04	3.5e-07	3.38057e-06
JAX00278208	1	182298363	PC03	JAX00488235	2	44595390	PC04	2.9e-07	2.87665e-06
JAX00278208	1	182298363	PC03	JAX00488245	2	44699204	PC04	6.4e-08	7.95165e-07
JAX00278208	1	182298363	PC03	JAX00093738	2	44731610	PC04	6.9e-08	8.48451e-07
JAX00278208	1	182298363	PC03	JAX00488253	2	44803996	PC04	1.2e-05	7.17889e-05
JAX00278208	1	182298363	PC03	JAX00488260	2	44864320	PC04	3.6e-06	2.53767e-05
JAX00278208	1	182298363	PC03	JAX00488264	2	44897410	PC04	2.2e-06	1.65603e-05
JAX00278208	1	182298363	PC03	JAX00093797	2	45506800	PC04	8.9e-05	0.000406965
JAX00278208	1	182298363	PC03	JAX00093804	2	45604878	PC04	5.3e-06	3.54909e-05
JAX00278208	1	182298363	PC03	JAX00488403	2	45911894	PC04	2.6e-05	0.000139276
JAX00278208	1	182298363	PC03	JAX00093956	2	47629511	PC04	0.0025	0.00727395
JAX00278208	1	182298363	PC03	JAX00488677	2	47917096	PC04	0.0016	0.00497598
JAX00278208	1	182298363	PC03	JAX00488756	2	48376938	PC04	1.5e-10	4.78002e-09
JAX00278208	1	182298363	PC03	JAX00488777	2	48419474	PC04	9.5e-08	1.11901e-06
JAX00278208	1	182298363	PC03	JAX00094044	2	48813801	PC04	0.0016	0.00497598
JAX00278208	1	182298363	PC03	JAX00488872	2	49009697	PC04	0.0024	0.00702346
JAX00013246	1	182512719	PC03	JAX00484956	2	21721918	PC04	3.5e-11	1.42127e-09
JAX00013246	1	182512719	PC03	JAX00092342	2	25990456	PC04	5.7e-08	7.18277e-07
JAX00013246	1	182512719	PC03	JAX00092357	2	26187889	PC04	1.3e-05	7.69769e-05
JAX00013246	1	182512719	PC03	JAX00486015	2	27790464	PC04	1.1e-05	6.66151e-05
JAX00013246	1	182512719	PC03	JAX00486025	2	27810693	PC04	3.8e-07	3.63493e-06
JAX00013246	1	182512719	PC03	JAX00486654	2	31822412	PC04	5e-11	1.9178e-09
JAX00013246	1	182512719	PC03	JAX00486689	2	32101862	PC04	1.7e-09	3.75048e-08
JAX00013246	1	182512719	PC03	JAX00487713	2	40842389	PC04	5.5e-13	4.43839e-11
JAX00013246	1	182512719	PC03	JAX00093595	2	42820682	PC04	5.5e-13	4.43839e-11
JAX00013246	1	182512719	PC03	JAX00488076	2	43503702	PC04	1.3e-09	2.95514e-08
JAX00013246	1	182512719	PC03	JAX00488172	2	44058306	PC04	5.5e-13	4.43839e-11
JAX00013246	1	182512719	PC03	JAX00093690	2	44100543	PC04	1.5e-12	1.03234e-10
JAX00013246	1	182512719	PC03	JAX00093711	2	44384366	PC04	1.2e-11	5.67995e-10
JAX00013246	1	182512719	PC03	JAX00093721	2	44483524	PC04	1.3e-08	2.04131e-07
JAX00013246	1	182512719	PC03	JAX00488228	2	44521656	PC04	3.8e-11	1.51985e-09
JAX00013246	1	182512719	PC03	JAX00488235	2	44595390	PC04	8.6e-12	4.34284e-10
JAX00013246	1	182512719	PC03	JAX00488245	2	44699204	PC04	1e-11	4.87053e-10
JAX00013246	1	182512719	PC03	JAX00093738	2	44731610	PC04	1.2e-11	5.67995e-10
JAX00013246	1	182512719	PC03	JAX00488253	2	44803996	PC04	8.5e-09	1.44496e-07
JAX00013246	1	182512719	PC03	JAX00488260	2	44864320	PC04	7e-10	1.77561e-08
JAX00013246	1	182512719	PC03	JAX00488264	2	44897410	PC04	3.1e-10	8.91258e-09
JAX00013246	1	182512719	PC03	JAX00093797	2	45506800	PC04	1.4e-09	3.15027e-08
JAX00013246	1	182512719	PC03	JAX00093804	2	45604878	PC04	1.2e-10	3.96366e-09
JAX00013246	1	182512719	PC03	JAX00488403	2	45911894	PC04	8.1e-09	1.39133e-07
JAX00013246	1	182512719	PC03	JAX00093956	2	47629511	PC04	2.9e-10	8.40806e-09
JAX00013246	1	182512719	PC03	JAX00488677	2	47917096	PC04	1.4e-11	6.48856e-10
JAX00013246	1	182512719	PC03	JAX00488756	2	48376938	PC04	0	0
JAX00013246	1	182512719	PC03	JAX00488777	2	48419474	PC04	0	0
JAX00013246	1	182512719	PC03	JAX00094044	2	48813801	PC04	1.5e-14	2.33841e-12
JAX00013246	1	182512719	PC03	JAX00488872	2	49009697	PC04	4.4e-14	5.47916e-12
JAX00278747	1	184704150	PC03	JAX00484956	2	21721918	PC04	8.1e-11	2.85536e-09
JAX00278747	1	184704150	PC03	JAX00092342	2	25990456	PC04	2.5e-07	2.53299e-06
JAX00278747	1	184704150	PC03	JAX00092357	2	26187889	PC04	6.1e-11	2.25867e-09
JAX00278747	1	184704150	PC03	JAX00486015	2	27790464	PC04	4.1e-10	1.12756e-08
JAX00278747	1	184704150	PC03	JAX00486025	2	27810693	PC04	1.3e-10	4.2278e-09
JAX00278747	1	184704150	PC03	JAX00486654	2	31822412	PC04	0.00011	0.000486582
JAX00278747	1	184704150	PC03	JAX00486689	2	32101862	PC04	4e-09	7.79285e-08
JAX00278747	1	184704150	PC03	JAX00487713	2	40842389	PC04	3.5e-10	9.83249e-09
JAX00278747	1	184704150	PC03	JAX00093595	2	42820682	PC04	3.5e-10	9.83249e-09
JAX00278747	1	184704150	PC03	JAX00488076	2	43503702	PC04	7.4e-05	0.000347288
JAX00278747	1	184704150	PC03	JAX00488172	2	44058306	PC04	3.5e-10	9.83249e-09
JAX00278747	1	184704150	PC03	JAX00093690	2	44100543	PC04	1.1e-09	2.57298e-08
JAX00278747	1	184704150	PC03	JAX00093711	2	44384366	PC04	2.4e-10	7.1343e-09
JAX00278747	1	184704150	PC03	JAX00093721	2	44483524	PC04	9.6e-11	3.31597e-09
JAX00278747	1	184704150	PC03	JAX00488228	2	44521656	PC04	5.1e-10	1.36606e-08
JAX00278747	1	184704150	PC03	JAX00488235	2	44595390	PC04	1.4e-10	4.50144e-09
JAX00278747	1	184704150	PC03	JAX00488245	2	44699204	PC04	1e-10	3.40836e-09
JAX00278747	1	184704150	PC03	JAX00093738	2	44731610	PC04	1.2e-10	3.96366e-09
JAX00278747	1	184704150	PC03	JAX00488253	2	44803996	PC04	1.7e-10	5.30844e-09
JAX00278747	1	184704150	PC03	JAX00488260	2	44864320	PC04	5.7e-10	1.50233e-08
JAX00278747	1	184704150	PC03	JAX00488264	2	44897410	PC04	3.4e-10	9.6106e-09
JAX00278747	1	184704150	PC03	JAX00093797	2	45506800	PC04	2.4e-09	5.05111e-08
JAX00278747	1	184704150	PC03	JAX00093804	2	45604878	PC04	2.3e-10	6.87178e-09
JAX00278747	1	184704150	PC03	JAX00488403	2	45911894	PC04	1.9e-05	0.000106484
JAX00278747	1	184704150	PC03	JAX00093956	2	47629511	PC04	0.00054	0.00195112
JAX00278747	1	184704150	PC03	JAX00488677	2	47917096	PC04	0.0012	0.00387609
JAX00278747	1	184704150	PC03	JAX00488756	2	48376938	PC04	5.6e-12	3.07298e-10
JAX00278747	1	184704150	PC03	JAX00488777	2	48419474	PC04	7.1e-10	1.79765e-08
JAX00278747	1	184704150	PC03	JAX00094044	2	48813801	PC04	4e-05	0.000202764
JAX00278747	1	184704150	PC03	JAX00488872	2	49009697	PC04	7.9e-05	0.000367381
JAX00013464	1	185790279	PC03	JAX00092342	2	25990456	PC04	0.0093	0.0223877
JAX00013464	1	185790279	PC03	JAX00486654	2	31822412	PC04	1e-05	6.12668e-05
JAX00013464	1	185790279	PC03	JAX00486689	2	32101862	PC04	3.5e-07	3.38057e-06
JAX00013464	1	185790279	PC03	JAX00487713	2	40842389	PC04	5.6e-07	5.08884e-06
JAX00013464	1	185790279	PC03	JAX00093595	2	42820682	PC04	5.6e-07	5.08884e-06
JAX00013464	1	185790279	PC03	JAX00488076	2	43503702	PC04	0.0083	0.0203215
JAX00013464	1	185790279	PC03	JAX00488172	2	44058306	PC04	5.6e-07	5.08884e-06
JAX00013464	1	185790279	PC03	JAX00093690	2	44100543	PC04	9.1e-07	7.74361e-06
JAX00013464	1	185790279	PC03	JAX00093711	2	44384366	PC04	0.025	0.0516037
JAX00013464	1	185790279	PC03	JAX00093721	2	44483524	PC04	0.013	0.0296513
JAX00013464	1	185790279	PC03	JAX00488228	2	44521656	PC04	0.0006	0.00213751
JAX00013464	1	185790279	PC03	JAX00488235	2	44595390	PC04	0.00023	0.000926121
JAX00013464	1	185790279	PC03	JAX00488245	2	44699204	PC04	6.2e-05	0.000297363
JAX00013464	1	185790279	PC03	JAX00093738	2	44731610	PC04	6.2e-05	0.000297363
JAX00013464	1	185790279	PC03	JAX00488253	2	44803996	PC04	0.00022	0.000890779
JAX00013464	1	185790279	PC03	JAX00488260	2	44864320	PC04	0.0003	0.00117259
JAX00013464	1	185790279	PC03	JAX00488264	2	44897410	PC04	0.00041	0.00154163
JAX00013464	1	185790279	PC03	JAX00093797	2	45506800	PC04	7.7e-07	6.70052e-06
JAX00013464	1	185790279	PC03	JAX00488403	2	45911894	PC04	0.0094	0.0225921
JAX00013464	1	185790279	PC03	JAX00488677	2	47917096	PC04	0.006	0.0153974
JAX00013464	1	185790279	PC03	JAX00488756	2	48376938	PC04	1.7e-06	1.32774e-05
JAX00013464	1	185790279	PC03	JAX00488777	2	48419474	PC04	4.2e-05	0.000211612
JAX00278925	1	185827839	PC03	JAX00486654	2	31822412	PC04	2e-05	0.000111127
JAX00278925	1	185827839	PC03	JAX00486689	2	32101862	PC04	1.1e-09	2.57298e-08
JAX00278925	1	185827839	PC03	JAX00487713	2	40842389	PC04	3.8e-05	0.000193915
JAX00278925	1	185827839	PC03	JAX00093595	2	42820682	PC04	3.8e-05	0.000193915
JAX00278925	1	185827839	PC03	JAX00488076	2	43503702	PC04	0.0038	0.010394
JAX00278925	1	185827839	PC03	JAX00488172	2	44058306	PC04	3.8e-05	0.000193915
JAX00278925	1	185827839	PC03	JAX00093690	2	44100543	PC04	8.9e-05	0.000406965
JAX00278925	1	185827839	PC03	JAX00093711	2	44384366	PC04	0.046	0.0866165
JAX00278925	1	185827839	PC03	JAX00093721	2	44483524	PC04	0.021	0.0445733
JAX00278925	1	185827839	PC03	JAX00488228	2	44521656	PC04	0.0042	0.0113233
JAX00278925	1	185827839	PC03	JAX00488235	2	44595390	PC04	0.0014	0.00443406
JAX00278925	1	185827839	PC03	JAX00488245	2	44699204	PC04	0.00039	0.00147553
JAX00278925	1	185827839	PC03	JAX00093738	2	44731610	PC04	0.00034	0.00130837
JAX00278925	1	185827839	PC03	JAX00488253	2	44803996	PC04	0.00082	0.00280718
JAX00278925	1	185827839	PC03	JAX00488260	2	44864320	PC04	0.0013	0.00415346
JAX00278925	1	185827839	PC03	JAX00488264	2	44897410	PC04	0.0017	0.00524575
JAX00278925	1	185827839	PC03	JAX00093797	2	45506800	PC04	1.7e-05	9.67239e-05
JAX00278925	1	185827839	PC03	JAX00488403	2	45911894	PC04	0.013	0.0296513
JAX00278925	1	185827839	PC03	JAX00093956	2	47629511	PC04	0.036	0.0701423
JAX00278925	1	185827839	PC03	JAX00488677	2	47917096	PC04	0.0035	0.00968637
JAX00278925	1	185827839	PC03	JAX00488756	2	48376938	PC04	0.00018	0.000748253
JAX00278925	1	185827839	PC03	JAX00488777	2	48419474	PC04	0.0014	0.00443406
JAX00241356	1	8006310	PC01	JAX00491842	2	66998489	PC05	5.5e-10	1.45708e-08
JAX00241404	1	8250036	PC01	JAX00491842	2	66998489	PC05	7.7e-11	2.73899e-09
JAX00241682	1	9952426	PC01	JAX00491842	2	66998489	PC05	7.7e-10	1.92003e-08
JAX00242120	1	12720994	PC01	JAX00491842	2	66998489	PC05	0.00018	0.000748253
JAX00274408	1	166840984	PC03	JAX00491842	2	66998489	PC05	0.00029	0.00113761
JAX00274433	1	166980121	PC03	JAX00491842	2	66998489	PC05	0.00026	0.00103357
JAX00012404	1	171278735	PC03	JAX00491842	2	66998489	PC05	7.5e-05	0.00035118
JAX00275494	1	171288402	PC03	JAX00491842	2	66998489	PC05	1e-05	6.12668e-05
JAX00275642	1	171739139	PC03	JAX00491842	2	66998489	PC05	1.1e-05	6.66151e-05
JAX00012445	1	171828437	PC03	JAX00491842	2	66998489	PC05	1.2e-05	7.17889e-05
JAX00275678	1	171834594	PC03	JAX00491842	2	66998489	PC05	1.3e-06	1.04702e-05
JAX00012541	1	173121550	PC03	JAX00491842	2	66998489	PC05	0.024	0.0498282
JAX00276133	1	173344042	PC03	JAX00491842	2	66998489	PC05	0.00095	0.00318571
JAX00276170	1	173551153	PC03	JAX00491842	2	66998489	PC05	4.1e-07	3.88846e-06
JAX00012579	1	173594457	PC03	JAX00491842	2	66998489	PC05	0.00055	0.00198203
JAX00276203	1	173778618	PC03	JAX00491842	2	66998489	PC05	2.4e-05	0.000129889
JAX00012593	1	173779614	PC03	JAX00491842	2	66998489	PC05	8.4e-06	5.31127e-05
JAX00012600	1	173880116	PC03	JAX00491842	2	66998489	PC05	0.0012	0.00387609
JAX00012793	1	176467522	PC03	JAX00491842	2	66998489	PC05	4.4e-08	5.73694e-07
JAX00012794	1	176476135	PC03	JAX00491842	2	66998489	PC05	8.8e-05	0.000403019
JAX00277182	1	177943043	PC03	JAX00491842	2	66998489	PC05	0.0004	0.00150872
JAX00277226	1	178042664	PC03	JAX00491842	2	66998489	PC05	0.024	0.0498282
JAX00277464	1	178955237	PC03	JAX00491842	2	66998489	PC05	0.019	0.0409352
JAX00277563	1	179452558	PC03	JAX00491842	2	66998489	PC05	0.0032	0.00898327
JAX00278202	1	182292040	PC03	JAX00491842	2	66998489	PC05	0.015	0.0334529
JAX00278208	1	182298363	PC03	JAX00491842	2	66998489	PC05	0.0049	0.0129181
JAX00013246	1	182512719	PC03	JAX00491842	2	66998489	PC05	4.8e-09	9.04735e-08
JAX00278747	1	184704150	PC03	JAX00491842	2	66998489	PC05	0.036	0.0701423
JAX00013464	1	185790279	PC03	JAX00491842	2	66998489	PC05	0.0072	0.0180158
JAX00278925	1	185827839	PC03	JAX00491842	2	66998489	PC05	0.0018	0.00551155
JAX00241356	1	8006310	PC01	JAX00096723	2	84681421	PC06	7.9e-05	0.000367381
JAX00241404	1	8250036	PC01	JAX00096723	2	84681421	PC06	0.00012	0.000525312
JAX00007055	1	99527118	PC02	JAX00096723	2	84681421	PC06	0.00019	0.000784238
JAX00274408	1	166840984	PC03	JAX00096723	2	84681421	PC06	0.02	0.0427673
JAX00012404	1	171278735	PC03	JAX00096723	2	84681421	PC06	0.00025	0.000997624
JAX00275494	1	171288402	PC03	JAX00096723	2	84681421	PC06	0.00026	0.00103357
JAX00275642	1	171739139	PC03	JAX00096723	2	84681421	PC06	0.024	0.0498282
JAX00012445	1	171828437	PC03	JAX00096723	2	84681421	PC06	0.025	0.0516037
JAX00276170	1	173551153	PC03	JAX00096723	2	84681421	PC06	0.044	0.0833194
JAX00277182	1	177943043	PC03	JAX00096723	2	84681421	PC06	0.049	0.0913645
JAX00278202	1	182292040	PC03	JAX00096723	2	84681421	PC06	1.9e-06	1.46189e-05
JAX00278208	1	182298363	PC03	JAX00096723	2	84681421	PC06	9.5e-09	1.58356e-07
JAX00013246	1	182512719	PC03	JAX00096723	2	84681421	PC06	0.0095	0.0228111
JAX00278747	1	184704150	PC03	JAX00096723	2	84681421	PC06	1.1e-08	1.77605e-07
JAX00241356	1	8006310	PC01	JAX00189043	2	114205619	PC07	3e-06	2.16459e-05
JAX00241356	1	8006310	PC01	JAX00189044	2	114561765	PC07	3e-06	2.16459e-05
JAX00241356	1	8006310	PC01	JAX00500313	2	114747273	PC07	3.6e-06	2.53767e-05
JAX00241356	1	8006310	PC01	JAX00098923	2	114760578	PC07	3e-06	2.16459e-05
JAX00241356	1	8006310	PC01	JAX00098948	2	115094750	PC07	3e-06	2.16459e-05
JAX00241404	1	8250036	PC01	JAX00189043	2	114205619	PC07	0.00019	0.000784238
JAX00241404	1	8250036	PC01	JAX00189044	2	114561765	PC07	0.00019	0.000784238
JAX00241404	1	8250036	PC01	JAX00500313	2	114747273	PC07	0.00027	0.00106827
JAX00241404	1	8250036	PC01	JAX00098923	2	114760578	PC07	0.00019	0.000784238
JAX00241404	1	8250036	PC01	JAX00098948	2	115094750	PC07	0.00019	0.000784238
JAX00241682	1	9952426	PC01	JAX00189043	2	114205619	PC07	0.00012	0.000525312
JAX00241682	1	9952426	PC01	JAX00189044	2	114561765	PC07	0.00012	0.000525312
JAX00241682	1	9952426	PC01	JAX00500313	2	114747273	PC07	0.00018	0.000748253
JAX00241682	1	9952426	PC01	JAX00098923	2	114760578	PC07	0.00012	0.000525312
JAX00241682	1	9952426	PC01	JAX00098948	2	115094750	PC07	0.00012	0.000525312
JAX00241682	1	9952426	PC01	JAX00099019	2	116037880	PC07	1.2e-07	1.35903e-06
JAX00241682	1	9952426	PC01	JAX00500688	2	116785016	PC07	0.0013	0.00415346
JAX00242120	1	12720994	PC01	JAX00189043	2	114205619	PC07	0.0048	0.0126947
JAX00242120	1	12720994	PC01	JAX00189044	2	114561765	PC07	0.0048	0.0126947
JAX00242120	1	12720994	PC01	JAX00500313	2	114747273	PC07	0.0023	0.0067778
JAX00242120	1	12720994	PC01	JAX00098923	2	114760578	PC07	0.0048	0.0126947
JAX00242120	1	12720994	PC01	JAX00098948	2	115094750	PC07	0.0048	0.0126947
JAX00242120	1	12720994	PC01	JAX00099019	2	116037880	PC07	0.0057	0.0147276
JAX00242120	1	12720994	PC01	JAX00500688	2	116785016	PC07	0.033	0.0651828
JAX00274408	1	166840984	PC03	JAX00189043	2	114205619	PC07	0.0021	0.00627857
JAX00274408	1	166840984	PC03	JAX00189044	2	114561765	PC07	0.0021	0.00627857
JAX00274408	1	166840984	PC03	JAX00500313	2	114747273	PC07	0.0036	0.00992309
JAX00274408	1	166840984	PC03	JAX00098923	2	114760578	PC07	0.0021	0.00627857
JAX00274408	1	166840984	PC03	JAX00098948	2	115094750	PC07	0.0021	0.00627857
JAX00274408	1	166840984	PC03	JAX00099019	2	116037880	PC07	0.00079	0.00271679
JAX00274408	1	166840984	PC03	JAX00500688	2	116785016	PC07	0.0013	0.00415346
JAX00274433	1	166980121	PC03	JAX00189043	2	114205619	PC07	0.0033	0.00921591
JAX00274433	1	166980121	PC03	JAX00189044	2	114561765	PC07	0.0033	0.00921591
JAX00274433	1	166980121	PC03	JAX00500313	2	114747273	PC07	0.0056	0.0144993
JAX00274433	1	166980121	PC03	JAX00098923	2	114760578	PC07	0.0033	0.00921591
JAX00274433	1	166980121	PC03	JAX00098948	2	115094750	PC07	0.0033	0.00921591
JAX00274433	1	166980121	PC03	JAX00099019	2	116037880	PC07	0.0013	0.00415346
JAX00274433	1	166980121	PC03	JAX00500688	2	116785016	PC07	0.0017	0.00524575
JAX00012404	1	171278735	PC03	JAX00189043	2	114205619	PC07	8.2e-07	7.07207e-06
JAX00012404	1	171278735	PC03	JAX00189044	2	114561765	PC07	8.2e-07	7.07207e-06
JAX00012404	1	171278735	PC03	JAX00500313	2	114747273	PC07	2.1e-06	1.59035e-05
JAX00012404	1	171278735	PC03	JAX00098923	2	114760578	PC07	8.2e-07	7.07207e-06
JAX00012404	1	171278735	PC03	JAX00098948	2	115094750	PC07	8.2e-07	7.07207e-06
JAX00275494	1	171288402	PC03	JAX00189043	2	114205619	PC07	1e-06	8.33539e-06
JAX00275494	1	171288402	PC03	JAX00189044	2	114561765	PC07	1e-06	8.33539e-06
JAX00275494	1	171288402	PC03	JAX00500313	2	114747273	PC07	2.6e-06	1.91098e-05
JAX00275494	1	171288402	PC03	JAX00098923	2	114760578	PC07	1e-06	8.33539e-06
JAX00275494	1	171288402	PC03	JAX00098948	2	115094750	PC07	1e-06	8.33539e-06
JAX00275642	1	171739139	PC03	JAX00189043	2	114205619	PC07	5.9e-07	5.32501e-06
JAX00275642	1	171739139	PC03	JAX00189044	2	114561765	PC07	5.9e-07	5.32501e-06
JAX00275642	1	171739139	PC03	JAX00500313	2	114747273	PC07	1.4e-06	1.11815e-05
JAX00275642	1	171739139	PC03	JAX00098923	2	114760578	PC07	5.9e-07	5.32501e-06
JAX00275642	1	171739139	PC03	JAX00098948	2	115094750	PC07	5.9e-07	5.32501e-06
JAX00012445	1	171828437	PC03	JAX00189043	2	114205619	PC07	6.6e-07	5.87117e-06
JAX00012445	1	171828437	PC03	JAX00189044	2	114561765	PC07	6.6e-07	5.87117e-06
JAX00012445	1	171828437	PC03	JAX00500313	2	114747273	PC07	6.6e-07	5.87117e-06
JAX00012445	1	171828437	PC03	JAX00098923	2	114760578	PC07	6.6e-07	5.87117e-06
JAX00012445	1	171828437	PC03	JAX00098948	2	115094750	PC07	6.6e-07	5.87117e-06
JAX00275678	1	171834594	PC03	JAX00189043	2	114205619	PC07	2.7e-07	2.70401e-06
JAX00275678	1	171834594	PC03	JAX00189044	2	114561765	PC07	2.7e-07	2.70401e-06
JAX00275678	1	171834594	PC03	JAX00500313	2	114747273	PC07	6.4e-07	5.71611e-06
JAX00275678	1	171834594	PC03	JAX00098923	2	114760578	PC07	2.7e-07	2.70401e-06
JAX00275678	1	171834594	PC03	JAX00098948	2	115094750	PC07	2.7e-07	2.70401e-06
JAX00012541	1	173121550	PC03	JAX00189043	2	114205619	PC07	7.8e-07	6.77537e-06
JAX00012541	1	173121550	PC03	JAX00189044	2	114561765	PC07	7.8e-07	6.77537e-06
JAX00012541	1	173121550	PC03	JAX00500313	2	114747273	PC07	9.2e-07	7.81658e-06
JAX00012541	1	173121550	PC03	JAX00098923	2	114760578	PC07	7.8e-07	6.77537e-06
JAX00012541	1	173121550	PC03	JAX00098948	2	115094750	PC07	7.8e-07	6.77537e-06
JAX00276133	1	173344042	PC03	JAX00189043	2	114205619	PC07	6e-06	3.95889e-05
JAX00276133	1	173344042	PC03	JAX00189044	2	114561765	PC07	6e-06	3.95889e-05
JAX00276133	1	173344042	PC03	JAX00500313	2	114747273	PC07	6.9e-06	4.48301e-05
JAX00276133	1	173344042	PC03	JAX00098923	2	114760578	PC07	6e-06	3.95889e-05
JAX00276133	1	173344042	PC03	JAX00098948	2	115094750	PC07	6e-06	3.95889e-05
JAX00276133	1	173344042	PC03	JAX00099019	2	116037880	PC07	3.9e-05	0.00019844
JAX00276133	1	173344042	PC03	JAX00500688	2	116785016	PC07	0.00012	0.000525312
JAX00276170	1	173551153	PC03	JAX00189043	2	114205619	PC07	3e-09	6.07917e-08
JAX00276170	1	173551153	PC03	JAX00189044	2	114561765	PC07	3e-09	6.07917e-08
JAX00276170	1	173551153	PC03	JAX00500313	2	114747273	PC07	3.7e-09	7.29122e-08
JAX00276170	1	173551153	PC03	JAX00098923	2	114760578	PC07	3e-09	6.07917e-08
JAX00276170	1	173551153	PC03	JAX00098948	2	115094750	PC07	3e-09	6.07917e-08
JAX00276170	1	173551153	PC03	JAX00099019	2	116037880	PC07	7e-07	6.18091e-06
JAX00276170	1	173551153	PC03	JAX00500688	2	116785016	PC07	0.0051	0.0133632
JAX00012579	1	173594457	PC03	JAX00189043	2	114205619	PC07	8.8e-08	1.04826e-06
JAX00012579	1	173594457	PC03	JAX00189044	2	114561765	PC07	8.8e-08	1.04826e-06
JAX00012579	1	173594457	PC03	JAX00500313	2	114747273	PC07	1.1e-07	1.26175e-06
JAX00012579	1	173594457	PC03	JAX00098923	2	114760578	PC07	8.8e-08	1.04826e-06
JAX00012579	1	173594457	PC03	JAX00098948	2	115094750	PC07	8.8e-08	1.04826e-06
JAX00276203	1	173778618	PC03	JAX00189043	2	114205619	PC07	3.6e-09	7.11802e-08
JAX00276203	1	173778618	PC03	JAX00189044	2	114561765	PC07	3.6e-09	7.11802e-08
JAX00276203	1	173778618	PC03	JAX00500313	2	114747273	PC07	4.5e-09	8.56623e-08
JAX00276203	1	173778618	PC03	JAX00098923	2	114760578	PC07	3.6e-09	7.11802e-08
JAX00276203	1	173778618	PC03	JAX00098948	2	115094750	PC07	3.6e-09	7.11802e-08
JAX00012593	1	173779614	PC03	JAX00189043	2	114205619	PC07	5.2e-10	1.38833e-08
JAX00012593	1	173779614	PC03	JAX00189044	2	114561765	PC07	5.2e-10	1.38833e-08
JAX00012593	1	173779614	PC03	JAX00500313	2	114747273	PC07	6.2e-10	1.61294e-08
JAX00012593	1	173779614	PC03	JAX00098923	2	114760578	PC07	5.2e-10	1.38833e-08
JAX00012593	1	173779614	PC03	JAX00098948	2	115094750	PC07	5.2e-10	1.38833e-08
JAX00012600	1	173880116	PC03	JAX00189043	2	114205619	PC07	8.2e-13	6.2323e-11
JAX00012600	1	173880116	PC03	JAX00189044	2	114561765	PC07	8.2e-13	6.2323e-11
JAX00012600	1	173880116	PC03	JAX00500313	2	114747273	PC07	8.9e-13	6.63566e-11
JAX00012600	1	173880116	PC03	JAX00098923	2	114760578	PC07	8.2e-13	6.2323e-11
JAX00012600	1	173880116	PC03	JAX00098948	2	115094750	PC07	8.2e-13	6.2323e-11
JAX00012793	1	176467522	PC03	JAX00189043	2	114205619	PC07	3.7e-12	2.19262e-10
JAX00012793	1	176467522	PC03	JAX00189044	2	114561765	PC07	3.7e-12	2.19262e-10
JAX00012793	1	176467522	PC03	JAX00500313	2	114747273	PC07	4.8e-12	2.71545e-10
JAX00012793	1	176467522	PC03	JAX00098923	2	114760578	PC07	3.7e-12	2.19262e-10
JAX00012793	1	176467522	PC03	JAX00098948	2	115094750	PC07	3.7e-12	2.19262e-10
JAX00012793	1	176467522	PC03	JAX00099019	2	116037880	PC07	3.9e-09	7.61425e-08
JAX00012793	1	176467522	PC03	JAX00500688	2	116785016	PC07	2.7e-06	1.97321e-05
JAX00012794	1	176476135	PC03	JAX00189043	2	114205619	PC07	2.8e-12	1.74469e-10
JAX00012794	1	176476135	PC03	JAX00189044	2	114561765	PC07	2.8e-12	1.74469e-10
JAX00012794	1	176476135	PC03	JAX00500313	2	114747273	PC07	3.6e-12	2.15351e-10
JAX00012794	1	176476135	PC03	JAX00098923	2	114760578	PC07	2.8e-12	1.74469e-10
JAX00012794	1	176476135	PC03	JAX00098948	2	115094750	PC07	2.8e-12	1.74469e-10
JAX00012794	1	176476135	PC03	JAX00099019	2	116037880	PC07	1.2e-08	1.90942e-07
JAX00012794	1	176476135	PC03	JAX00500688	2	116785016	PC07	3.3e-06	2.3534e-05
JAX00277127	1	177723234	PC03	JAX00189043	2	114205619	PC07	0.0051	0.0133632
JAX00277127	1	177723234	PC03	JAX00189044	2	114561765	PC07	0.0051	0.0133632
JAX00277127	1	177723234	PC03	JAX00500313	2	114747273	PC07	0.0097	0.0232134
JAX00277127	1	177723234	PC03	JAX00098923	2	114760578	PC07	0.0051	0.0133632
JAX00277127	1	177723234	PC03	JAX00098948	2	115094750	PC07	0.0051	0.0133632
JAX00277127	1	177723234	PC03	JAX00099019	2	116037880	PC07	0.0085	0.020736
JAX00277127	1	177723234	PC03	JAX00500688	2	116785016	PC07	0.024	0.0498282
JAX00277182	1	177943043	PC03	JAX00189043	2	114205619	PC07	6.2e-05	0.000297363
JAX00277182	1	177943043	PC03	JAX00189044	2	114561765	PC07	6.2e-05	0.000297363
JAX00277182	1	177943043	PC03	JAX00500313	2	114747273	PC07	0.0002	0.000820004
JAX00277182	1	177943043	PC03	JAX00098923	2	114760578	PC07	6.2e-05	0.000297363
JAX00277182	1	177943043	PC03	JAX00098948	2	115094750	PC07	6.2e-05	0.000297363
JAX00277182	1	177943043	PC03	JAX00099019	2	116037880	PC07	0.00075	0.00259539
JAX00277226	1	178042664	PC03	JAX00189043	2	114205619	PC07	3.4e-09	6.76156e-08
JAX00277226	1	178042664	PC03	JAX00189044	2	114561765	PC07	3.4e-09	6.76156e-08
JAX00277226	1	178042664	PC03	JAX00500313	2	114747273	PC07	4.8e-09	9.04735e-08
JAX00277226	1	178042664	PC03	JAX00098923	2	114760578	PC07	3.4e-09	6.76156e-08
JAX00277226	1	178042664	PC03	JAX00098948	2	115094750	PC07	3.4e-09	6.76156e-08
JAX00277464	1	178955237	PC03	JAX00189043	2	114205619	PC07	1.8e-09	3.9321e-08
JAX00277464	1	178955237	PC03	JAX00189044	2	114561765	PC07	1.8e-09	3.9321e-08
JAX00277464	1	178955237	PC03	JAX00500313	2	114747273	PC07	2.8e-09	5.73603e-08
JAX00277464	1	178955237	PC03	JAX00098923	2	114760578	PC07	1.8e-09	3.9321e-08
JAX00277464	1	178955237	PC03	JAX00098948	2	115094750	PC07	1.8e-09	3.9321e-08
JAX00277464	1	178955237	PC03	JAX00099019	2	116037880	PC07	7.6e-05	0.000355035
JAX00277464	1	178955237	PC03	JAX00500688	2	116785016	PC07	0.0013	0.00415346
JAX00277563	1	179452558	PC03	JAX00189043	2	114205619	PC07	2.9e-09	5.91e-08
JAX00277563	1	179452558	PC03	JAX00189044	2	114561765	PC07	2.9e-09	5.91e-08
JAX00277563	1	179452558	PC03	JAX00500313	2	114747273	PC07	2.8e-08	3.87611e-07
JAX00277563	1	179452558	PC03	JAX00098923	2	114760578	PC07	2.9e-09	5.91e-08
JAX00277563	1	179452558	PC03	JAX00098948	2	115094750	PC07	2.9e-09	5.91e-08
JAX00277563	1	179452558	PC03	JAX00099019	2	116037880	PC07	0.015	0.0334529
JAX00277744	1	180481432	PC03	JAX00189043	2	114205619	PC07	6e-07	5.40282e-06
JAX00277744	1	180481432	PC03	JAX00189044	2	114561765	PC07	6e-07	5.40282e-06
JAX00277744	1	180481432	PC03	JAX00500313	2	114747273	PC07	8.2e-07	7.07207e-06
JAX00277744	1	180481432	PC03	JAX00098923	2	114760578	PC07	6e-07	5.40282e-06
JAX00277744	1	180481432	PC03	JAX00098948	2	115094750	PC07	6e-07	5.40282e-06
JAX00277744	1	180481432	PC03	JAX00099019	2	116037880	PC07	0.00046	0.00170036
JAX00277744	1	180481432	PC03	JAX00500688	2	116785016	PC07	0.01	0.0236692
JAX00278202	1	182292040	PC03	JAX00189043	2	114205619	PC07	4.5e-11	1.7588e-09
JAX00278202	1	182292040	PC03	JAX00189044	2	114561765	PC07	4.5e-11	1.7588e-09
JAX00278202	1	182292040	PC03	JAX00500313	2	114747273	PC07	9.8e-09	1.62371e-07
JAX00278202	1	182292040	PC03	JAX00098923	2	114760578	PC07	4.5e-11	1.7588e-09
JAX00278202	1	182292040	PC03	JAX00098948	2	115094750	PC07	4.5e-11	1.7588e-09
JAX00278208	1	182298363	PC03	JAX00189043	2	114205619	PC07	1e-12	7.25216e-11
JAX00278208	1	182298363	PC03	JAX00189044	2	114561765	PC07	1e-12	7.25216e-11
JAX00278208	1	182298363	PC03	JAX00500313	2	114747273	PC07	1.3e-09	2.95514e-08
JAX00278208	1	182298363	PC03	JAX00098923	2	114760578	PC07	1e-12	7.25216e-11
JAX00278208	1	182298363	PC03	JAX00098948	2	115094750	PC07	1e-12	7.25216e-11
JAX00013246	1	182512719	PC03	JAX00189043	2	114205619	PC07	2e-13	1.88573e-11
JAX00013246	1	182512719	PC03	JAX00189044	2	114561765	PC07	2e-13	1.88573e-11
JAX00013246	1	182512719	PC03	JAX00500313	2	114747273	PC07	2.4e-13	2.19743e-11
JAX00013246	1	182512719	PC03	JAX00098923	2	114760578	PC07	2e-13	1.88573e-11
JAX00013246	1	182512719	PC03	JAX00098948	2	115094750	PC07	2e-13	1.88573e-11
JAX00278747	1	184704150	PC03	JAX00189043	2	114205619	PC07	4.4e-09	8.41871e-08
JAX00278747	1	184704150	PC03	JAX00189044	2	114561765	PC07	4.4e-09	8.41871e-08
JAX00278747	1	184704150	PC03	JAX00500313	2	114747273	PC07	6.3e-09	1.13249e-07
JAX00278747	1	184704150	PC03	JAX00098923	2	114760578	PC07	4.4e-09	8.41871e-08
JAX00278747	1	184704150	PC03	JAX00098948	2	115094750	PC07	4.4e-09	8.41871e-08
JAX00013464	1	185790279	PC03	JAX00189043	2	114205619	PC07	2.2e-07	2.2667e-06
JAX00013464	1	185790279	PC03	JAX00189044	2	114561765	PC07	2.2e-07	2.2667e-06
JAX00013464	1	185790279	PC03	JAX00500313	2	114747273	PC07	1e-06	8.33539e-06
JAX00013464	1	185790279	PC03	JAX00098923	2	114760578	PC07	2.2e-07	2.2667e-06
JAX00013464	1	185790279	PC03	JAX00098948	2	115094750	PC07	2.2e-07	2.2667e-06
JAX00013464	1	185790279	PC03	JAX00099019	2	116037880	PC07	0.0025	0.00727395
JAX00278925	1	185827839	PC03	JAX00189043	2	114205619	PC07	4.4e-08	5.73694e-07
JAX00278925	1	185827839	PC03	JAX00189044	2	114561765	PC07	4.4e-08	5.73694e-07
JAX00278925	1	185827839	PC03	JAX00500313	2	114747273	PC07	1.2e-07	1.35903e-06
JAX00278925	1	185827839	PC03	JAX00098923	2	114760578	PC07	4.4e-08	5.73694e-07
JAX00278925	1	185827839	PC03	JAX00098948	2	115094750	PC07	4.4e-08	5.73694e-07
JAX00278925	1	185827839	PC03	JAX00099019	2	116037880	PC07	9.5e-05	0.000430336
JAX00012404	1	171278735	PC03	JAX00100034	2	129629116	PC08	0.0041	0.0110922
JAX00275494	1	171288402	PC03	JAX00100034	2	129629116	PC08	0.0065	0.0165025
JAX00275642	1	171739139	PC03	JAX00100034	2	129629116	PC08	0.015	0.0334529
JAX00012445	1	171828437	PC03	JAX00100034	2	129629116	PC08	0.013	0.0296513
JAX00275678	1	171834594	PC03	JAX00100034	2	129629116	PC08	0.00034	0.00130837
JAX00012541	1	173121550	PC03	JAX00100034	2	129629116	PC08	0.0024	0.00702346
JAX00276133	1	173344042	PC03	JAX00100034	2	129629116	PC08	0.012	0.0277013
JAX00012579	1	173594457	PC03	JAX00100034	2	129629116	PC08	0.044	0.0833194
JAX00276203	1	173778618	PC03	JAX00100034	2	129629116	PC08	0.0037	0.0101616
JAX00012593	1	173779614	PC03	JAX00100034	2	129629116	PC08	0.0011	0.00359612
JAX00013246	1	182512719	PC03	JAX00100034	2	129629116	PC08	0.018	0.0390886
JAX00278747	1	184704150	PC03	JAX00100034	2	129629116	PC08	0.015	0.0334529
JAX00241356	1	8006310	PC01	JAX00524964	3	63611237	PC09	2e-07	2.09926e-06
JAX00241356	1	8006310	PC01	JAX00524966	3	63616708	PC09	7.2e-14	8.31201e-12
JAX00241404	1	8250036	PC01	JAX00524964	3	63611237	PC09	3.1e-06	2.22912e-05
JAX00241404	1	8250036	PC01	JAX00524966	3	63616708	PC09	2.6e-07	2.61755e-06
JAX00241682	1	9952426	PC01	JAX00524964	3	63611237	PC09	0.021	0.0445733
JAX00241682	1	9952426	PC01	JAX00524966	3	63616708	PC09	0.00028	0.00110343
JAX00274408	1	166840984	PC03	JAX00524964	3	63611237	PC09	0.006	0.0153974
JAX00274408	1	166840984	PC03	JAX00524966	3	63616708	PC09	0.0078	0.0192896
JAX00274433	1	166980121	PC03	JAX00524964	3	63611237	PC09	0.001	0.00330796
JAX00274433	1	166980121	PC03	JAX00524966	3	63616708	PC09	0.0014	0.00443406
JAX00012404	1	171278735	PC03	JAX00524964	3	63611237	PC09	7.8e-05	0.000363244
JAX00012404	1	171278735	PC03	JAX00524966	3	63616708	PC09	9.3e-05	0.000422836
JAX00275494	1	171288402	PC03	JAX00524964	3	63611237	PC09	9.2e-05	0.000418937
JAX00275494	1	171288402	PC03	JAX00524966	3	63616708	PC09	0.00011	0.000486582
JAX00275642	1	171739139	PC03	JAX00524964	3	63611237	PC09	8.8e-05	0.000403019
JAX00275642	1	171739139	PC03	JAX00524966	3	63616708	PC09	9.4e-05	0.00042637
JAX00012445	1	171828437	PC03	JAX00524964	3	63611237	PC09	2.3e-05	0.000125127
JAX00012445	1	171828437	PC03	JAX00524966	3	63616708	PC09	2.5e-05	0.000134576
JAX00275678	1	171834594	PC03	JAX00524964	3	63611237	PC09	2.9e-06	2.10127e-05
JAX00275678	1	171834594	PC03	JAX00524966	3	63616708	PC09	3.3e-06	2.3534e-05
JAX00012541	1	173121550	PC03	JAX00524964	3	63611237	PC09	0.038	0.0734998
JAX00012541	1	173121550	PC03	JAX00524966	3	63616708	PC09	0.043	0.0816757
JAX00276133	1	173344042	PC03	JAX00524964	3	63611237	PC09	0.011	0.0256904
JAX00276133	1	173344042	PC03	JAX00524966	3	63616708	PC09	0.013	0.0296513
JAX00276170	1	173551153	PC03	JAX00524964	3	63611237	PC09	0.0018	0.00551155
JAX00276170	1	173551153	PC03	JAX00524966	3	63616708	PC09	0.0019	0.00577543
JAX00012579	1	173594457	PC03	JAX00524964	3	63611237	PC09	0.014	0.031551
JAX00012579	1	173594457	PC03	JAX00524966	3	63616708	PC09	0.017	0.0372056
JAX00276203	1	173778618	PC03	JAX00524964	3	63611237	PC09	0.0033	0.00921591
JAX00276203	1	173778618	PC03	JAX00524966	3	63616708	PC09	0.004	0.0108638
JAX00012593	1	173779614	PC03	JAX00524964	3	63611237	PC09	0.00041	0.00154163
JAX00012593	1	173779614	PC03	JAX00524966	3	63616708	PC09	0.00046	0.00170036
JAX00012600	1	173880116	PC03	JAX00524964	3	63611237	PC09	0.011	0.0256904
JAX00012600	1	173880116	PC03	JAX00524966	3	63616708	PC09	0.013	0.0296513
JAX00012793	1	176467522	PC03	JAX00524964	3	63611237	PC09	0.022	0.0463563
JAX00012793	1	176467522	PC03	JAX00524966	3	63616708	PC09	0.026	0.0533747
JAX00012794	1	176476135	PC03	JAX00524964	3	63611237	PC09	0.019	0.0409352
JAX00012794	1	176476135	PC03	JAX00524966	3	63616708	PC09	0.023	0.0480929
JAX00277127	1	177723234	PC03	JAX00524964	3	63611237	PC09	5.8e-05	0.000280681
JAX00277127	1	177723234	PC03	JAX00524966	3	63616708	PC09	8.7e-05	0.000399172
JAX00277182	1	177943043	PC03	JAX00524964	3	63611237	PC09	7.5e-05	0.00035118
JAX00277182	1	177943043	PC03	JAX00524966	3	63616708	PC09	0.00012	0.000525312
JAX00277226	1	178042664	PC03	JAX00524964	3	63611237	PC09	0.01	0.0236692
JAX00277226	1	178042664	PC03	JAX00524966	3	63616708	PC09	0.012	0.0277013
JAX00277464	1	178955237	PC03	JAX00524964	3	63611237	PC09	0.012	0.0277013
JAX00277464	1	178955237	PC03	JAX00524966	3	63616708	PC09	0.014	0.031551
JAX00277563	1	179452558	PC03	JAX00524964	3	63611237	PC09	0.0011	0.00359612
JAX00277563	1	179452558	PC03	JAX00524966	3	63616708	PC09	0.0016	0.00497598
JAX00277744	1	180481432	PC03	JAX00524964	3	63611237	PC09	9.7e-06	6.00908e-05
JAX00277744	1	180481432	PC03	JAX00524966	3	63616708	PC09	1.5e-05	8.69922e-05
JAX00278202	1	182292040	PC03	JAX00524964	3	63611237	PC09	0.00015	0.000638804
JAX00278202	1	182292040	PC03	JAX00524966	3	63616708	PC09	0.00015	0.000638804
JAX00278208	1	182298363	PC03	JAX00524964	3	63611237	PC09	5.1e-05	0.000250562
JAX00278208	1	182298363	PC03	JAX00524966	3	63616708	PC09	0.00015	0.000638804
JAX00013246	1	182512719	PC03	JAX00524964	3	63611237	PC09	4.6e-12	2.61488e-10
JAX00013246	1	182512719	PC03	JAX00524966	3	63616708	PC09	5.6e-12	3.07298e-10
JAX00278747	1	184704150	PC03	JAX00524964	3	63611237	PC09	0.035	0.0684873
JAX00278747	1	184704150	PC03	JAX00524966	3	63616708	PC09	0.045	0.0849453
JAX00278925	1	185827839	PC03	JAX00524964	3	63611237	PC09	0.0046	0.0122326
JAX00278925	1	185827839	PC03	JAX00524966	3	63616708	PC09	0.0062	0.01584
JAX00484956	2	21721918	PC04	JAX00524964	3	63611237	PC09	2.4e-06	1.78293e-05
JAX00484956	2	21721918	PC04	JAX00524966	3	63616708	PC09	1.7e-06	1.32774e-05
JAX00092342	2	25990456	PC04	JAX00524964	3	63611237	PC09	9.5e-08	1.11901e-06
JAX00092342	2	25990456	PC04	JAX00524966	3	63616708	PC09	4e-08	5.29082e-07
JAX00092357	2	26187889	PC04	JAX00524964	3	63611237	PC09	2.1e-06	1.59035e-05
JAX00092357	2	26187889	PC04	JAX00524966	3	63616708	PC09	1.6e-06	1.25667e-05
JAX00486015	2	27790464	PC04	JAX00524964	3	63611237	PC09	2.5e-05	0.000134576
JAX00486015	2	27790464	PC04	JAX00524966	3	63616708	PC09	1.8e-05	0.000101613
JAX00486025	2	27810693	PC04	JAX00524964	3	63611237	PC09	7.9e-06	5.03457e-05
JAX00486025	2	27810693	PC04	JAX00524966	3	63616708	PC09	5.8e-06	3.84512e-05
JAX00486689	2	32101862	PC04	JAX00524964	3	63611237	PC09	0.00016	0.000676282
JAX00486689	2	32101862	PC04	JAX00524966	3	63616708	PC09	0.00012	0.000525312
JAX00487713	2	40842389	PC04	JAX00524964	3	63611237	PC09	0.00018	0.000748253
JAX00487713	2	40842389	PC04	JAX00524966	3	63616708	PC09	0.0001	0.000447591
JAX00093595	2	42820682	PC04	JAX00524964	3	63611237	PC09	0.00018	0.000748253
JAX00093595	2	42820682	PC04	JAX00524966	3	63616708	PC09	0.0001	0.000447591
JAX00488076	2	43503702	PC04	JAX00524964	3	63611237	PC09	0.0015	0.00470839
JAX00488076	2	43503702	PC04	JAX00524966	3	63616708	PC09	0.0012	0.00387609
JAX00488172	2	44058306	PC04	JAX00524964	3	63611237	PC09	0.00018	0.000748253
JAX00488172	2	44058306	PC04	JAX00524966	3	63616708	PC09	0.0001	0.000447591
JAX00093690	2	44100543	PC04	JAX00524964	3	63611237	PC09	5.7e-05	0.000276459
JAX00093690	2	44100543	PC04	JAX00524966	3	63616708	PC09	2.5e-05	0.000134576
JAX00093711	2	44384366	PC04	JAX00524964	3	63611237	PC09	5.6e-07	5.08884e-06
JAX00093711	2	44384366	PC04	JAX00524966	3	63616708	PC09	3.5e-07	3.38057e-06
JAX00093721	2	44483524	PC04	JAX00524964	3	63611237	PC09	2.3e-07	2.35528e-06
JAX00093721	2	44483524	PC04	JAX00524966	3	63616708	PC09	1.4e-07	1.55097e-06
JAX00488228	2	44521656	PC04	JAX00524964	3	63611237	PC09	8e-08	9.65254e-07
JAX00488228	2	44521656	PC04	JAX00524966	3	63616708	PC09	4.3e-08	5.62884e-07
JAX00488235	2	44595390	PC04	JAX00524964	3	63611237	PC09	0.0033	0.00921591
JAX00488235	2	44595390	PC04	JAX00524966	3	63616708	PC09	8.2e-05	0.000379467
JAX00488245	2	44699204	PC04	JAX00524964	3	63611237	PC09	1.8e-08	2.66814e-07
JAX00488245	2	44699204	PC04	JAX00524966	3	63616708	PC09	9.5e-09	1.58356e-07
JAX00093738	2	44731610	PC04	JAX00524964	3	63611237	PC09	2.4e-08	3.40308e-07
JAX00093738	2	44731610	PC04	JAX00524966	3	63616708	PC09	1.2e-08	1.90942e-07
JAX00488253	2	44803996	PC04	JAX00524964	3	63611237	PC09	0.00012	0.000525312
JAX00488253	2	44803996	PC04	JAX00524966	3	63616708	PC09	6.6e-05	0.00031435
JAX00488260	2	44864320	PC04	JAX00524964	3	63611237	PC09	0.00036	0.00137537
JAX00488260	2	44864320	PC04	JAX00524966	3	63616708	PC09	0.00021	0.000856185
JAX00488264	2	44897410	PC04	JAX00524964	3	63611237	PC09	0.0002	0.000820004
JAX00488264	2	44897410	PC04	JAX00524966	3	63616708	PC09	0.00011	0.000486582
JAX00093797	2	45506800	PC04	JAX00524964	3	63611237	PC09	0.00024	0.000962245
JAX00093797	2	45506800	PC04	JAX00524966	3	63616708	PC09	0.00013	0.000563751
JAX00093804	2	45604878	PC04	JAX00524964	3	63611237	PC09	0.00035	0.0013419
JAX00093804	2	45604878	PC04	JAX00524966	3	63616708	PC09	6.3e-05	0.000301509
JAX00488403	2	45911894	PC04	JAX00524964	3	63611237	PC09	7.6e-06	4.86826e-05
JAX00488403	2	45911894	PC04	JAX00524966	3	63616708	PC09	4.7e-07	4.38276e-06
JAX00093956	2	47629511	PC04	JAX00524964	3	63611237	PC09	1.8e-06	1.39564e-05
JAX00093956	2	47629511	PC04	JAX00524966	3	63616708	PC09	1.6e-06	1.25667e-05
JAX00488677	2	47917096	PC04	JAX00524964	3	63611237	PC09	4.6e-06	3.1287e-05
JAX00488677	2	47917096	PC04	JAX00524966	3	63616708	PC09	4.1e-06	2.83405e-05
JAX00488756	2	48376938	PC04	JAX00524964	3	63611237	PC09	2e-09	4.3039e-08
JAX00488756	2	48376938	PC04	JAX00524966	3	63616708	PC09	7.8e-10	1.94144e-08
JAX00488777	2	48419474	PC04	JAX00524964	3	63611237	PC09	1e-08	1.64328e-07
JAX00488777	2	48419474	PC04	JAX00524966	3	63616708	PC09	4.4e-09	8.41871e-08
JAX00094044	2	48813801	PC04	JAX00524964	3	63611237	PC09	6e-07	5.40282e-06
JAX00094044	2	48813801	PC04	JAX00524966	3	63616708	PC09	4.6e-07	4.31002e-06
JAX00488872	2	49009697	PC04	JAX00524964	3	63611237	PC09	8.8e-07	7.52098e-06
JAX00488872	2	49009697	PC04	JAX00524966	3	63616708	PC09	7e-07	6.18091e-06
JAX00491842	2	66998489	PC05	JAX00524964	3	63611237	PC09	0.032	0.0634542
JAX00491842	2	66998489	PC05	JAX00524966	3	63616708	PC09	0.017	0.0372056
JAX00096723	2	84681421	PC06	JAX00524966	3	63616708	PC09	0.014	0.031551
JAX00189043	2	114205619	PC07	JAX00524964	3	63611237	PC09	0.01	0.0236692
JAX00189043	2	114205619	PC07	JAX00524966	3	63616708	PC09	0.007	0.0175794
JAX00189044	2	114561765	PC07	JAX00524964	3	63611237	PC09	0.01	0.0236692
JAX00189044	2	114561765	PC07	JAX00524966	3	63616708	PC09	0.007	0.0175794
JAX00500313	2	114747273	PC07	JAX00524964	3	63611237	PC09	0.0063	0.0160641
JAX00500313	2	114747273	PC07	JAX00524966	3	63616708	PC09	0.004	0.0108638
JAX00098923	2	114760578	PC07	JAX00524964	3	63611237	PC09	0.01	0.0236692
JAX00098923	2	114760578	PC07	JAX00524966	3	63616708	PC09	0.007	0.0175794
JAX00098948	2	115094750	PC07	JAX00524964	3	63611237	PC09	0.01	0.0236692
JAX00098948	2	115094750	PC07	JAX00524966	3	63616708	PC09	0.007	0.0175794
JAX00099019	2	116037880	PC07	JAX00524964	3	63611237	PC09	0.01	0.0236692
JAX00099019	2	116037880	PC07	JAX00524966	3	63616708	PC09	0.013	0.0296513
JAX00500688	2	116785016	PC07	JAX00524964	3	63611237	PC09	0.0079	0.0194988
JAX00500688	2	116785016	PC07	JAX00524966	3	63616708	PC09	0.01	0.0236692
JAX00241356	1	8006310	PC01	JAX00528153	3	82137999	PC10	0.0025	0.00727395
JAX00241404	1	8250036	PC01	JAX00528153	3	82137999	PC10	1.4e-05	8.20424e-05
JAX00241682	1	9952426	PC01	JAX00528153	3	82137999	PC10	1.4e-06	1.11815e-05
JAX00242120	1	12720994	PC01	JAX00528153	3	82137999	PC10	8.2e-05	0.000379467
JAX00274433	1	166980121	PC03	JAX00528153	3	82137999	PC10	0.0056	0.0144993
JAX00275678	1	171834594	PC03	JAX00528153	3	82137999	PC10	0.0058	0.0149489
JAX00276133	1	173344042	PC03	JAX00528153	3	82137999	PC10	0.006	0.0153974
JAX00276170	1	173551153	PC03	JAX00528153	3	82137999	PC10	0.0018	0.00551155
JAX00012793	1	176467522	PC03	JAX00528153	3	82137999	PC10	0.0016	0.00497598
JAX00277127	1	177723234	PC03	JAX00528153	3	82137999	PC10	0.00029	0.00113761
JAX00277182	1	177943043	PC03	JAX00528153	3	82137999	PC10	0.0056	0.0144993
JAX00277744	1	180481432	PC03	JAX00528153	3	82137999	PC10	0.016	0.0353308
JAX00278925	1	185827839	PC03	JAX00528153	3	82137999	PC10	0.025	0.0516037
JAX00484956	2	21721918	PC04	JAX00528153	3	82137999	PC10	2.5e-05	0.000134576
JAX00092342	2	25990456	PC04	JAX00528153	3	82137999	PC10	0.0058	0.0149489
JAX00092357	2	26187889	PC04	JAX00528153	3	82137999	PC10	0.009	0.021768
JAX00486015	2	27790464	PC04	JAX00528153	3	82137999	PC10	0.0027	0.00776963
JAX00486025	2	27810693	PC04	JAX00528153	3	82137999	PC10	0.002	0.0060366
JAX00487713	2	40842389	PC04	JAX00528153	3	82137999	PC10	6.3e-05	0.000301509
JAX00093595	2	42820682	PC04	JAX00528153	3	82137999	PC10	6.3e-05	0.000301509
JAX00488076	2	43503702	PC04	JAX00528153	3	82137999	PC10	0.0055	0.0142772
JAX00488172	2	44058306	PC04	JAX00528153	3	82137999	PC10	6.3e-05	0.000301509
JAX00093690	2	44100543	PC04	JAX00528153	3	82137999	PC10	3.3e-05	0.000171429
JAX00093711	2	44384366	PC04	JAX00528153	3	82137999	PC10	4.3e-05	0.000216016
JAX00093721	2	44483524	PC04	JAX00528153	3	82137999	PC10	0.00014	0.000601602
JAX00488228	2	44521656	PC04	JAX00528153	3	82137999	PC10	5.2e-05	0.000255018
JAX00488235	2	44595390	PC04	JAX00528153	3	82137999	PC10	0.00014	0.000601602
JAX00488245	2	44699204	PC04	JAX00528153	3	82137999	PC10	0.0025	0.00727395
JAX00093738	2	44731610	PC04	JAX00528153	3	82137999	PC10	0.0029	0.00826197
JAX00488253	2	44803996	PC04	JAX00528153	3	82137999	PC10	0.00011	0.000486582
JAX00488260	2	44864320	PC04	JAX00528153	3	82137999	PC10	0.00021	0.000856185
JAX00488264	2	44897410	PC04	JAX00528153	3	82137999	PC10	5e-05	0.000246163
JAX00093797	2	45506800	PC04	JAX00528153	3	82137999	PC10	0.00029	0.00113761
JAX00093804	2	45604878	PC04	JAX00528153	3	82137999	PC10	1.7e-05	9.67239e-05
JAX00488403	2	45911894	PC04	JAX00528153	3	82137999	PC10	0.00082	0.00280718
JAX00093956	2	47629511	PC04	JAX00528153	3	82137999	PC10	0.012	0.0277013
JAX00488677	2	47917096	PC04	JAX00528153	3	82137999	PC10	0.013	0.0296513
JAX00488756	2	48376938	PC04	JAX00528153	3	82137999	PC10	4.5e-05	0.000224692
JAX00488777	2	48419474	PC04	JAX00528153	3	82137999	PC10	9.4e-05	0.00042637
JAX00094044	2	48813801	PC04	JAX00528153	3	82137999	PC10	0.0019	0.00577543
JAX00488872	2	49009697	PC04	JAX00528153	3	82137999	PC10	0.002	0.0060366
JAX00096723	2	84681421	PC06	JAX00528153	3	82137999	PC10	5.7e-09	1.03939e-07
JAX00189043	2	114205619	PC07	JAX00528153	3	82137999	PC10	0.00032	0.0012404
JAX00189044	2	114561765	PC07	JAX00528153	3	82137999	PC10	0.00032	0.0012404
JAX00500313	2	114747273	PC07	JAX00528153	3	82137999	PC10	0.00023	0.000926121
JAX00098923	2	114760578	PC07	JAX00528153	3	82137999	PC10	0.00032	0.0012404
JAX00098948	2	115094750	PC07	JAX00528153	3	82137999	PC10	0.00032	0.0012404
JAX00500688	2	116785016	PC07	JAX00528153	3	82137999	PC10	0.017	0.0372056
JAX00241356	1	8006310	PC01	JAX00543588	4	3357890	PC11	3e-07	2.96335e-06
JAX00241356	1	8006310	PC01	JAX00543648	4	3669108	PC11	6e-09	1.08496e-07
JAX00241356	1	8006310	PC01	JAX00544469	4	8265302	PC11	6.2e-06	4.07323e-05
JAX00241356	1	8006310	PC01	JAX00544790	4	9610360	PC11	0.00011	0.000486582
JAX00241356	1	8006310	PC01	JAX00544813	4	9634914	PC11	6.2e-05	0.000297363
JAX00241356	1	8006310	PC01	JAX00544988	4	10243360	PC11	9.7e-12	4.78386e-10
JAX00241356	1	8006310	PC01	JAX00544999	4	10267859	PC11	2.2e-11	9.51084e-10
JAX00241356	1	8006310	PC01	JAX00115980	4	11095669	PC11	5.3e-09	9.80786e-08
JAX00241404	1	8250036	PC01	JAX00543588	4	3357890	PC11	2.7e-05	0.000143772
JAX00241404	1	8250036	PC01	JAX00543648	4	3669108	PC11	4.1e-09	7.94817e-08
JAX00241404	1	8250036	PC01	JAX00544469	4	8265302	PC11	5.9e-09	1.06993e-07
JAX00241404	1	8250036	PC01	JAX00544790	4	9610360	PC11	0.0016	0.00497598
JAX00241404	1	8250036	PC01	JAX00544813	4	9634914	PC11	0.00098	0.00326992
JAX00241404	1	8250036	PC01	JAX00544988	4	10243360	PC11	5.6e-11	2.10574e-09
JAX00241404	1	8250036	PC01	JAX00544999	4	10267859	PC11	1.1e-10	3.70017e-09
JAX00241404	1	8250036	PC01	JAX00115980	4	11095669	PC11	8.7e-11	3.03053e-09
JAX00241682	1	9952426	PC01	JAX00543588	4	3357890	PC11	0.013	0.0296513
JAX00007055	1	99527118	PC02	JAX00543588	4	3357890	PC11	0.0091	0.0219769
JAX00007055	1	99527118	PC02	JAX00543648	4	3669108	PC11	0.0038	0.010394
JAX00007055	1	99527118	PC02	JAX00544469	4	8265302	PC11	0.00017	0.000712767
JAX00007055	1	99527118	PC02	JAX00544790	4	9610360	PC11	0.047	0.0882028
JAX00007055	1	99527118	PC02	JAX00544988	4	10243360	PC11	1.6e-05	9.1802e-05
JAX00007055	1	99527118	PC02	JAX00544999	4	10267859	PC11	0.00017	0.000712767
JAX00007055	1	99527118	PC02	JAX00115980	4	11095669	PC11	0.0093	0.0223877
JAX00274408	1	166840984	PC03	JAX00544999	4	10267859	PC11	9.8e-06	6.06236e-05
JAX00274433	1	166980121	PC03	JAX00544999	4	10267859	PC11	2.4e-05	0.000129889
JAX00274433	1	166980121	PC03	JAX00115980	4	11095669	PC11	0.027	0.0551538
JAX00012404	1	171278735	PC03	JAX00543588	4	3357890	PC11	0.00054	0.00195112
JAX00012404	1	171278735	PC03	JAX00543648	4	3669108	PC11	4.6e-05	0.000229018
JAX00012404	1	171278735	PC03	JAX00544469	4	8265302	PC11	0.00076	0.00262635
JAX00012404	1	171278735	PC03	JAX00544988	4	10243360	PC11	1.1e-15	2.76046e-13
JAX00012404	1	171278735	PC03	JAX00544999	4	10267859	PC11	1.7e-15	3.91962e-13
JAX00012404	1	171278735	PC03	JAX00115980	4	11095669	PC11	0.00027	0.00106827
JAX00275494	1	171288402	PC03	JAX00543588	4	3357890	PC11	0.00053	0.00191895
JAX00275494	1	171288402	PC03	JAX00543648	4	3669108	PC11	4.4e-05	0.0002203
JAX00275494	1	171288402	PC03	JAX00544469	4	8265302	PC11	0.00073	0.0025361
JAX00275494	1	171288402	PC03	JAX00544813	4	9634914	PC11	0.048	0.0897256
JAX00275494	1	171288402	PC03	JAX00544988	4	10243360	PC11	2.2e-15	4.77801e-13
JAX00275494	1	171288402	PC03	JAX00544999	4	10267859	PC11	3.1e-15	6.2541e-13
JAX00275494	1	171288402	PC03	JAX00115980	4	11095669	PC11	0.00026	0.00103357
JAX00275642	1	171739139	PC03	JAX00543648	4	3669108	PC11	0.049	0.0913645
JAX00275642	1	171739139	PC03	JAX00544988	4	10243360	PC11	0.00044	0.00163938
JAX00275642	1	171739139	PC03	JAX00544999	4	10267859	PC11	1.2e-14	1.95206e-12
JAX00275642	1	171739139	PC03	JAX00115980	4	11095669	PC11	0.00031	0.00120692
JAX00012445	1	171828437	PC03	JAX00544988	4	10243360	PC11	0.0005	0.00182526
JAX00012445	1	171828437	PC03	JAX00544999	4	10267859	PC11	1.7e-14	2.58651e-12
JAX00012445	1	171828437	PC03	JAX00115980	4	11095669	PC11	0.00037	0.0014086
JAX00275678	1	171834594	PC03	JAX00543648	4	3669108	PC11	0.017	0.0372056
JAX00275678	1	171834594	PC03	JAX00544469	4	8265302	PC11	1.6e-06	1.25667e-05
JAX00275678	1	171834594	PC03	JAX00544988	4	10243360	PC11	1e-07	1.16342e-06
JAX00275678	1	171834594	PC03	JAX00544999	4	10267859	PC11	2.6e-15	5.51575e-13
JAX00275678	1	171834594	PC03	JAX00115980	4	11095669	PC11	3.5e-06	2.48163e-05
JAX00012541	1	173121550	PC03	JAX00544988	4	10243360	PC11	0.0015	0.00470839
JAX00012541	1	173121550	PC03	JAX00544999	4	10267859	PC11	2.5e-06	1.84606e-05
JAX00276133	1	173344042	PC03	JAX00543588	4	3357890	PC11	0.04	0.0767693
JAX00276133	1	173344042	PC03	JAX00544469	4	8265302	PC11	0.011	0.0256904
JAX00276133	1	173344042	PC03	JAX00544988	4	10243360	PC11	0.0046	0.0122326
JAX00276133	1	173344042	PC03	JAX00544999	4	10267859	PC11	2.3e-08	3.28562e-07
JAX00276133	1	173344042	PC03	JAX00115980	4	11095669	PC11	0.032	0.0634542
JAX00276170	1	173551153	PC03	JAX00543588	4	3357890	PC11	0.00024	0.000962245
JAX00276170	1	173551153	PC03	JAX00543648	4	3669108	PC11	8.6e-05	0.000395245
JAX00276170	1	173551153	PC03	JAX00544469	4	8265302	PC11	0.0013	0.00415346
JAX00276170	1	173551153	PC03	JAX00544790	4	9610360	PC11	2.3e-05	0.000125127
JAX00276170	1	173551153	PC03	JAX00544813	4	9634914	PC11	2.5e-05	0.000134576
JAX00276170	1	173551153	PC03	JAX00544988	4	10243360	PC11	0.0081	0.019916
JAX00276170	1	173551153	PC03	JAX00115980	4	11095669	PC11	0.0023	0.0067778
JAX00012600	1	173880116	PC03	JAX00544999	4	10267859	PC11	1.1e-09	2.57298e-08
JAX00012793	1	176467522	PC03	JAX00543588	4	3357890	PC11	0.021	0.0445733
JAX00012793	1	176467522	PC03	JAX00543648	4	3669108	PC11	0.013	0.0296513
JAX00012793	1	176467522	PC03	JAX00544988	4	10243360	PC11	0.0006	0.00213751
JAX00012793	1	176467522	PC03	JAX00544999	4	10267859	PC11	2.5e-09	5.2255e-08
JAX00012794	1	176476135	PC03	JAX00543588	4	3357890	PC11	0.027	0.0551538
JAX00012794	1	176476135	PC03	JAX00544988	4	10243360	PC11	6.2e-05	0.000297363
JAX00012794	1	176476135	PC03	JAX00544999	4	10267859	PC11	1.1e-08	1.77605e-07
JAX00277127	1	177723234	PC03	JAX00543648	4	3669108	PC11	0.026	0.0533747
JAX00277127	1	177723234	PC03	JAX00544469	4	8265302	PC11	0.014	0.031551
JAX00277127	1	177723234	PC03	JAX00544988	4	10243360	PC11	9.4e-07	7.95776e-06
JAX00277127	1	177723234	PC03	JAX00544999	4	10267859	PC11	4.4e-16	1.27078e-13
JAX00277127	1	177723234	PC03	JAX00115980	4	11095669	PC11	0.0027	0.00776963
JAX00277182	1	177943043	PC03	JAX00543588	4	3357890	PC11	0.036	0.0701423
JAX00277182	1	177943043	PC03	JAX00543648	4	3669108	PC11	0.0077	0.0190749
JAX00277182	1	177943043	PC03	JAX00544469	4	8265302	PC11	0.003	0.00850594
JAX00277182	1	177943043	PC03	JAX00544813	4	9634914	PC11	0.039	0.0751145
JAX00277182	1	177943043	PC03	JAX00544988	4	10243360	PC11	2.6e-08	3.63841e-07
JAX00277182	1	177943043	PC03	JAX00544999	4	10267859	PC11	0	0
JAX00277182	1	177943043	PC03	JAX00115980	4	11095669	PC11	0.00043	0.00160576
JAX00277226	1	178042664	PC03	JAX00544988	4	10243360	PC11	2.9e-07	2.87665e-06
JAX00277226	1	178042664	PC03	JAX00544999	4	10267859	PC11	2.8e-10	8.16125e-09
JAX00277464	1	178955237	PC03	JAX00544988	4	10243360	PC11	1e-06	8.33539e-06
JAX00277464	1	178955237	PC03	JAX00544999	4	10267859	PC11	1.7e-11	7.61733e-10
JAX00277744	1	180481432	PC03	JAX00544988	4	10243360	PC11	0.0029	0.00826197
JAX00277744	1	180481432	PC03	JAX00544999	4	10267859	PC11	6.6e-09	1.17767e-07
JAX00278202	1	182292040	PC03	JAX00543588	4	3357890	PC11	0.0009	0.00303946
JAX00278202	1	182292040	PC03	JAX00543648	4	3669108	PC11	0.00059	0.00210507
JAX00278202	1	182292040	PC03	JAX00544469	4	8265302	PC11	5.1e-05	0.000250562
JAX00278202	1	182292040	PC03	JAX00544790	4	9610360	PC11	0.00028	0.00110343
JAX00278202	1	182292040	PC03	JAX00544813	4	9634914	PC11	7.3e-05	0.00034328
JAX00278202	1	182292040	PC03	JAX00544988	4	10243360	PC11	3.8e-10	1.05671e-08
JAX00278202	1	182292040	PC03	JAX00544999	4	10267859	PC11	3.3e-10	9.4022e-09
JAX00278202	1	182292040	PC03	JAX00115980	4	11095669	PC11	0.00044	0.00163938
JAX00278208	1	182298363	PC03	JAX00544469	4	8265302	PC11	0.027	0.0551538
JAX00278208	1	182298363	PC03	JAX00544988	4	10243360	PC11	9.2e-05	0.000418937
JAX00278208	1	182298363	PC03	JAX00544999	4	10267859	PC11	0.00015	0.000638804
JAX00278208	1	182298363	PC03	JAX00115980	4	11095669	PC11	0.039	0.0751145
JAX00013246	1	182512719	PC03	JAX00543588	4	3357890	PC11	0.023	0.0480929
JAX00013246	1	182512719	PC03	JAX00543648	4	3669108	PC11	0.024	0.0498282
JAX00013246	1	182512719	PC03	JAX00544469	4	8265302	PC11	0.00015	0.000638804
JAX00013246	1	182512719	PC03	JAX00544790	4	9610360	PC11	0.0099	0.0236241
JAX00013246	1	182512719	PC03	JAX00544813	4	9634914	PC11	0.0078	0.0192896
JAX00013246	1	182512719	PC03	JAX00544988	4	10243360	PC11	5.1e-05	0.000250562
JAX00013246	1	182512719	PC03	JAX00544999	4	10267859	PC11	4.1e-06	2.83405e-05
JAX00013246	1	182512719	PC03	JAX00115980	4	11095669	PC11	8e-05	0.000371507
JAX00278747	1	184704150	PC03	JAX00543588	4	3357890	PC11	0.033	0.0651828
JAX00278747	1	184704150	PC03	JAX00543648	4	3669108	PC11	0.031	0.0617763
JAX00278747	1	184704150	PC03	JAX00544469	4	8265302	PC11	0.0017	0.00524575
JAX00278747	1	184704150	PC03	JAX00544790	4	9610360	PC11	0.014	0.031551
JAX00278747	1	184704150	PC03	JAX00544813	4	9634914	PC11	0.015	0.0334529
JAX00278747	1	184704150	PC03	JAX00544988	4	10243360	PC11	1.2e-07	1.35903e-06
JAX00278747	1	184704150	PC03	JAX00544999	4	10267859	PC11	2e-07	2.09926e-06
JAX00278747	1	184704150	PC03	JAX00115980	4	11095669	PC11	1.8e-07	1.92343e-06
JAX00013464	1	185790279	PC03	JAX00543588	4	3357890	PC11	0.0098	0.0234153
JAX00013464	1	185790279	PC03	JAX00543648	4	3669108	PC11	0.029	0.0585635
JAX00013464	1	185790279	PC03	JAX00544469	4	8265302	PC11	0.035	0.0684873
JAX00484956	2	21721918	PC04	JAX00544469	4	8265302	PC11	0.0027	0.00776963
JAX00484956	2	21721918	PC04	JAX00544988	4	10243360	PC11	0.015	0.0334529
JAX00484956	2	21721918	PC04	JAX00544999	4	10267859	PC11	3.7e-05	0.000189305
JAX00092342	2	25990456	PC04	JAX00544790	4	9610360	PC11	0.012	0.0277013
JAX00092342	2	25990456	PC04	JAX00544813	4	9634914	PC11	0.037	0.0718729
JAX00092342	2	25990456	PC04	JAX00544999	4	10267859	PC11	0.011	0.0256904
JAX00486654	2	31822412	PC04	JAX00543588	4	3357890	PC11	0.00017	0.000712767
JAX00486654	2	31822412	PC04	JAX00543648	4	3669108	PC11	9.3e-07	7.88608e-06
JAX00486654	2	31822412	PC04	JAX00544469	4	8265302	PC11	0.0037	0.0101616
JAX00486654	2	31822412	PC04	JAX00544790	4	9610360	PC11	0.019	0.0409352
JAX00486654	2	31822412	PC04	JAX00544988	4	10243360	PC11	0.00016	0.000676282
JAX00486654	2	31822412	PC04	JAX00544999	4	10267859	PC11	0.00033	0.00127484
JAX00486654	2	31822412	PC04	JAX00115980	4	11095669	PC11	0.00014	0.000601602
JAX00486689	2	32101862	PC04	JAX00543588	4	3357890	PC11	8.2e-10	2.02083e-08
JAX00486689	2	32101862	PC04	JAX00543648	4	3669108	PC11	1e-10	3.40836e-09
JAX00486689	2	32101862	PC04	JAX00544469	4	8265302	PC11	2.4e-13	2.19743e-11
JAX00486689	2	32101862	PC04	JAX00544790	4	9610360	PC11	1.8e-06	1.39564e-05
JAX00486689	2	32101862	PC04	JAX00544813	4	9634914	PC11	5.3e-06	3.54909e-05
JAX00486689	2	32101862	PC04	JAX00544988	4	10243360	PC11	8.9e-13	6.63566e-11
JAX00486689	2	32101862	PC04	JAX00544999	4	10267859	PC11	1.5e-12	1.03234e-10
JAX00486689	2	32101862	PC04	JAX00115980	4	11095669	PC11	6.2e-12	3.34426e-10
JAX00487713	2	40842389	PC04	JAX00543588	4	3357890	PC11	1.2e-05	7.17889e-05
JAX00487713	2	40842389	PC04	JAX00543648	4	3669108	PC11	3.8e-10	1.05671e-08
JAX00487713	2	40842389	PC04	JAX00544469	4	8265302	PC11	7.8e-14	8.89243e-12
JAX00487713	2	40842389	PC04	JAX00544790	4	9610360	PC11	0.00031	0.00120692
JAX00487713	2	40842389	PC04	JAX00544813	4	9634914	PC11	0.00066	0.00232341
JAX00487713	2	40842389	PC04	JAX00544988	4	10243360	PC11	2.6e-12	1.65132e-10
JAX00487713	2	40842389	PC04	JAX00544999	4	10267859	PC11	5.1e-12	2.84604e-10
JAX00487713	2	40842389	PC04	JAX00115980	4	11095669	PC11	6.4e-12	3.4119e-10
JAX00093595	2	42820682	PC04	JAX00543588	4	3357890	PC11	1.2e-05	7.17889e-05
JAX00093595	2	42820682	PC04	JAX00543648	4	3669108	PC11	3.8e-10	1.05671e-08
JAX00093595	2	42820682	PC04	JAX00544469	4	8265302	PC11	7.8e-14	8.89243e-12
JAX00093595	2	42820682	PC04	JAX00544790	4	9610360	PC11	0.00031	0.00120692
JAX00093595	2	42820682	PC04	JAX00544813	4	9634914	PC11	0.00066	0.00232341
JAX00093595	2	42820682	PC04	JAX00544988	4	10243360	PC11	2.6e-12	1.65132e-10
JAX00093595	2	42820682	PC04	JAX00544999	4	10267859	PC11	5.1e-12	2.84604e-10
JAX00093595	2	42820682	PC04	JAX00115980	4	11095669	PC11	6.4e-12	3.4119e-10
JAX00488076	2	43503702	PC04	JAX00543588	4	3357890	PC11	4.4e-05	0.0002203
JAX00488076	2	43503702	PC04	JAX00543648	4	3669108	PC11	1.9e-06	1.46189e-05
JAX00488076	2	43503702	PC04	JAX00544469	4	8265302	PC11	1e-11	4.87053e-10
JAX00488076	2	43503702	PC04	JAX00544790	4	9610360	PC11	5e-05	0.000246163
JAX00488076	2	43503702	PC04	JAX00544813	4	9634914	PC11	9.6e-05	0.000434245
JAX00488076	2	43503702	PC04	JAX00544988	4	10243360	PC11	1.8e-09	3.9321e-08
JAX00488076	2	43503702	PC04	JAX00544999	4	10267859	PC11	2.4e-09	5.05111e-08
JAX00488076	2	43503702	PC04	JAX00115980	4	11095669	PC11	7.3e-09	1.28119e-07
JAX00488172	2	44058306	PC04	JAX00543588	4	3357890	PC11	1.2e-05	7.17889e-05
JAX00488172	2	44058306	PC04	JAX00543648	4	3669108	PC11	3.8e-10	1.05671e-08
JAX00488172	2	44058306	PC04	JAX00544469	4	8265302	PC11	7.8e-14	8.89243e-12
JAX00488172	2	44058306	PC04	JAX00544790	4	9610360	PC11	0.00031	0.00120692
JAX00488172	2	44058306	PC04	JAX00544813	4	9634914	PC11	0.00066	0.00232341
JAX00488172	2	44058306	PC04	JAX00544988	4	10243360	PC11	2.6e-12	1.65132e-10
JAX00488172	2	44058306	PC04	JAX00544999	4	10267859	PC11	5.1e-12	2.84604e-10
JAX00488172	2	44058306	PC04	JAX00115980	4	11095669	PC11	6.4e-12	3.4119e-10
JAX00093690	2	44100543	PC04	JAX00543588	4	3357890	PC11	1.8e-05	0.000101613
JAX00093690	2	44100543	PC04	JAX00543648	4	3669108	PC11	5.8e-10	1.52381e-08
JAX00093690	2	44100543	PC04	JAX00544469	4	8265302	PC11	1.5e-14	2.33841e-12
JAX00093690	2	44100543	PC04	JAX00544790	4	9610360	PC11	0.00012	0.000525312
JAX00093690	2	44100543	PC04	JAX00544813	4	9634914	PC11	0.00014	0.000601602
JAX00093690	2	44100543	PC04	JAX00544988	4	10243360	PC11	8.4e-13	6.32012e-11
JAX00093690	2	44100543	PC04	JAX00544999	4	10267859	PC11	1.8e-12	1.21245e-10
JAX00093690	2	44100543	PC04	JAX00115980	4	11095669	PC11	1.7e-12	1.15645e-10
JAX00093711	2	44384366	PC04	JAX00543588	4	3357890	PC11	0.031	0.0617763
JAX00093711	2	44384366	PC04	JAX00543648	4	3669108	PC11	0.00035	0.0013419
JAX00093711	2	44384366	PC04	JAX00544469	4	8265302	PC11	1.6e-05	9.1802e-05
JAX00093711	2	44384366	PC04	JAX00544790	4	9610360	PC11	0.0086	0.0209445
JAX00093711	2	44384366	PC04	JAX00544813	4	9634914	PC11	0.013	0.0296513
JAX00093711	2	44384366	PC04	JAX00544988	4	10243360	PC11	3.5e-10	9.83249e-09
JAX00093711	2	44384366	PC04	JAX00544999	4	10267859	PC11	2.1e-11	9.16032e-10
JAX00093711	2	44384366	PC04	JAX00115980	4	11095669	PC11	0.00015	0.000638804
JAX00093721	2	44483524	PC04	JAX00543588	4	3357890	PC11	0.0098	0.0234153
JAX00093721	2	44483524	PC04	JAX00543648	4	3669108	PC11	0.00012	0.000525312
JAX00093721	2	44483524	PC04	JAX00544469	4	8265302	PC11	4.8e-06	3.25103e-05
JAX00093721	2	44483524	PC04	JAX00544790	4	9610360	PC11	0.003	0.00850594
JAX00093721	2	44483524	PC04	JAX00544813	4	9634914	PC11	0.0047	0.0124643
JAX00093721	2	44483524	PC04	JAX00544988	4	10243360	PC11	7.5e-11	2.67826e-09
JAX00093721	2	44483524	PC04	JAX00544999	4	10267859	PC11	5.7e-12	3.12369e-10
JAX00093721	2	44483524	PC04	JAX00115980	4	11095669	PC11	5.4e-05	0.00026357
JAX00488228	2	44521656	PC04	JAX00543588	4	3357890	PC11	0.00061	0.00216919
JAX00488228	2	44521656	PC04	JAX00543648	4	3669108	PC11	7.1e-07	6.25511e-06
JAX00488228	2	44521656	PC04	JAX00544469	4	8265302	PC11	6.2e-11	2.28133e-09
JAX00488228	2	44521656	PC04	JAX00544790	4	9610360	PC11	0.00053	0.00191895
JAX00488228	2	44521656	PC04	JAX00544813	4	9634914	PC11	0.00093	0.0031282
JAX00488228	2	44521656	PC04	JAX00544988	4	10243360	PC11	7.6e-10	1.90201e-08
JAX00488228	2	44521656	PC04	JAX00544999	4	10267859	PC11	5.3e-11	2.00484e-09
JAX00488228	2	44521656	PC04	JAX00115980	4	11095669	PC11	1.2e-08	1.90942e-07
JAX00488235	2	44595390	PC04	JAX00543588	4	3357890	PC11	8.3e-05	0.000383341
JAX00488235	2	44595390	PC04	JAX00543648	4	3669108	PC11	1.3e-07	1.44974e-06
JAX00488235	2	44595390	PC04	JAX00544469	4	8265302	PC11	8.3e-12	4.20683e-10
JAX00488235	2	44595390	PC04	JAX00544790	4	9610360	PC11	0.00011	0.000486582
JAX00488235	2	44595390	PC04	JAX00544813	4	9634914	PC11	0.0002	0.000820004
JAX00488235	2	44595390	PC04	JAX00544988	4	10243360	PC11	1.1e-10	3.70017e-09
JAX00488235	2	44595390	PC04	JAX00544999	4	10267859	PC11	8.2e-12	4.16384e-10
JAX00488235	2	44595390	PC04	JAX00115980	4	11095669	PC11	2.3e-09	4.86803e-08
JAX00488245	2	44699204	PC04	JAX00543588	4	3357890	PC11	2.2e-05	0.000120684
JAX00488245	2	44699204	PC04	JAX00543648	4	3669108	PC11	3.7e-08	4.94889e-07
JAX00488245	2	44699204	PC04	JAX00544469	4	8265302	PC11	1.5e-12	1.03234e-10
JAX00488245	2	44699204	PC04	JAX00544790	4	9610360	PC11	0.00013	0.000563751
JAX00488245	2	44699204	PC04	JAX00544813	4	9634914	PC11	0.00014	0.000601602
JAX00488245	2	44699204	PC04	JAX00544988	4	10243360	PC11	1.7e-11	7.61733e-10
JAX00488245	2	44699204	PC04	JAX00544999	4	10267859	PC11	2.1e-12	1.3884e-10
JAX00488245	2	44699204	PC04	JAX00115980	4	11095669	PC11	2.9e-10	8.40806e-09
JAX00093738	2	44731610	PC04	JAX00543588	4	3357890	PC11	1.7e-05	9.67239e-05
JAX00093738	2	44731610	PC04	JAX00543648	4	3669108	PC11	2.9e-08	3.99305e-07
JAX00093738	2	44731610	PC04	JAX00544469	4	8265302	PC11	1e-12	7.25216e-11
JAX00093738	2	44731610	PC04	JAX00544790	4	9610360	PC11	0.00011	0.000486582
JAX00093738	2	44731610	PC04	JAX00544813	4	9634914	PC11	0.00017	0.000712767
JAX00093738	2	44731610	PC04	JAX00544988	4	10243360	PC11	1.4e-11	6.48856e-10
JAX00093738	2	44731610	PC04	JAX00544999	4	10267859	PC11	1.8e-12	1.21245e-10
JAX00093738	2	44731610	PC04	JAX00115980	4	11095669	PC11	2.5e-10	7.41015e-09
JAX00488253	2	44803996	PC04	JAX00543588	4	3357890	PC11	0.00018	0.000748253
JAX00488253	2	44803996	PC04	JAX00543648	4	3669108	PC11	6e-08	7.51365e-07
JAX00488253	2	44803996	PC04	JAX00544469	4	8265302	PC11	7e-13	5.4357e-11
JAX00488253	2	44803996	PC04	JAX00544790	4	9610360	PC11	0.0011	0.00359612
JAX00488253	2	44803996	PC04	JAX00544813	4	9634914	PC11	0.002	0.0060366
JAX00488253	2	44803996	PC04	JAX00544988	4	10243360	PC11	2.1e-11	9.16032e-10
JAX00488253	2	44803996	PC04	JAX00544999	4	10267859	PC11	3.5e-12	2.11211e-10
JAX00488253	2	44803996	PC04	JAX00115980	4	11095669	PC11	4.1e-10	1.12756e-08
JAX00488260	2	44864320	PC04	JAX00543588	4	3357890	PC11	0.0006	0.00213751
JAX00488260	2	44864320	PC04	JAX00543648	4	3669108	PC11	1.3e-07	1.44974e-06
JAX00488260	2	44864320	PC04	JAX00544469	4	8265302	PC11	1.3e-12	9.03764e-11
JAX00488260	2	44864320	PC04	JAX00544790	4	9610360	PC11	0.0072	0.0180158
JAX00488260	2	44864320	PC04	JAX00544813	4	9634914	PC11	0.013	0.0296513
JAX00488260	2	44864320	PC04	JAX00544988	4	10243360	PC11	3.6e-11	1.45328e-09
JAX00488260	2	44864320	PC04	JAX00544999	4	10267859	PC11	6.4e-12	3.4119e-10
JAX00488260	2	44864320	PC04	JAX00115980	4	11095669	PC11	4.5e-10	1.22569e-08
JAX00488264	2	44897410	PC04	JAX00543588	4	3357890	PC11	0.00067	0.00235398
JAX00488264	2	44897410	PC04	JAX00543648	4	3669108	PC11	1.9e-07	2.00993e-06
JAX00488264	2	44897410	PC04	JAX00544469	4	8265302	PC11	2.9e-12	1.79748e-10
JAX00488264	2	44897410	PC04	JAX00544790	4	9610360	PC11	0.0027	0.00776963
JAX00488264	2	44897410	PC04	JAX00544813	4	9634914	PC11	0.0045	0.0119965
JAX00488264	2	44897410	PC04	JAX00544988	4	10243360	PC11	7.9e-11	2.79684e-09
JAX00488264	2	44897410	PC04	JAX00544999	4	10267859	PC11	1e-11	4.87053e-10
JAX00488264	2	44897410	PC04	JAX00115980	4	11095669	PC11	1.3e-09	2.95514e-08
JAX00093797	2	45506800	PC04	JAX00543588	4	3357890	PC11	1.6e-06	1.25667e-05
JAX00093797	2	45506800	PC04	JAX00543648	4	3669108	PC11	4.6e-11	1.78855e-09
JAX00093797	2	45506800	PC04	JAX00544469	4	8265302	PC11	8.8e-15	1.49968e-12
JAX00093797	2	45506800	PC04	JAX00544790	4	9610360	PC11	6.4e-05	0.00030585
JAX00093797	2	45506800	PC04	JAX00544813	4	9634914	PC11	0.00013	0.000563751
JAX00093797	2	45506800	PC04	JAX00544988	4	10243360	PC11	4.8e-13	3.99492e-11
JAX00093797	2	45506800	PC04	JAX00544999	4	10267859	PC11	9.3e-13	6.9151e-11
JAX00093797	2	45506800	PC04	JAX00115980	4	11095669	PC11	1.3e-12	9.03764e-11
JAX00093804	2	45604878	PC04	JAX00543648	4	3669108	PC11	0.00087	0.00295232
JAX00093804	2	45604878	PC04	JAX00544469	4	8265302	PC11	0.025	0.0516037
JAX00093804	2	45604878	PC04	JAX00544988	4	10243360	PC11	0.049	0.0913645
JAX00093804	2	45604878	PC04	JAX00544999	4	10267859	PC11	1.1e-11	5.27027e-10
JAX00093804	2	45604878	PC04	JAX00115980	4	11095669	PC11	1.3e-06	1.04702e-05
JAX00488403	2	45911894	PC04	JAX00543588	4	3357890	PC11	0.0054	0.01405
JAX00488403	2	45911894	PC04	JAX00543648	4	3669108	PC11	4.7e-05	0.000233389
JAX00488403	2	45911894	PC04	JAX00544469	4	8265302	PC11	0.00022	0.000890779
JAX00488403	2	45911894	PC04	JAX00544988	4	10243360	PC11	0.00029	0.00113761
JAX00488403	2	45911894	PC04	JAX00544999	4	10267859	PC11	0.00049	0.00179385
JAX00488403	2	45911894	PC04	JAX00115980	4	11095669	PC11	0.00078	0.0026869
JAX00093956	2	47629511	PC04	JAX00543588	4	3357890	PC11	0.011	0.0256904
JAX00093956	2	47629511	PC04	JAX00543648	4	3669108	PC11	0.0016	0.00497598
JAX00093956	2	47629511	PC04	JAX00544469	4	8265302	PC11	6.3e-06	4.13134e-05
JAX00093956	2	47629511	PC04	JAX00544790	4	9610360	PC11	0.0018	0.00551155
JAX00093956	2	47629511	PC04	JAX00544813	4	9634914	PC11	0.0024	0.00702346
JAX00093956	2	47629511	PC04	JAX00544988	4	10243360	PC11	4.2e-05	0.000211612
JAX00093956	2	47629511	PC04	JAX00544999	4	10267859	PC11	1.8e-05	0.000101613
JAX00093956	2	47629511	PC04	JAX00115980	4	11095669	PC11	0.00011	0.000486582
JAX00488677	2	47917096	PC04	JAX00543588	4	3357890	PC11	0.00019	0.000784238
JAX00488677	2	47917096	PC04	JAX00543648	4	3669108	PC11	1e-05	6.12668e-05
JAX00488677	2	47917096	PC04	JAX00544469	4	8265302	PC11	2.7e-09	5.57977e-08
JAX00488677	2	47917096	PC04	JAX00544790	4	9610360	PC11	6.1e-05	0.000293353
JAX00488677	2	47917096	PC04	JAX00544813	4	9634914	PC11	0.00012	0.000525312
JAX00488677	2	47917096	PC04	JAX00544988	4	10243360	PC11	1.3e-09	2.95514e-08
JAX00488677	2	47917096	PC04	JAX00544999	4	10267859	PC11	1e-09	2.37621e-08
JAX00488677	2	47917096	PC04	JAX00115980	4	11095669	PC11	2.2e-07	2.2667e-06
JAX00488756	2	48376938	PC04	JAX00543588	4	3357890	PC11	0.00016	0.000676282
JAX00488756	2	48376938	PC04	JAX00543648	4	3669108	PC11	4.8e-08	6.19081e-07
JAX00488756	2	48376938	PC04	JAX00544469	4	8265302	PC11	3.1e-12	1.90851e-10
JAX00488756	2	48376938	PC04	JAX00544790	4	9610360	PC11	0.00023	0.000926121
JAX00488756	2	48376938	PC04	JAX00544813	4	9634914	PC11	0.0005	0.00182526
JAX00488756	2	48376938	PC04	JAX00544988	4	10243360	PC11	2.8e-08	3.87611e-07
JAX00488756	2	48376938	PC04	JAX00544999	4	10267859	PC11	5.6e-08	7.073e-07
JAX00488756	2	48376938	PC04	JAX00115980	4	11095669	PC11	5.9e-08	7.40532e-07
JAX00488777	2	48419474	PC04	JAX00543588	4	3357890	PC11	2.9e-05	0.000152937
JAX00488777	2	48419474	PC04	JAX00543648	4	3669108	PC11	2.5e-09	5.2255e-08
JAX00488777	2	48419474	PC04	JAX00544469	4	8265302	PC11	3.2e-12	1.96127e-10
JAX00488777	2	48419474	PC04	JAX00544790	4	9610360	PC11	0.00014	0.000601602
JAX00488777	2	48419474	PC04	JAX00544813	4	9634914	PC11	0.00035	0.0013419
JAX00488777	2	48419474	PC04	JAX00544988	4	10243360	PC11	4.1e-11	1.62484e-09
JAX00488777	2	48419474	PC04	JAX00544999	4	10267859	PC11	8.8e-11	3.06148e-09
JAX00488777	2	48419474	PC04	JAX00115980	4	11095669	PC11	1.1e-10	3.70017e-09
JAX00491842	2	66998489	PC05	JAX00543588	4	3357890	PC11	7.4e-07	6.46956e-06
JAX00491842	2	66998489	PC05	JAX00543648	4	3669108	PC11	6e-07	5.40282e-06
JAX00491842	2	66998489	PC05	JAX00544469	4	8265302	PC11	2.5e-09	5.2255e-08
JAX00491842	2	66998489	PC05	JAX00544790	4	9610360	PC11	0.00025	0.000997624
JAX00491842	2	66998489	PC05	JAX00544813	4	9634914	PC11	0.00034	0.00130837
JAX00491842	2	66998489	PC05	JAX00544988	4	10243360	PC11	1.6e-11	7.23622e-10
JAX00491842	2	66998489	PC05	JAX00544999	4	10267859	PC11	6.4e-11	2.34132e-09
JAX00491842	2	66998489	PC05	JAX00115980	4	11095669	PC11	1.9e-09	4.11994e-08
JAX00096723	2	84681421	PC06	JAX00544469	4	8265302	PC11	0.0034	0.00945444
JAX00096723	2	84681421	PC06	JAX00544988	4	10243360	PC11	3.4e-06	2.41843e-05
JAX00096723	2	84681421	PC06	JAX00544999	4	10267859	PC11	1.9e-13	1.80801e-11
JAX00096723	2	84681421	PC06	JAX00115980	4	11095669	PC11	0.00022	0.000890779
JAX00189043	2	114205619	PC07	JAX00543588	4	3357890	PC11	8.4e-07	7.22337e-06
JAX00189043	2	114205619	PC07	JAX00543648	4	3669108	PC11	3e-09	6.07917e-08
JAX00189043	2	114205619	PC07	JAX00544469	4	8265302	PC11	9.2e-14	1.01784e-11
JAX00189043	2	114205619	PC07	JAX00544790	4	9610360	PC11	4e-06	2.77145e-05
JAX00189043	2	114205619	PC07	JAX00544813	4	9634914	PC11	8.5e-05	0.000391282
JAX00189043	2	114205619	PC07	JAX00544988	4	10243360	PC11	1.7e-13	1.64431e-11
JAX00189043	2	114205619	PC07	JAX00544999	4	10267859	PC11	6.1e-13	4.84656e-11
JAX00189043	2	114205619	PC07	JAX00115980	4	11095669	PC11	3e-13	2.65237e-11
JAX00189044	2	114561765	PC07	JAX00543588	4	3357890	PC11	8.4e-07	7.22337e-06
JAX00189044	2	114561765	PC07	JAX00543648	4	3669108	PC11	3e-09	6.07917e-08
JAX00189044	2	114561765	PC07	JAX00544469	4	8265302	PC11	9.2e-14	1.01784e-11
JAX00189044	2	114561765	PC07	JAX00544790	4	9610360	PC11	4e-06	2.77145e-05
JAX00189044	2	114561765	PC07	JAX00544813	4	9634914	PC11	8.5e-05	0.000391282
JAX00189044	2	114561765	PC07	JAX00544988	4	10243360	PC11	1.7e-13	1.64431e-11
JAX00189044	2	114561765	PC07	JAX00544999	4	10267859	PC11	6.1e-13	4.84656e-11
JAX00189044	2	114561765	PC07	JAX00115980	4	11095669	PC11	3e-13	2.65237e-11
JAX00500313	2	114747273	PC07	JAX00543588	4	3357890	PC11	8.4e-07	7.22337e-06
JAX00500313	2	114747273	PC07	JAX00543648	4	3669108	PC11	6e-09	1.08496e-07
JAX00500313	2	114747273	PC07	JAX00544469	4	8265302	PC11	1.5e-13	1.49116e-11
JAX00500313	2	114747273	PC07	JAX00544790	4	9610360	PC11	1.9e-06	1.46189e-05
JAX00500313	2	114747273	PC07	JAX00544813	4	9634914	PC11	4.7e-05	0.000233389
JAX00500313	2	114747273	PC07	JAX00544988	4	10243360	PC11	2.7e-13	2.43154e-11
JAX00500313	2	114747273	PC07	JAX00544999	4	10267859	PC11	9.8e-13	7.21518e-11
JAX00500313	2	114747273	PC07	JAX00115980	4	11095669	PC11	5e-13	4.13213e-11
JAX00098923	2	114760578	PC07	JAX00543588	4	3357890	PC11	8.4e-07	7.22337e-06
JAX00098923	2	114760578	PC07	JAX00543648	4	3669108	PC11	3e-09	6.07917e-08
JAX00098923	2	114760578	PC07	JAX00544469	4	8265302	PC11	9.2e-14	1.01784e-11
JAX00098923	2	114760578	PC07	JAX00544790	4	9610360	PC11	4e-06	2.77145e-05
JAX00098923	2	114760578	PC07	JAX00544813	4	9634914	PC11	8.5e-05	0.000391282
JAX00098923	2	114760578	PC07	JAX00544988	4	10243360	PC11	1.7e-13	1.64431e-11
JAX00098923	2	114760578	PC07	JAX00544999	4	10267859	PC11	6.1e-13	4.84656e-11
JAX00098923	2	114760578	PC07	JAX00115980	4	11095669	PC11	3e-13	2.65237e-11
JAX00098948	2	115094750	PC07	JAX00543588	4	3357890	PC11	8.4e-07	7.22337e-06
JAX00098948	2	115094750	PC07	JAX00543648	4	3669108	PC11	3e-09	6.07917e-08
JAX00098948	2	115094750	PC07	JAX00544469	4	8265302	PC11	9.2e-14	1.01784e-11
JAX00098948	2	115094750	PC07	JAX00544790	4	9610360	PC11	4e-06	2.77145e-05
JAX00098948	2	115094750	PC07	JAX00544813	4	9634914	PC11	8.5e-05	0.000391282
JAX00098948	2	115094750	PC07	JAX00544988	4	10243360	PC11	1.7e-13	1.64431e-11
JAX00098948	2	115094750	PC07	JAX00544999	4	10267859	PC11	6.1e-13	4.84656e-11
JAX00098948	2	115094750	PC07	JAX00115980	4	11095669	PC11	3e-13	2.65237e-11
JAX00099019	2	116037880	PC07	JAX00543588	4	3357890	PC11	2.2e-05	0.000120684
JAX00099019	2	116037880	PC07	JAX00543648	4	3669108	PC11	7e-07	6.18091e-06
JAX00099019	2	116037880	PC07	JAX00544469	4	8265302	PC11	1.9e-05	0.000106484
JAX00099019	2	116037880	PC07	JAX00544790	4	9610360	PC11	0.01	0.0236692
JAX00099019	2	116037880	PC07	JAX00544813	4	9634914	PC11	0.032	0.0634542
JAX00099019	2	116037880	PC07	JAX00544988	4	10243360	PC11	8e-10	1.98282e-08
JAX00099019	2	116037880	PC07	JAX00544999	4	10267859	PC11	1.5e-08	2.29965e-07
JAX00099019	2	116037880	PC07	JAX00115980	4	11095669	PC11	2.9e-06	2.10127e-05
JAX00500688	2	116785016	PC07	JAX00543588	4	3357890	PC11	0.0064	0.0162863
JAX00500688	2	116785016	PC07	JAX00543648	4	3669108	PC11	0.00053	0.00191895
JAX00500688	2	116785016	PC07	JAX00544988	4	10243360	PC11	0.00018	0.000748253
JAX00500688	2	116785016	PC07	JAX00544999	4	10267859	PC11	0.0011	0.00359612
JAX00500688	2	116785016	PC07	JAX00115980	4	11095669	PC11	0.014	0.031551
JAX00524964	3	63611237	PC09	JAX00544790	4	9610360	PC11	0.0033	0.00921591
JAX00524964	3	63611237	PC09	JAX00544813	4	9634914	PC11	0.0036	0.00992309
JAX00524964	3	63611237	PC09	JAX00544988	4	10243360	PC11	0.0065	0.0165025
JAX00524964	3	63611237	PC09	JAX00544999	4	10267859	PC11	0.011	0.0256904
JAX00524966	3	63616708	PC09	JAX00544790	4	9610360	PC11	0.0025	0.00727395
JAX00524966	3	63616708	PC09	JAX00544813	4	9634914	PC11	0.0027	0.00776963
JAX00524966	3	63616708	PC09	JAX00544988	4	10243360	PC11	0.0063	0.0160641
JAX00524966	3	63616708	PC09	JAX00544999	4	10267859	PC11	0.01	0.0236692
JAX00528153	3	82137999	PC10	JAX00543588	4	3357890	PC11	0.01	0.0236692
JAX00528153	3	82137999	PC10	JAX00543648	4	3669108	PC11	0.0053	0.0138221
JAX00528153	3	82137999	PC10	JAX00544469	4	8265302	PC11	0.036	0.0701423
JAX00528153	3	82137999	PC10	JAX00544988	4	10243360	PC11	0.0011	0.00359612
JAX00528153	3	82137999	PC10	JAX00544999	4	10267859	PC11	0.0035	0.00968637
JAX00241356	1	8006310	PC01	JAX00550982	4	52802244	PC12	7.6e-06	4.86826e-05
JAX00241404	1	8250036	PC01	JAX00550982	4	52802244	PC12	3.3e-07	3.21607e-06
JAX00241682	1	9952426	PC01	JAX00550982	4	52802244	PC12	9.6e-07	8.10041e-06
JAX00242120	1	12720994	PC01	JAX00550982	4	52802244	PC12	4.5e-05	0.000224692
JAX00012404	1	171278735	PC03	JAX00550982	4	52802244	PC12	0.0013	0.00415346
JAX00275494	1	171288402	PC03	JAX00550982	4	52802244	PC12	0.0014	0.00443406
JAX00275642	1	171739139	PC03	JAX00550982	4	52802244	PC12	2.5e-05	0.000134576
JAX00012445	1	171828437	PC03	JAX00550982	4	52802244	PC12	2.5e-05	0.000134576
JAX00275678	1	171834594	PC03	JAX00550982	4	52802244	PC12	2.2e-10	6.64293e-09
JAX00012541	1	173121550	PC03	JAX00550982	4	52802244	PC12	0.042	0.0800496
JAX00276133	1	173344042	PC03	JAX00550982	4	52802244	PC12	4e-06	2.77145e-05
JAX00276203	1	173778618	PC03	JAX00550982	4	52802244	PC12	0.038	0.0734998
JAX00012593	1	173779614	PC03	JAX00550982	4	52802244	PC12	0.047	0.0882028
JAX00277127	1	177723234	PC03	JAX00550982	4	52802244	PC12	0.032	0.0634542
JAX00277182	1	177943043	PC03	JAX00550982	4	52802244	PC12	0.016	0.0353308
JAX00277744	1	180481432	PC03	JAX00550982	4	52802244	PC12	0.00028	0.00110343
JAX00278202	1	182292040	PC03	JAX00550982	4	52802244	PC12	0.0037	0.0101616
JAX00278208	1	182298363	PC03	JAX00550982	4	52802244	PC12	0.0013	0.00415346
JAX00013246	1	182512719	PC03	JAX00550982	4	52802244	PC12	1.1e-10	3.70017e-09
JAX00278747	1	184704150	PC03	JAX00550982	4	52802244	PC12	7.4e-06	4.75866e-05
JAX00484956	2	21721918	PC04	JAX00550982	4	52802244	PC12	3.3e-09	6.59615e-08
JAX00092357	2	26187889	PC04	JAX00550982	4	52802244	PC12	1.7e-09	3.75048e-08
JAX00486015	2	27790464	PC04	JAX00550982	4	52802244	PC12	0.0096	0.0230217
JAX00486025	2	27810693	PC04	JAX00550982	4	52802244	PC12	0.0025	0.00727395
JAX00486654	2	31822412	PC04	JAX00550982	4	52802244	PC12	7.7e-08	9.32885e-07
JAX00486689	2	32101862	PC04	JAX00550982	4	52802244	PC12	5.4e-08	6.84665e-07
JAX00487713	2	40842389	PC04	JAX00550982	4	52802244	PC12	8.1e-10	1.99978e-08
JAX00093595	2	42820682	PC04	JAX00550982	4	52802244	PC12	8.1e-10	1.99978e-08
JAX00488076	2	43503702	PC04	JAX00550982	4	52802244	PC12	5e-10	1.34277e-08
JAX00488172	2	44058306	PC04	JAX00550982	4	52802244	PC12	8.1e-10	1.99978e-08
JAX00093690	2	44100543	PC04	JAX00550982	4	52802244	PC12	2.6e-09	5.39887e-08
JAX00093711	2	44384366	PC04	JAX00550982	4	52802244	PC12	6.5e-07	5.79976e-06
JAX00093721	2	44483524	PC04	JAX00550982	4	52802244	PC12	1.7e-07	1.83612e-06
JAX00488228	2	44521656	PC04	JAX00550982	4	52802244	PC12	4.7e-09	8.88939e-08
JAX00488235	2	44595390	PC04	JAX00550982	4	52802244	PC12	4.7e-09	8.88939e-08
JAX00488245	2	44699204	PC04	JAX00550982	4	52802244	PC12	5.9e-10	1.54663e-08
JAX00093738	2	44731610	PC04	JAX00550982	4	52802244	PC12	5.9e-10	1.54663e-08
JAX00488253	2	44803996	PC04	JAX00550982	4	52802244	PC12	4.8e-10	1.29796e-08
JAX00488260	2	44864320	PC04	JAX00550982	4	52802244	PC12	5e-09	9.36002e-08
JAX00488264	2	44897410	PC04	JAX00550982	4	52802244	PC12	1.4e-09	3.15027e-08
JAX00093797	2	45506800	PC04	JAX00550982	4	52802244	PC12	5.9e-10	1.54663e-08
JAX00093804	2	45604878	PC04	JAX00550982	4	52802244	PC12	3.7e-08	4.94889e-07
JAX00488403	2	45911894	PC04	JAX00550982	4	52802244	PC12	3.2e-11	1.31305e-09
JAX00093956	2	47629511	PC04	JAX00550982	4	52802244	PC12	2.3e-10	6.87178e-09
JAX00488677	2	47917096	PC04	JAX00550982	4	52802244	PC12	9e-10	2.18399e-08
JAX00488756	2	48376938	PC04	JAX00550982	4	52802244	PC12	9e-09	1.51124e-07
JAX00488777	2	48419474	PC04	JAX00550982	4	52802244	PC12	9e-09	1.51124e-07
JAX00094044	2	48813801	PC04	JAX00550982	4	52802244	PC12	5.3e-08	6.74063e-07
JAX00488872	2	49009697	PC04	JAX00550982	4	52802244	PC12	3.6e-07	3.46496e-06
JAX00491842	2	66998489	PC05	JAX00550982	4	52802244	PC12	1.5e-05	8.69922e-05
JAX00096723	2	84681421	PC06	JAX00550982	4	52802244	PC12	0.0001	0.000447591
JAX00189043	2	114205619	PC07	JAX00550982	4	52802244	PC12	0.0012	0.00387609
JAX00189044	2	114561765	PC07	JAX00550982	4	52802244	PC12	0.0012	0.00387609
JAX00500313	2	114747273	PC07	JAX00550982	4	52802244	PC12	0.0012	0.00387609
JAX00098923	2	114760578	PC07	JAX00550982	4	52802244	PC12	0.0012	0.00387609
JAX00098948	2	115094750	PC07	JAX00550982	4	52802244	PC12	0.0012	0.00387609
JAX00099019	2	116037880	PC07	JAX00550982	4	52802244	PC12	0.021	0.0445733
JAX00500688	2	116785016	PC07	JAX00550982	4	52802244	PC12	0.013	0.0296513
JAX00524964	3	63611237	PC09	JAX00550982	4	52802244	PC12	0.0096	0.0230217
JAX00524966	3	63616708	PC09	JAX00550982	4	52802244	PC12	0.0096	0.0230217
JAX00241356	1	8006310	PC01	JAX00579246	5	37814614	PC13	5.6e-05	0.000272267
JAX00241404	1	8250036	PC01	JAX00579246	5	37814614	PC13	0.0012	0.00387609
JAX00241682	1	9952426	PC01	JAX00579246	5	37814614	PC13	0.00011	0.000486582
JAX00242120	1	12720994	PC01	JAX00579246	5	37814614	PC13	0.014	0.031551
JAX00274408	1	166840984	PC03	JAX00579246	5	37814614	PC13	0.0033	0.00921591
JAX00274433	1	166980121	PC03	JAX00579246	5	37814614	PC13	0.00052	0.00188756
JAX00275642	1	171739139	PC03	JAX00579246	5	37814614	PC13	0.011	0.0256904
JAX00012445	1	171828437	PC03	JAX00579246	5	37814614	PC13	0.012	0.0277013
JAX00275678	1	171834594	PC03	JAX00579246	5	37814614	PC13	0.0015	0.00470839
JAX00276133	1	173344042	PC03	JAX00579246	5	37814614	PC13	1.7e-05	9.67239e-05
JAX00276203	1	173778618	PC03	JAX00579246	5	37814614	PC13	0.016	0.0353308
JAX00012593	1	173779614	PC03	JAX00579246	5	37814614	PC13	0.011	0.0256904
JAX00277182	1	177943043	PC03	JAX00579246	5	37814614	PC13	0.049	0.0913645
JAX00278202	1	182292040	PC03	JAX00579246	5	37814614	PC13	3.9e-08	5.17352e-07
JAX00278208	1	182298363	PC03	JAX00579246	5	37814614	PC13	0.0011	0.00359612
JAX00013246	1	182512719	PC03	JAX00579246	5	37814614	PC13	6.9e-05	0.000326691
JAX00278747	1	184704150	PC03	JAX00579246	5	37814614	PC13	0.00059	0.00210507
JAX00484956	2	21721918	PC04	JAX00579246	5	37814614	PC13	2.8e-06	2.03923e-05
JAX00092342	2	25990456	PC04	JAX00579246	5	37814614	PC13	0.00016	0.000676282
JAX00092357	2	26187889	PC04	JAX00579246	5	37814614	PC13	3.7e-06	2.59726e-05
JAX00486015	2	27790464	PC04	JAX00579246	5	37814614	PC13	0.00011	0.000486582
JAX00486025	2	27810693	PC04	JAX00579246	5	37814614	PC13	1.9e-05	0.000106484
JAX00486654	2	31822412	PC04	JAX00579246	5	37814614	PC13	0.011	0.0256904
JAX00486689	2	32101862	PC04	JAX00579246	5	37814614	PC13	4.6e-07	4.31002e-06
JAX00487713	2	40842389	PC04	JAX00579246	5	37814614	PC13	8.8e-05	0.000403019
JAX00093595	2	42820682	PC04	JAX00579246	5	37814614	PC13	8.8e-05	0.000403019
JAX00488076	2	43503702	PC04	JAX00579246	5	37814614	PC13	0.00024	0.000962245
JAX00488172	2	44058306	PC04	JAX00579246	5	37814614	PC13	8.8e-05	0.000403019
JAX00093690	2	44100543	PC04	JAX00579246	5	37814614	PC13	0.00014	0.000601602
JAX00093711	2	44384366	PC04	JAX00579246	5	37814614	PC13	1.5e-05	8.69922e-05
JAX00093721	2	44483524	PC04	JAX00579246	5	37814614	PC13	0.00022	0.000890779
JAX00488228	2	44521656	PC04	JAX00579246	5	37814614	PC13	1.8e-06	1.39564e-05
JAX00488235	2	44595390	PC04	JAX00579246	5	37814614	PC13	1.8e-06	1.39564e-05
JAX00488245	2	44699204	PC04	JAX00579246	5	37814614	PC13	3.1e-05	0.000162104
JAX00093738	2	44731610	PC04	JAX00579246	5	37814614	PC13	1.6e-05	9.1802e-05
JAX00488253	2	44803996	PC04	JAX00579246	5	37814614	PC13	0.00041	0.00154163
JAX00488260	2	44864320	PC04	JAX00579246	5	37814614	PC13	7.2e-05	0.000339237
JAX00488264	2	44897410	PC04	JAX00579246	5	37814614	PC13	0.0001	0.000447591
JAX00093797	2	45506800	PC04	JAX00579246	5	37814614	PC13	0.00035	0.0013419
JAX00093804	2	45604878	PC04	JAX00579246	5	37814614	PC13	5.1e-05	0.000250562
JAX00488403	2	45911894	PC04	JAX00579246	5	37814614	PC13	0.00068	0.00238453
JAX00093956	2	47629511	PC04	JAX00579246	5	37814614	PC13	2.1e-07	2.18445e-06
JAX00488677	2	47917096	PC04	JAX00579246	5	37814614	PC13	1.1e-07	1.26175e-06
JAX00488756	2	48376938	PC04	JAX00579246	5	37814614	PC13	3.2e-08	4.35801e-07
JAX00488777	2	48419474	PC04	JAX00579246	5	37814614	PC13	2.3e-07	2.35528e-06
JAX00094044	2	48813801	PC04	JAX00579246	5	37814614	PC13	3e-05	0.000157505
JAX00488872	2	49009697	PC04	JAX00579246	5	37814614	PC13	3.8e-05	0.000193915
JAX00491842	2	66998489	PC05	JAX00579246	5	37814614	PC13	0.001	0.00330796
JAX00096723	2	84681421	PC06	JAX00579246	5	37814614	PC13	0.00037	0.0014086
JAX00189043	2	114205619	PC07	JAX00579246	5	37814614	PC13	0.0027	0.00776963
JAX00189044	2	114561765	PC07	JAX00579246	5	37814614	PC13	0.0027	0.00776963
JAX00500313	2	114747273	PC07	JAX00579246	5	37814614	PC13	0.0038	0.010394
JAX00098923	2	114760578	PC07	JAX00579246	5	37814614	PC13	0.0027	0.00776963
JAX00098948	2	115094750	PC07	JAX00579246	5	37814614	PC13	0.0027	0.00776963
JAX00524964	3	63611237	PC09	JAX00579246	5	37814614	PC13	1e-08	1.64328e-07
JAX00524966	3	63616708	PC09	JAX00579246	5	37814614	PC13	3.6e-09	7.11802e-08
JAX00543588	4	3357890	PC11	JAX00579246	5	37814614	PC13	0.0079	0.0194988
JAX00543648	4	3669108	PC11	JAX00579246	5	37814614	PC13	0.0031	0.00874789
JAX00544469	4	8265302	PC11	JAX00579246	5	37814614	PC13	0.0081	0.019916
JAX00544790	4	9610360	PC11	JAX00579246	5	37814614	PC13	0.002	0.0060366
JAX00544813	4	9634914	PC11	JAX00579246	5	37814614	PC13	0.0013	0.00415346
JAX00544988	4	10243360	PC11	JAX00579246	5	37814614	PC13	2.2e-09	4.69014e-08
JAX00544999	4	10267859	PC11	JAX00579246	5	37814614	PC13	4.4e-10	1.20243e-08
JAX00115980	4	11095669	PC11	JAX00579246	5	37814614	PC13	0.0071	0.0177937
JAX00550982	4	52802244	PC12	JAX00579246	5	37814614	PC13	0.028	0.0568635
JAX00241356	1	8006310	PC01	JAX00602196	6	5778319	PC14	1.8e-05	0.000101613
JAX00241404	1	8250036	PC01	JAX00602196	6	5778319	PC14	0.00054	0.00195112
JAX00274408	1	166840984	PC03	JAX00602196	6	5778319	PC14	0.004	0.0108638
JAX00274433	1	166980121	PC03	JAX00602196	6	5778319	PC14	0.0015	0.00470839
JAX00276133	1	173344042	PC03	JAX00602196	6	5778319	PC14	0.0039	0.010635
JAX00276170	1	173551153	PC03	JAX00602196	6	5778319	PC14	0.00021	0.000856185
JAX00012793	1	176467522	PC03	JAX00602196	6	5778319	PC14	0.038	0.0734998
JAX00278202	1	182292040	PC03	JAX00602196	6	5778319	PC14	0.023	0.0480929
JAX00013246	1	182512719	PC03	JAX00602196	6	5778319	PC14	6.1e-05	0.000293353
JAX00092342	2	25990456	PC04	JAX00602196	6	5778319	PC14	0.016	0.0353308
JAX00486654	2	31822412	PC04	JAX00602196	6	5778319	PC14	0.018	0.0390886
JAX00486689	2	32101862	PC04	JAX00602196	6	5778319	PC14	1.5e-06	1.18788e-05
JAX00487713	2	40842389	PC04	JAX00602196	6	5778319	PC14	0.00017	0.000712767
JAX00093595	2	42820682	PC04	JAX00602196	6	5778319	PC14	0.00017	0.000712767
JAX00488172	2	44058306	PC04	JAX00602196	6	5778319	PC14	0.00017	0.000712767
JAX00093690	2	44100543	PC04	JAX00602196	6	5778319	PC14	0.0004	0.00150872
JAX00093711	2	44384366	PC04	JAX00602196	6	5778319	PC14	5.2e-06	3.4895e-05
JAX00093721	2	44483524	PC04	JAX00602196	6	5778319	PC14	1.5e-06	1.18788e-05
JAX00488228	2	44521656	PC04	JAX00602196	6	5778319	PC14	1.4e-07	1.55097e-06
JAX00488235	2	44595390	PC04	JAX00602196	6	5778319	PC14	3.8e-08	5.06453e-07
JAX00488245	2	44699204	PC04	JAX00602196	6	5778319	PC14	3.4e-08	4.58638e-07
JAX00093738	2	44731610	PC04	JAX00602196	6	5778319	PC14	3.1e-08	4.23373e-07
JAX00488253	2	44803996	PC04	JAX00602196	6	5778319	PC14	0.00034	0.00130837
JAX00488260	2	44864320	PC04	JAX00602196	6	5778319	PC14	0.001	0.00330796
JAX00488264	2	44897410	PC04	JAX00602196	6	5778319	PC14	0.001	0.00330796
JAX00093797	2	45506800	PC04	JAX00602196	6	5778319	PC14	0.00018	0.000748253
JAX00093804	2	45604878	PC04	JAX00602196	6	5778319	PC14	0.018	0.0390886
JAX00488403	2	45911894	PC04	JAX00602196	6	5778319	PC14	0.044	0.0833194
JAX00093956	2	47629511	PC04	JAX00602196	6	5778319	PC14	0.0044	0.0117692
JAX00488677	2	47917096	PC04	JAX00602196	6	5778319	PC14	0.00017	0.000712767
JAX00488756	2	48376938	PC04	JAX00602196	6	5778319	PC14	7e-05	0.000330874
JAX00488777	2	48419474	PC04	JAX00602196	6	5778319	PC14	4e-07	3.80194e-06
JAX00094044	2	48813801	PC04	JAX00602196	6	5778319	PC14	0.018	0.0390886
JAX00488872	2	49009697	PC04	JAX00602196	6	5778319	PC14	0.026	0.0533747
JAX00491842	2	66998489	PC05	JAX00602196	6	5778319	PC14	0.0084	0.0205261
JAX00189043	2	114205619	PC07	JAX00602196	6	5778319	PC14	0.00063	0.00223049
JAX00189044	2	114561765	PC07	JAX00602196	6	5778319	PC14	0.00063	0.00223049
JAX00500313	2	114747273	PC07	JAX00602196	6	5778319	PC14	0.00043	0.00160576
JAX00098923	2	114760578	PC07	JAX00602196	6	5778319	PC14	0.00063	0.00223049
JAX00098948	2	115094750	PC07	JAX00602196	6	5778319	PC14	0.00063	0.00223049
JAX00099019	2	116037880	PC07	JAX00602196	6	5778319	PC14	0.037	0.0718729
JAX00524964	3	63611237	PC09	JAX00602196	6	5778319	PC14	0.0084	0.0205261
JAX00524966	3	63616708	PC09	JAX00602196	6	5778319	PC14	0.01	0.0236692
JAX00544813	4	9634914	PC11	JAX00602196	6	5778319	PC14	0.045	0.0849453
JAX00579246	5	37814614	PC13	JAX00602196	6	5778319	PC14	0.01	0.0236692
JAX00241356	1	8006310	PC01	JAX00148478	7	7093080	PC15	0.02	0.0427673
JAX00241404	1	8250036	PC01	JAX00148478	7	7093080	PC15	0.0019	0.00577543
JAX00241682	1	9952426	PC01	JAX00148478	7	7093080	PC15	5.6e-07	5.08884e-06
JAX00274408	1	166840984	PC03	JAX00148478	7	7093080	PC15	0.0067	0.0169304
JAX00274433	1	166980121	PC03	JAX00148478	7	7093080	PC15	9.7e-06	6.00908e-05
JAX00276133	1	173344042	PC03	JAX00148478	7	7093080	PC15	0.0015	0.00470839
JAX00276170	1	173551153	PC03	JAX00148478	7	7093080	PC15	5.3e-05	0.000259304
JAX00277744	1	180481432	PC03	JAX00148478	7	7093080	PC15	0.019	0.0409352
JAX00484956	2	21721918	PC04	JAX00148478	7	7093080	PC15	0.00041	0.00154163
JAX00092342	2	25990456	PC04	JAX00148478	7	7093080	PC15	0.037	0.0718729
JAX00092357	2	26187889	PC04	JAX00148478	7	7093080	PC15	1.4e-05	8.20424e-05
JAX00486015	2	27790464	PC04	JAX00148478	7	7093080	PC15	0.00034	0.00130837
JAX00486025	2	27810693	PC04	JAX00148478	7	7093080	PC15	7.4e-05	0.000347288
JAX00487713	2	40842389	PC04	JAX00148478	7	7093080	PC15	0.0041	0.0110922
JAX00093595	2	42820682	PC04	JAX00148478	7	7093080	PC15	0.0041	0.0110922
JAX00488076	2	43503702	PC04	JAX00148478	7	7093080	PC15	0.043	0.0816757
JAX00488172	2	44058306	PC04	JAX00148478	7	7093080	PC15	0.0041	0.0110922
JAX00093690	2	44100543	PC04	JAX00148478	7	7093080	PC15	0.0011	0.00359612
JAX00093711	2	44384366	PC04	JAX00148478	7	7093080	PC15	0.0031	0.00874789
JAX00093721	2	44483524	PC04	JAX00148478	7	7093080	PC15	0.0023	0.0067778
JAX00488228	2	44521656	PC04	JAX00148478	7	7093080	PC15	0.0013	0.00415346
JAX00488235	2	44595390	PC04	JAX00148478	7	7093080	PC15	0.00072	0.00250537
JAX00488245	2	44699204	PC04	JAX00148478	7	7093080	PC15	0.025	0.0516037
JAX00093738	2	44731610	PC04	JAX00148478	7	7093080	PC15	0.03	0.0601608
JAX00488253	2	44803996	PC04	JAX00148478	7	7093080	PC15	0.0052	0.0135928
JAX00488260	2	44864320	PC04	JAX00148478	7	7093080	PC15	0.0043	0.0115482
JAX00488264	2	44897410	PC04	JAX00148478	7	7093080	PC15	0.0043	0.0115482
JAX00093797	2	45506800	PC04	JAX00148478	7	7093080	PC15	0.0049	0.0129181
JAX00093804	2	45604878	PC04	JAX00148478	7	7093080	PC15	0.0011	0.00359612
JAX00488403	2	45911894	PC04	JAX00148478	7	7093080	PC15	0.012	0.0277013
JAX00093956	2	47629511	PC04	JAX00148478	7	7093080	PC15	0.0093	0.0223877
JAX00488677	2	47917096	PC04	JAX00148478	7	7093080	PC15	0.039	0.0751145
JAX00488756	2	48376938	PC04	JAX00148478	7	7093080	PC15	0.0018	0.00551155
JAX00488777	2	48419474	PC04	JAX00148478	7	7093080	PC15	0.0038	0.010394
JAX00094044	2	48813801	PC04	JAX00148478	7	7093080	PC15	0.0041	0.0110922
JAX00488872	2	49009697	PC04	JAX00148478	7	7093080	PC15	0.0038	0.010394
JAX00096723	2	84681421	PC06	JAX00148478	7	7093080	PC15	4.2e-07	3.97094e-06
JAX00189043	2	114205619	PC07	JAX00148478	7	7093080	PC15	0.03	0.0601608
JAX00189044	2	114561765	PC07	JAX00148478	7	7093080	PC15	0.03	0.0601608
JAX00098923	2	114760578	PC07	JAX00148478	7	7093080	PC15	0.03	0.0601608
JAX00098948	2	115094750	PC07	JAX00148478	7	7093080	PC15	0.03	0.0601608
JAX00544988	4	10243360	PC11	JAX00148478	7	7093080	PC15	0.00098	0.00326992
JAX00544999	4	10267859	PC11	JAX00148478	7	7093080	PC15	0.0022	0.00652846
JAX00241356	1	8006310	PC01	JAX00635224	7	35470234	PC16	7.1e-05	0.000335139
JAX00274408	1	166840984	PC03	JAX00635224	7	35470234	PC16	0.00018	0.000748253
JAX00274433	1	166980121	PC03	JAX00635224	7	35470234	PC16	3.2e-05	0.000166803
JAX00276133	1	173344042	PC03	JAX00635224	7	35470234	PC16	0.00061	0.00216919
JAX00277744	1	180481432	PC03	JAX00635224	7	35470234	PC16	0.038	0.0734998
JAX00013464	1	185790279	PC03	JAX00635224	7	35470234	PC16	0.028	0.0568635
JAX00486689	2	32101862	PC04	JAX00635224	7	35470234	PC16	0.0089	0.021561
JAX00093711	2	44384366	PC04	JAX00635224	7	35470234	PC16	0.023	0.0480929
JAX00093721	2	44483524	PC04	JAX00635224	7	35470234	PC16	0.0096	0.0230217
JAX00488228	2	44521656	PC04	JAX00635224	7	35470234	PC16	0.022	0.0463563
JAX00488235	2	44595390	PC04	JAX00635224	7	35470234	PC16	0.0068	0.0171457
JAX00488245	2	44699204	PC04	JAX00635224	7	35470234	PC16	0.0067	0.0169304
JAX00093738	2	44731610	PC04	JAX00635224	7	35470234	PC16	0.0057	0.0147276
JAX00093797	2	45506800	PC04	JAX00635224	7	35470234	PC16	0.025	0.0516037
JAX00488403	2	45911894	PC04	JAX00635224	7	35470234	PC16	0.016	0.0353308
JAX00093956	2	47629511	PC04	JAX00635224	7	35470234	PC16	0.032	0.0634542
JAX00488756	2	48376938	PC04	JAX00635224	7	35470234	PC16	7.7e-06	4.92274e-05
JAX00488777	2	48419474	PC04	JAX00635224	7	35470234	PC16	0.00073	0.0025361
JAX00500688	2	116785016	PC07	JAX00635224	7	35470234	PC16	0.049	0.0913645
JAX00100034	2	129629116	PC08	JAX00635224	7	35470234	PC16	0.011	0.0256904
JAX00524966	3	63616708	PC09	JAX00635224	7	35470234	PC16	0.036	0.0701423
JAX00544999	4	10267859	PC11	JAX00635224	7	35470234	PC16	0.037	0.0718729
JAX00241356	1	8006310	PC01	JAX00656520	7	140360767	PC17	1.3e-08	2.04131e-07
JAX00241356	1	8006310	PC01	JAX00656625	7	140897258	PC17	2.9e-06	2.10127e-05
JAX00241356	1	8006310	PC01	JAX00656641	7	140981641	PC17	7e-06	4.53617e-05
JAX00241404	1	8250036	PC01	JAX00656520	7	140360767	PC17	1.8e-05	0.000101613
JAX00241404	1	8250036	PC01	JAX00656625	7	140897258	PC17	0.00089	0.003011
JAX00241404	1	8250036	PC01	JAX00656641	7	140981641	PC17	0.0011	0.00359612
JAX00241682	1	9952426	PC01	JAX00656520	7	140360767	PC17	0.0032	0.00898327
JAX00241682	1	9952426	PC01	JAX00656641	7	140981641	PC17	0.027	0.0551538
JAX00274408	1	166840984	PC03	JAX00656520	7	140360767	PC17	0.0087	0.0211561
JAX00274408	1	166840984	PC03	JAX00656625	7	140897258	PC17	5.3e-06	3.54909e-05
JAX00274408	1	166840984	PC03	JAX00656641	7	140981641	PC17	0.00047	0.00173257
JAX00274433	1	166980121	PC03	JAX00656520	7	140360767	PC17	0.036	0.0701423
JAX00274433	1	166980121	PC03	JAX00656625	7	140897258	PC17	0.0012	0.00387609
JAX00274433	1	166980121	PC03	JAX00656641	7	140981641	PC17	0.028	0.0568635
JAX00012404	1	171278735	PC03	JAX00656520	7	140360767	PC17	6.3e-07	5.63536e-06
JAX00012404	1	171278735	PC03	JAX00656625	7	140897258	PC17	4.8e-07	4.46589e-06
JAX00012404	1	171278735	PC03	JAX00656641	7	140981641	PC17	4.1e-07	3.88846e-06
JAX00275494	1	171288402	PC03	JAX00656520	7	140360767	PC17	1.3e-06	1.04702e-05
JAX00275494	1	171288402	PC03	JAX00656625	7	140897258	PC17	6.2e-07	5.56102e-06
JAX00275494	1	171288402	PC03	JAX00656641	7	140981641	PC17	8.8e-07	7.52098e-06
JAX00275642	1	171739139	PC03	JAX00656520	7	140360767	PC17	0.00033	0.00127484
JAX00275642	1	171739139	PC03	JAX00656625	7	140897258	PC17	0.00013	0.000563751
JAX00275642	1	171739139	PC03	JAX00656641	7	140981641	PC17	0.0017	0.00524575
JAX00012445	1	171828437	PC03	JAX00656520	7	140360767	PC17	0.00028	0.00110343
JAX00012445	1	171828437	PC03	JAX00656625	7	140897258	PC17	6.2e-05	0.000297363
JAX00012445	1	171828437	PC03	JAX00656641	7	140981641	PC17	0.00092	0.00309963
JAX00275678	1	171834594	PC03	JAX00656520	7	140360767	PC17	7.5e-05	0.00035118
JAX00275678	1	171834594	PC03	JAX00656625	7	140897258	PC17	0.0088	0.0213652
JAX00012541	1	173121550	PC03	JAX00656520	7	140360767	PC17	2.2e-05	0.000120684
JAX00012541	1	173121550	PC03	JAX00656625	7	140897258	PC17	0.016	0.0353308
JAX00012541	1	173121550	PC03	JAX00656641	7	140981641	PC17	0.037	0.0718729
JAX00276133	1	173344042	PC03	JAX00656520	7	140360767	PC17	0.00011	0.000486582
JAX00276133	1	173344042	PC03	JAX00656625	7	140897258	PC17	0.0048	0.0126947
JAX00276133	1	173344042	PC03	JAX00656641	7	140981641	PC17	0.04	0.0767693
JAX00276170	1	173551153	PC03	JAX00656520	7	140360767	PC17	2.3e-08	3.28562e-07
JAX00276170	1	173551153	PC03	JAX00656625	7	140897258	PC17	8.6e-05	0.000395245
JAX00276170	1	173551153	PC03	JAX00656641	7	140981641	PC17	0.0002	0.000820004
JAX00012579	1	173594457	PC03	JAX00656520	7	140360767	PC17	3.8e-05	0.000193915
JAX00012579	1	173594457	PC03	JAX00656625	7	140897258	PC17	0.0001	0.000447591
JAX00012579	1	173594457	PC03	JAX00656641	7	140981641	PC17	0.00034	0.00130837
JAX00276203	1	173778618	PC03	JAX00656520	7	140360767	PC17	0.00021	0.000856185
JAX00276203	1	173778618	PC03	JAX00656625	7	140897258	PC17	0.00051	0.00185592
JAX00276203	1	173778618	PC03	JAX00656641	7	140981641	PC17	0.0036	0.00992309
JAX00012593	1	173779614	PC03	JAX00656520	7	140360767	PC17	9.7e-05	0.000438262
JAX00012593	1	173779614	PC03	JAX00656625	7	140897258	PC17	0.00088	0.00298183
JAX00012593	1	173779614	PC03	JAX00656641	7	140981641	PC17	0.0039	0.010635
JAX00012600	1	173880116	PC03	JAX00656520	7	140360767	PC17	2.7e-05	0.000143772
JAX00012600	1	173880116	PC03	JAX00656625	7	140897258	PC17	0.00012	0.000525312
JAX00012600	1	173880116	PC03	JAX00656641	7	140981641	PC17	1.9e-05	0.000106484
JAX00012793	1	176467522	PC03	JAX00656520	7	140360767	PC17	0.0044	0.0117692
JAX00012793	1	176467522	PC03	JAX00656625	7	140897258	PC17	0.0029	0.00826197
JAX00012793	1	176467522	PC03	JAX00656641	7	140981641	PC17	0.016	0.0353308
JAX00012794	1	176476135	PC03	JAX00656520	7	140360767	PC17	0.0011	0.00359612
JAX00012794	1	176476135	PC03	JAX00656625	7	140897258	PC17	0.001	0.00330796
JAX00012794	1	176476135	PC03	JAX00656641	7	140981641	PC17	0.003	0.00850594
JAX00277127	1	177723234	PC03	JAX00656520	7	140360767	PC17	0.013	0.0296513
JAX00277127	1	177723234	PC03	JAX00656625	7	140897258	PC17	0.0028	0.00801396
JAX00277127	1	177723234	PC03	JAX00656641	7	140981641	PC17	0.025	0.0516037
JAX00277182	1	177943043	PC03	JAX00656520	7	140360767	PC17	0.00043	0.00160576
JAX00277182	1	177943043	PC03	JAX00656625	7	140897258	PC17	3.2e-05	0.000166803
JAX00277182	1	177943043	PC03	JAX00656641	7	140981641	PC17	0.0017	0.00524575
JAX00277226	1	178042664	PC03	JAX00656520	7	140360767	PC17	0.0016	0.00497598
JAX00277226	1	178042664	PC03	JAX00656625	7	140897258	PC17	2.2e-06	1.65603e-05
JAX00277226	1	178042664	PC03	JAX00656641	7	140981641	PC17	8.2e-05	0.000379467
JAX00277464	1	178955237	PC03	JAX00656520	7	140360767	PC17	2.9e-07	2.87665e-06
JAX00277464	1	178955237	PC03	JAX00656625	7	140897258	PC17	1.8e-06	1.39564e-05
JAX00277464	1	178955237	PC03	JAX00656641	7	140981641	PC17	3.8e-05	0.000193915
JAX00277563	1	179452558	PC03	JAX00656520	7	140360767	PC17	0.0014	0.00443406
JAX00277563	1	179452558	PC03	JAX00656625	7	140897258	PC17	0.00087	0.00295232
JAX00277563	1	179452558	PC03	JAX00656641	7	140981641	PC17	0.0076	0.018859
JAX00277744	1	180481432	PC03	JAX00656520	7	140360767	PC17	0.0049	0.0129181
JAX00277744	1	180481432	PC03	JAX00656625	7	140897258	PC17	0.017	0.0372056
JAX00278202	1	182292040	PC03	JAX00656520	7	140360767	PC17	0.013	0.0296513
JAX00278202	1	182292040	PC03	JAX00656625	7	140897258	PC17	0.0014	0.00443406
JAX00278202	1	182292040	PC03	JAX00656641	7	140981641	PC17	0.018	0.0390886
JAX00278208	1	182298363	PC03	JAX00656520	7	140360767	PC17	0.0015	0.00470839
JAX00278208	1	182298363	PC03	JAX00656625	7	140897258	PC17	0.0014	0.00443406
JAX00278208	1	182298363	PC03	JAX00656641	7	140981641	PC17	0.0051	0.0133632
JAX00013246	1	182512719	PC03	JAX00656520	7	140360767	PC17	0.00014	0.000601602
JAX00013246	1	182512719	PC03	JAX00656625	7	140897258	PC17	3.2e-05	0.000166803
JAX00013246	1	182512719	PC03	JAX00656641	7	140981641	PC17	0.00037	0.0014086
JAX00278747	1	184704150	PC03	JAX00656520	7	140360767	PC17	1.5e-05	8.69922e-05
JAX00278747	1	184704150	PC03	JAX00656625	7	140897258	PC17	0.014	0.031551
JAX00013464	1	185790279	PC03	JAX00656520	7	140360767	PC17	0.012	0.0277013
JAX00013464	1	185790279	PC03	JAX00656625	7	140897258	PC17	0.02	0.0427673
JAX00013464	1	185790279	PC03	JAX00656641	7	140981641	PC17	0.042	0.0800496
JAX00278925	1	185827839	PC03	JAX00656520	7	140360767	PC17	0.00054	0.00195112
JAX00278925	1	185827839	PC03	JAX00656625	7	140897258	PC17	0.012	0.0277013
JAX00278925	1	185827839	PC03	JAX00656641	7	140981641	PC17	0.025	0.0516037
JAX00484956	2	21721918	PC04	JAX00656520	7	140360767	PC17	3.5e-07	3.38057e-06
JAX00484956	2	21721918	PC04	JAX00656625	7	140897258	PC17	0.00098	0.00326992
JAX00484956	2	21721918	PC04	JAX00656641	7	140981641	PC17	0.0098	0.0234153
JAX00092342	2	25990456	PC04	JAX00656520	7	140360767	PC17	0.00061	0.00216919
JAX00092342	2	25990456	PC04	JAX00656625	7	140897258	PC17	3.2e-06	2.28982e-05
JAX00092342	2	25990456	PC04	JAX00656641	7	140981641	PC17	7e-06	4.53617e-05
JAX00092357	2	26187889	PC04	JAX00656520	7	140360767	PC17	1.1e-05	6.66151e-05
JAX00092357	2	26187889	PC04	JAX00656625	7	140897258	PC17	9.4e-11	3.25371e-09
JAX00092357	2	26187889	PC04	JAX00656641	7	140981641	PC17	1.2e-06	9.78934e-06
JAX00486015	2	27790464	PC04	JAX00656520	7	140360767	PC17	0.00029	0.00113761
JAX00486015	2	27790464	PC04	JAX00656625	7	140897258	PC17	3.6e-09	7.11802e-08
JAX00486015	2	27790464	PC04	JAX00656641	7	140981641	PC17	8.1e-07	7.00417e-06
JAX00486025	2	27810693	PC04	JAX00656520	7	140360767	PC17	2.3e-05	0.000125127
JAX00486025	2	27810693	PC04	JAX00656625	7	140897258	PC17	3.9e-12	2.28971e-10
JAX00486025	2	27810693	PC04	JAX00656641	7	140981641	PC17	5e-08	6.4066e-07
[truncated: 42,146 more rows]
