# Supplementary material for: Genome-wide mapping in a house mouse hybrid zone reveals hybrid sterility loci and Dobzhansky-Muller interactions
Source: eLife. 2014 Dec 9;3:e02504. doi: 10.7554/eLife.02504 (PMC4359376; doi:10.7554/eLife.02504)
Supplement: Figure 4—source data 1. — DOI: http://dx.doi.org/10.7554/eLife.02504.017 [file elife02504s006.xlsx]

## Sheet: Sheet1
					Mean Z score
	Locus 1 dominance1	Locus 1 sterile allele	Locus 2 dominance1	Locus 2 sterile allele	DD	HD	MD	DH	HH	MH	DM	HM	MM
autosomal-autosomal	rec	M	rec	D	0.4	-0.03	-2.3	-0.44	0.44	0.23	-0.47	0.42	-0.08
	rec	M	add	D	0.4	-0.03	-2.3	-0.44	0.44	-1.15	-0.47	0.42	-0.08
	rec	M	dom	D	0.4	-0.03	-2.3	-0.44	0.44	-2.3	-0.47	0.42	-0.08
	add	M	add	D	0.4	-1.15	-2.3	-0.44	-1.15	-1.15	-0.47	0.42	-0.08
	add	M	dom	D	0.4	-1.15	-2.3	-0.44	-1.15	-2.3	-0.47	0.42	-0.08
	dom	M	dom	D	0.4	-2.3	-2.3	-0.44	-2.3	-2.3	-0.47	0.42	-0.08
X-autosomal	X	M	rec	D	0.4	-	-2.3	-0.3	-	0.3	-0.33	-	0
	X	M	add	D	0.4	-	-2.3	-0.3	-	-1.15	-0.33	-	0
	X	M	dom	D	0.4	-	-2.3	-0.3	-	-2.3	-0.33	-	0
	X	D	rec	M	0	-	-0.33	0.3	-	-0.3	-2.3	-	0.4
	X	D	add	M	0	-	0.27	-1.15	-	-0.3	-2.3	-	0.4
	X	D	dom	M	0	-	-0.33	-2.3	-	-0.3	-2.3	-	0.4
1add – additive; dom – dominant; rec – recessive
